# Supplementary material for: Modeling of clinical phenotypes in systemic lupus erythematosus based on the platelet transcriptome and FCGR2a genotype
Source: J Transl Med. 2023 Apr 7;21:247. doi: 10.1186/s12967-023-04059-w (PMC10082503; doi:10.1186/s12967-023-04059-w)
Supplement: Supplementary file 2 — Additional file 2: Table S1. Table with the results of GO term enrichment for each of the gene modules output from WGCNA. Columns include the module/GO term combination, then the module, the number of genes in the module, the p .value and adjusted p. value for the enrichment test of the GO term within the module, the gene ratio for the enrichment test, the ontology database used, and then the ID of the GO term. [file 12967_2023_4059_MOESM2_ESM.csv]

	module	size	pvalue	p.adjust	GeneRatio	ont	ID
yellow.GOBP_EXOCYTOSIS	yellow	605	6.08578881117e-17	5.22160679998386e-13	73/534	C5	GOBP_EXOCYTOSIS
yellow.GOCC_CELL_SUBSTRATE_JUNCTION	yellow	605	2.04788386263553e-15	8.78542177070641e-12	46/534	C5	GOCC_CELL_SUBSTRATE_JUNCTION
yellow.GOCC_VACUOLE	yellow	605	3.42850514645141e-15	9.80552471885103e-12	65/534	C5	GOCC_VACUOLE
yellow.GOBP_CELL_ACTIVATION	yellow	605	7.69834058004808e-15	1.65129405442031e-11	94/534	C5	GOBP_CELL_ACTIVATION
yellow.GOCC_ENDOSOME	yellow	605	2.59439891240684e-14	4.45198853369014e-11	72/534	C5	GOCC_ENDOSOME
yellow.GOBP_MYELOID_LEUKOCYTE_MEDIATED_IMMUNITY	yellow	605	3.71682523794125e-14	5.31506009025599e-11	51/534	C5	GOBP_MYELOID_LEUKOCYTE_MEDIATED_IMMUNITY
yellow.GOCC_ENDOPLASMIC_RETICULUM	yellow	605	4.67025182286243e-14	5.72439437716567e-11	112/534	C5	GOCC_ENDOPLASMIC_RETICULUM
yellow.GOCC_SECRETORY_GRANULE	yellow	605	2.59407117040549e-13	2.78214133025989e-10	64/534	C5	GOCC_SECRETORY_GRANULE
yellow.GOBP_PLATELET_AGGREGATION	yellow	605	5.91719953370311e-13	5.64106355546363e-10	17/534	C5	GOBP_PLATELET_AGGREGATION
yellow.GOMF_ACTIN_BINDING	yellow	605	6.60097311295803e-13	5.66363493091799e-10	43/534	C5	GOMF_ACTIN_BINDING
yellow.GOCC_SECRETORY_VESICLE	yellow	605	8.49488154821303e-13	6.25819139924929e-10	70/534	C5	GOCC_SECRETORY_VESICLE
yellow.GOMF_PROTEIN_CONTAINING_COMPLEX_BINDING	yellow	605	8.7527152437053e-13	6.25819139924929e-10	80/534	C5	GOMF_PROTEIN_CONTAINING_COMPLEX_BINDING
yellow.GOBP_MYELOID_LEUKOCYTE_ACTIVATION	yellow	605	9.60850012272398e-13	6.34161008099783e-10	54/534	C5	GOBP_MYELOID_LEUKOCYTE_ACTIVATION
yellow.GOCC_ORGANELLE_SUBCOMPARTMENT	yellow	605	3.15426274248887e-12	1.86427917609202e-09	100/534	C5	GOCC_ORGANELLE_SUBCOMPARTMENT
yellow.GOBP_CELL_ACTIVATION_INVOLVED_IN_IMMUNE_RESPONSE	yellow	605	3.2592293288322e-12	1.86427917609202e-09	56/534	C5	GOBP_CELL_ACTIVATION_INVOLVED_IN_IMMUNE_RESPONSE
yellow.GOCC_VESICLE_LUMEN	yellow	605	8.95552806416275e-12	4.80240192440727e-09	35/534	C5	GOCC_VESICLE_LUMEN
yellow.GOBP_PLATELET_ACTIVATION	yellow	605	1.00540282041154e-11	5.07432717595942e-09	24/534	C5	GOBP_PLATELET_ACTIVATION
yellow.GOBP_SECRETION	yellow	605	1.81201651757835e-11	8.63727873379013e-09	86/534	C5	GOBP_SECRETION
yellow.GOMF_ACTIN_FILAMENT_BINDING	yellow	605	1.41547348580517e-10	6.08461443199672e-08	26/534	C5	GOMF_ACTIN_FILAMENT_BINDING
yellow.GOBP_HOMOTYPIC_CELL_CELL_ADHESION	yellow	605	1.41832504242348e-10	6.08461443199672e-08	17/534	C5	GOBP_HOMOTYPIC_CELL_CELL_ADHESION
yellow.GOCC_GOLGI_APPARATUS	yellow	605	1.73614812730628e-10	7.09340520585139e-08	89/534	C5	GOCC_GOLGI_APPARATUS
yellow.GOCC_ANCHORING_JUNCTION	yellow	605	1.8611627786883e-10	7.25853483688435e-08	57/534	C5	GOCC_ANCHORING_JUNCTION
yellow.GOMF_CELL_ADHESION_MOLECULE_BINDING	yellow	605	5.50624141023182e-10	2.05406744781691e-07	43/534	C5	GOMF_CELL_ADHESION_MOLECULE_BINDING
yellow.GOCC_ACTIN_CYTOSKELETON	yellow	605	5.90627395692253e-10	2.1114929395998e-07	41/534	C5	GOCC_ACTIN_CYTOSKELETON
yellow.GOBP_IMMUNE_EFFECTOR_PROCESS	yellow	605	8.51854747139593e-10	2.92356549218308e-07	75/534	C5	GOBP_IMMUNE_EFFECTOR_PROCESS
yellow.GOCC_VACUOLAR_MEMBRANE	yellow	605	1.20122316513775e-09	3.96403644495456e-07	37/534	C5	GOCC_VACUOLAR_MEMBRANE
yellow.GOCC_NUCLEAR_OUTER_MEMBRANE_ENDOPLASMIC_RETICULUM_MEMBRANE_NETWORK	yellow	605	1.75198153615184e-09	5.5674079926603e-07	68/534	C5	GOCC_NUCLEAR_OUTER_MEMBRANE_ENDOPLASMIC_RETICULUM_MEMBRANE_NETWORK
yellow.GOCC_INTRINSIC_COMPONENT_OF_ORGANELLE_MEMBRANE	yellow	605	2.36125319534005e-09	7.23555443429202e-07	35/534	C5	GOCC_INTRINSIC_COMPONENT_OF_ORGANELLE_MEMBRANE
yellow.GOCC_VACUOLAR_LUMEN	yellow	605	2.69866355072069e-09	7.98432181558051e-07	22/534	C5	GOCC_VACUOLAR_LUMEN
yellow.GOCC_ENDOSOME_MEMBRANE	yellow	605	2.94197954649148e-09	8.41406150296562e-07	40/534	C5	GOCC_ENDOSOME_MEMBRANE
yellow.GOBP_LEUKOCYTE_MEDIATED_IMMUNITY	yellow	605	4.27482784341881e-09	1.18316202892043e-06	56/534	C5	GOBP_LEUKOCYTE_MEDIATED_IMMUNITY
yellow.GOMF_CYTOSKELETAL_PROTEIN_BINDING	yellow	605	5.01907095186839e-09	1.34573839896971e-06	60/534	C5	GOMF_CYTOSKELETAL_PROTEIN_BINDING
yellow.GOBP_REGULATION_OF_CELLULAR_COMPONENT_BIOGENESIS	yellow	605	6.87710825590269e-09	1.7880481465347e-06	59/534	C5	GOBP_REGULATION_OF_CELLULAR_COMPONENT_BIOGENESIS
yellow.HP_BRUISING_SUSCEPTIBILITY	yellow	605	7.7394476719192e-09	1.9530723830902e-06	19/534	C5	HP_BRUISING_SUSCEPTIBILITY
yellow.GOBP_REGULATION_OF_PROTEIN_CONTAINING_COMPLEX_ASSEMBLY	yellow	605	9.7255564341501e-09	2.38415069157165e-06	36/534	C5	GOBP_REGULATION_OF_PROTEIN_CONTAINING_COMPLEX_ASSEMBLY
yellow.GOMF_CADHERIN_BINDING	yellow	605	1.44411971869803e-08	3.3751993375693e-06	30/534	C5	GOMF_CADHERIN_BINDING
yellow.GOCC_CELL_LEADING_EDGE	yellow	605	1.45550554184224e-08	3.3751993375693e-06	34/534	C5	GOCC_CELL_LEADING_EDGE
yellow.HP_EPISTAXIS	yellow	605	1.73052216951879e-08	3.90733689854506e-06	15/534	C5	HP_EPISTAXIS
yellow.GOBP_ACTIN_FILAMENT_BASED_PROCESS	yellow	605	1.79743450864321e-08	3.95435591901505e-06	51/534	C5	GOBP_ACTIN_FILAMENT_BASED_PROCESS
yellow.GOBP_REGULATION_OF_ORGANELLE_ORGANIZATION	yellow	605	2.26796202083035e-08	4.86477853468109e-06	66/534	C5	GOBP_REGULATION_OF_ORGANELLE_ORGANIZATION
yellow.GOBP_INTRACELLULAR_TRANSPORT	yellow	605	2.8848356248831e-08	6.03704625890172e-06	87/534	C5	GOBP_INTRACELLULAR_TRANSPORT
yellow.GOBP_CELLULAR_MACROMOLECULE_LOCALIZATION	yellow	605	2.97705812443498e-08	6.08170445420289e-06	96/534	C5	GOBP_CELLULAR_MACROMOLECULE_LOCALIZATION
yellow.GOBP_CELL_MORPHOGENESIS	yellow	605	3.82891437210165e-08	7.64001984014701e-06	59/534	C5	GOBP_CELL_MORPHOGENESIS
yellow.GOBP_CYTOSKELETON_ORGANIZATION	yellow	605	6.23471030455579e-08	1.20561553923976e-05	73/534	C5	GOBP_CYTOSKELETON_ORGANIZATION
yellow.HP_UPPER_MOTOR_NEURON_DYSFUNCTION	yellow	605	6.32315842258614e-08	1.20561553923976e-05	66/534	C5	HP_UPPER_MOTOR_NEURON_DYSFUNCTION
yellow.GOCC_ENDOPLASMIC_RETICULUM_PROTEIN_CONTAINING_COMPLEX	yellow	605	8.09978969652873e-08	1.51078686078732e-05	17/534	C5	GOCC_ENDOPLASMIC_RETICULUM_PROTEIN_CONTAINING_COMPLEX
yellow.GOBP_PLATELET_DEGRANULATION	yellow	605	9.10498523869386e-08	1.66214411378709e-05	17/534	C5	GOBP_PLATELET_DEGRANULATION
yellow.GOMF_ENZYME_BINDING	yellow	605	1.05893992526318e-07	1.88867011879878e-05	93/534	C5	GOMF_ENZYME_BINDING
yellow.HP_NEUROLOGICAL_SPEECH_IMPAIRMENT	yellow	605	1.0830851880983e-07	1.88867011879878e-05	62/534	C5	HP_NEUROLOGICAL_SPEECH_IMPAIRMENT
yellow.HP_ABNORMALITY_OF_BLOOD_AND_BLOOD_FORMING_TISSUES	yellow	605	1.1006236123536e-07	1.88867011879878e-05	66/534	C5	HP_ABNORMALITY_OF_BLOOD_AND_BLOOD_FORMING_TISSUES
yellow.GOBP_REGULATION_OF_CELL_MORPHOGENESIS	yellow	605	1.16817110811044e-07	1.95219353704759e-05	27/534	C5	GOBP_REGULATION_OF_CELL_MORPHOGENESIS
yellow.GOBP_ESTABLISHMENT_OF_PROTEIN_LOCALIZATION	yellow	605	1.18314759821066e-07	1.95219353704759e-05	94/534	C5	GOBP_ESTABLISHMENT_OF_PROTEIN_LOCALIZATION
yellow.GOBP_CELL_MORPHOGENESIS_INVOLVED_IN_DIFFERENTIATION	yellow	605	1.42786697732646e-07	2.31152805008699e-05	46/534	C5	GOBP_CELL_MORPHOGENESIS_INVOLVED_IN_DIFFERENTIATION
yellow.GOBP_POSTSYNAPTIC_ACTIN_CYTOSKELETON_ORGANIZATION	yellow	605	1.78957697644666e-07	2.84343897368747e-05	6/534	C5	GOBP_POSTSYNAPTIC_ACTIN_CYTOSKELETON_ORGANIZATION
yellow.HP_ABNORMALITY_OF_COORDINATION	yellow	605	1.9715711395004e-07	3.07565097762063e-05	57/534	C5	HP_ABNORMALITY_OF_COORDINATION
yellow.GOCC_FICOLIN_1_RICH_GRANULE	yellow	605	2.19319439114704e-07	3.36028712072171e-05	20/534	C5	GOCC_FICOLIN_1_RICH_GRANULE
yellow.GOBP_LIPID_METABOLIC_PROCESS	yellow	605	2.26302996447917e-07	3.40645563074233e-05	73/534	C5	GOBP_LIPID_METABOLIC_PROCESS
yellow.HP_SPASTICITY	yellow	605	2.34155657240359e-07	3.46388886055565e-05	49/534	C5	HP_SPASTICITY
yellow.GOBP_IRE1_MEDIATED_UNFOLDED_PROTEIN_RESPONSE	yellow	605	2.66704184505141e-07	3.87851170009171e-05	12/534	C5	GOBP_IRE1_MEDIATED_UNFOLDED_PROTEIN_RESPONSE
yellow.GOBP_SMALL_MOLECULE_BIOSYNTHETIC_PROCESS	yellow	605	2.74774073760145e-07	3.92926925477008e-05	44/534	C5	GOBP_SMALL_MOLECULE_BIOSYNTHETIC_PROCESS
yellow.GOCC_AZUROPHIL_GRANULE	yellow	605	3.03204833159121e-07	4.26474994836927e-05	18/534	C5	GOCC_AZUROPHIL_GRANULE
yellow.GOCC_FICOLIN_1_RICH_GRANULE_LUMEN	yellow	605	3.2539754568604e-07	4.5030821644939e-05	16/534	C5	GOCC_FICOLIN_1_RICH_GRANULE_LUMEN
yellow.HP_CLINICAL_COURSE	yellow	605	3.43150664765772e-07	4.6733852439529e-05	75/534	C5	HP_CLINICAL_COURSE
yellow.GOCC_LYSOSOMAL_LUMEN	yellow	605	3.87726907342624e-07	5.19796385156206e-05	14/534	C5	GOCC_LYSOSOMAL_LUMEN
yellow.GOBP_LIPID_BIOSYNTHETIC_PROCESS	yellow	605	4.4074818272905e-07	5.81787601202345e-05	45/534	C5	GOBP_LIPID_BIOSYNTHETIC_PROCESS
yellow.GOBP_COAGULATION	yellow	605	4.62062999599971e-07	6.00681899479962e-05	28/534	C5	GOBP_COAGULATION
yellow.HP_ABNORMAL_CARDIOVASCULAR_SYSTEM_PHYSIOLOGY	yellow	605	5.1418177712038e-07	6.58459648909382e-05	62/534	C5	HP_ABNORMAL_CARDIOVASCULAR_SYSTEM_PHYSIOLOGY
yellow.HP_SUBCUTANEOUS_HEMORRHAGE	yellow	605	5.60415314238096e-07	7.07112264141597e-05	21/534	C5	HP_SUBCUTANEOUS_HEMORRHAGE
yellow.HP_FUNCTIONAL_ABNORMALITY_OF_THE_GASTROINTESTINAL_TRACT	yellow	605	5.6991814423496e-07	7.08680822831298e-05	53/534	C5	HP_FUNCTIONAL_ABNORMALITY_OF_THE_GASTROINTESTINAL_TRACT
yellow.GOCC_ACTIN_FILAMENT_BUNDLE	yellow	605	6.02608975595323e-07	7.38626430086838e-05	12/534	C5	GOCC_ACTIN_FILAMENT_BUNDLE
yellow.GOBP_REGULATION_OF_BODY_FLUID_LEVELS	yellow	605	6.12590778619859e-07	7.40285757825126e-05	35/534	C5	GOBP_REGULATION_OF_BODY_FLUID_LEVELS
yellow.GOBP_POSTSYNAPTIC_CYTOSKELETON_ORGANIZATION	yellow	605	6.33964406649387e-07	7.55474251257187e-05	6/534	C5	GOBP_POSTSYNAPTIC_CYTOSKELETON_ORGANIZATION
yellow.GOCC_GOLGI_APPARATUS_SUBCOMPARTMENT	yellow	605	6.60163552654311e-07	7.75918257777258e-05	51/534	C5	GOCC_GOLGI_APPARATUS_SUBCOMPARTMENT
yellow.GOCC_ACTOMYOSIN	yellow	605	7.03272803486296e-07	8.1541630458276e-05	12/534	C5	GOCC_ACTOMYOSIN
yellow.GOCC_INTRINSIC_COMPONENT_OF_ENDOPLASMIC_RETICULUM_MEMBRANE	yellow	605	7.72026642838777e-07	8.83198479407561e-05	18/534	C5	GOCC_INTRINSIC_COMPONENT_OF_ENDOPLASMIC_RETICULUM_MEMBRANE
yellow.HP_ABNORMALITY_OF_HINDBRAIN_MORPHOLOGY	yellow	605	9.597133632173e-07	0.000108346587584269	48/534	C5	HP_ABNORMALITY_OF_HINDBRAIN_MORPHOLOGY
yellow.HP_HYPERTONIA	yellow	605	1.22939761668397e-06	0.000136990020144785	53/534	C5	HP_HYPERTONIA
yellow.GOBP_INTEGRIN_MEDIATED_SIGNALING_PATHWAY	yellow	605	1.32998311385366e-06	0.000146298142523902	14/534	C5	GOBP_INTEGRIN_MEDIATED_SIGNALING_PATHWAY
yellow.GOBP_SUPRAMOLECULAR_FIBER_ORGANIZATION	yellow	605	1.42411492526398e-06	0.000154669696946392	43/534	C5	GOBP_SUPRAMOLECULAR_FIBER_ORGANIZATION
yellow.GOMF_IDENTICAL_PROTEIN_BINDING	yellow	605	1.51206396311146e-06	0.000162168860043704	88/534	C5	GOMF_IDENTICAL_PROTEIN_BINDING
yellow.GOBP_REGULATION_OF_CELLULAR_LOCALIZATION	yellow	605	1.54419289425455e-06	0.000163570062132149	47/534	C5	GOBP_REGULATION_OF_CELLULAR_LOCALIZATION
yellow.HP_ABNORMALITY_OF_FACIAL_MUSCULATURE	yellow	605	1.71217303390885e-06	0.000179151763791926	25/534	C5	HP_ABNORMALITY_OF_FACIAL_MUSCULATURE
yellow.GOBP_MEMBRANE_ORGANIZATION	yellow	605	2.12870388571875e-06	0.00022005155830683	52/534	C5	GOBP_MEMBRANE_ORGANIZATION
yellow.GOCC_SPECIFIC_GRANULE	yellow	605	2.25233562868496e-06	0.000230059996358535	17/534	C5	GOCC_SPECIFIC_GRANULE
yellow.GOBP_REGULATION_OF_CYTOSKELETON_ORGANIZATION	yellow	605	2.31071650170429e-06	0.000231308080066148	34/534	C5	GOBP_REGULATION_OF_CYTOSKELETON_ORGANIZATION
yellow.GOCC_LAMELLIPODIUM	yellow	605	2.31847259739962e-06	0.000231308080066148	19/534	C5	GOCC_LAMELLIPODIUM
yellow.HP_ABNORMAL_BLEEDING	yellow	605	2.40960381098733e-06	0.000237636789635303	31/534	C5	HP_ABNORMAL_BLEEDING
yellow.GOBP_REGULATION_OF_ANATOMICAL_STRUCTURE_MORPHOGENESIS	yellow	605	2.47975246426135e-06	0.000241775865265482	54/534	C5	GOBP_REGULATION_OF_ANATOMICAL_STRUCTURE_MORPHOGENESIS
yellow.GOBP_RESPONSE_TO_WOUNDING	yellow	605	2.55109667308017e-06	0.000245937184887954	40/534	C5	GOBP_RESPONSE_TO_WOUNDING
yellow.HP_GAIT_DISTURBANCE	yellow	605	2.63001011582474e-06	0.000250727631041958	54/534	C5	HP_GAIT_DISTURBANCE
yellow.GOBP_CELL_SUBSTRATE_ADHESION	yellow	605	2.85187888443163e-06	0.000268891437674983	27/534	C5	GOBP_CELL_SUBSTRATE_ADHESION
yellow.HP_ABNORMAL_STERNUM_MORPHOLOGY	yellow	605	3.07473648181013e-06	0.00028675259797751	28/534	C5	HP_ABNORMAL_STERNUM_MORPHOLOGY
yellow.HP_INVOLUNTARY_MOVEMENTS	yellow	605	3.33939607478797e-06	0.000308086218512696	53/534	C5	HP_INVOLUNTARY_MOVEMENTS
yellow.HP_ATROPHY_DEGENERATION_AFFECTING_THE_CENTRAL_NERVOUS_SYSTEM	yellow	605	3.58222595830928e-06	0.000326973390662699	45/534	C5	HP_ATROPHY_DEGENERATION_AFFECTING_THE_CENTRAL_NERVOUS_SYSTEM
yellow.HP_COARSE_FACIAL_FEATURES	yellow	605	3.6262827335062e-06	0.000327510587931402	19/534	C5	HP_COARSE_FACIAL_FEATURES
yellow.GOBP_CARBOHYDRATE_METABOLIC_PROCESS	yellow	605	4.03686543010246e-06	0.000360794847815408	38/534	C5	GOBP_CARBOHYDRATE_METABOLIC_PROCESS
yellow.HP_ORTHOSTATIC_HYPOTENSION_DUE_TO_AUTONOMIC_DYSFUNCTION	yellow	605	4.159730522528e-06	0.000367943174054538	6/534	C5	HP_ORTHOSTATIC_HYPOTENSION_DUE_TO_AUTONOMIC_DYSFUNCTION
yellow.GOBP_REGULATION_OF_ACTIN_FILAMENT_BASED_PROCESS	yellow	605	4.35053989642827e-06	0.000378527926399594	28/534	C5	GOBP_REGULATION_OF_ACTIN_FILAMENT_BASED_PROCESS
yellow.GOBP_REGULATION_OF_ACTIN_FILAMENT_LENGTH	yellow	605	4.36762991999531e-06	0.000378527926399594	18/534	C5	GOBP_REGULATION_OF_ACTIN_FILAMENT_LENGTH
yellow.GOBP_ACTIN_FILAMENT_ORGANIZATION	yellow	605	4.47595859022815e-06	0.000384037247041575	30/534	C5	GOBP_ACTIN_FILAMENT_ORGANIZATION
yellow.GOBP_CARBOHYDRATE_DERIVATIVE_METABOLIC_PROCESS	yellow	605	4.60955344591927e-06	0.000391583847187994	58/534	C5	GOBP_CARBOHYDRATE_DERIVATIVE_METABOLIC_PROCESS
yellow.GOBP_REGULATION_OF_PROTEIN_POLYMERIZATION	yellow	605	4.80285208251856e-06	0.000404004616353032	20/534	C5	GOBP_REGULATION_OF_PROTEIN_POLYMERIZATION
yellow.HP_GENERALIZED_HYPOTONIA	yellow	605	4.90226488421032e-06	0.000407633157259822	52/534	C5	HP_GENERALIZED_HYPOTONIA
yellow.GOBP_REGULATION_OF_CELLULAR_COMPONENT_SIZE	yellow	605	5.00566502472858e-06	0.000407633157259822	27/534	C5	GOBP_REGULATION_OF_CELLULAR_COMPONENT_SIZE
yellow.GOBP_REGULATION_OF_SUPRAMOLECULAR_FIBER_ORGANIZATION	yellow	605	5.00566502472858e-06	0.000407633157259822	27/534	C5	GOBP_REGULATION_OF_SUPRAMOLECULAR_FIBER_ORGANIZATION
yellow.GOBP_REGULATION_OF_PROTEIN_LOCALIZATION	yellow	605	5.03602735076237e-06	0.000407633157259822	48/534	C5	GOBP_REGULATION_OF_PROTEIN_LOCALIZATION
yellow.HP_ABNORMALITY_OF_FACIAL_SOFT_TISSUE	yellow	605	5.23481542388476e-06	0.000417601281830113	29/534	C5	HP_ABNORMALITY_OF_FACIAL_SOFT_TISSUE
yellow.GOBP_REGULATION_OF_AUTOPHAGY	yellow	605	5.25651963142799e-06	0.000417601281830113	25/534	C5	GOBP_REGULATION_OF_AUTOPHAGY
yellow.GOBP_REGULATION_OF_PROTEIN_CONTAINING_COMPLEX_DISASSEMBLY	yellow	605	5.91310759828144e-06	0.000465453790763805	14/534	C5	GOBP_REGULATION_OF_PROTEIN_CONTAINING_COMPLEX_DISASSEMBLY
yellow.GOCC_CYTOPLASMIC_SIDE_OF_MEMBRANE	yellow	605	6.34219417310163e-06	0.000494691145501927	18/534	C5	GOCC_CYTOPLASMIC_SIDE_OF_MEMBRANE
yellow.GOBP_POSITIVE_REGULATION_OF_CELL_DEVELOPMENT	yellow	605	6.51189526582433e-06	0.000503351904331286	23/534	C5	GOBP_POSITIVE_REGULATION_OF_CELL_DEVELOPMENT
yellow.GOBP_MONOSACCHARIDE_METABOLIC_PROCESS	yellow	605	7.55161589620608e-06	0.000574430810493198	22/534	C5	GOBP_MONOSACCHARIDE_METABOLIC_PROCESS
yellow.GOCC_RUFFLE	yellow	605	7.62711358073884e-06	0.000574430810493198	17/534	C5	GOCC_RUFFLE
yellow.GOBP_SMALL_MOLECULE_METABOLIC_PROCESS	yellow	605	7.63229748207746e-06	0.000574430810493198	84/534	C5	GOBP_SMALL_MOLECULE_METABOLIC_PROCESS
yellow.GOBP_REGULATION_OF_ACTIN_FILAMENT_ORGANIZATION	yellow	605	8.00578986746639e-06	0.000597301539677057	22/534	C5	GOBP_REGULATION_OF_ACTIN_FILAMENT_ORGANIZATION
yellow.GOBP_PROTEIN_POLYMERIZATION	yellow	605	8.15523860730864e-06	0.00060320644181645	23/534	C5	GOBP_PROTEIN_POLYMERIZATION
yellow.GOBP_RESPONSE_TO_ENDOPLASMIC_RETICULUM_STRESS	yellow	605	8.62095606859227e-06	0.0006322034450301	23/534	C5	GOBP_RESPONSE_TO_ENDOPLASMIC_RETICULUM_STRESS
yellow.GOBP_ORGANOPHOSPHATE_METABOLIC_PROCESS	yellow	605	8.75515994520199e-06	0.000636604002795196	53/534	C5	GOBP_ORGANOPHOSPHATE_METABOLIC_PROCESS
yellow.GOBP_ACTIN_POLYMERIZATION_OR_DEPOLYMERIZATION	yellow	605	8.98735679174066e-06	0.000647995977085167	19/534	C5	GOBP_ACTIN_POLYMERIZATION_OR_DEPOLYMERIZATION
yellow.GOBP_INTRACELLULAR_PROTEIN_TRANSPORT	yellow	605	9.34647261861809e-06	0.000668272792231194	58/534	C5	GOBP_INTRACELLULAR_PROTEIN_TRANSPORT
yellow.GOBP_POSITIVE_REGULATION_OF_CELL_MORPHOGENESIS_INVOLVED_IN_DIFFERENTIATION	yellow	605	9.53934240182429e-06	0.000676426097583904	11/534	C5	GOBP_POSITIVE_REGULATION_OF_CELL_MORPHOGENESIS_INVOLVED_IN_DIFFERENTIATION
yellow.GOMF_RIBONUCLEOTIDE_BINDING	yellow	605	9.6970649470921e-06	0.000681208517603247	84/534	C5	GOMF_RIBONUCLEOTIDE_BINDING
yellow.HP_VISUAL_IMPAIRMENT	yellow	605	9.76557665095564e-06	0.000681208517603247	53/534	C5	HP_VISUAL_IMPAIRMENT
yellow.GOBP_ADHERENS_JUNCTION_ASSEMBLY	yellow	605	1.07216030355261e-05	0.00074063627740985	5/534	C5	GOBP_ADHERENS_JUNCTION_ASSEMBLY
yellow.GOBP_REGULATION_OF_CELL_MORPHOGENESIS_INVOLVED_IN_DIFFERENTIATION	yellow	605	1.07901555566703e-05	0.00074063627740985	12/534	C5	GOBP_REGULATION_OF_CELL_MORPHOGENESIS_INVOLVED_IN_DIFFERENTIATION
yellow.GOBP_GLYCOLYTIC_PROCESS_THROUGH_FRUCTOSE_6_PHOSPHATE	yellow	605	1.09610204019234e-05	0.000746393294035739	7/534	C5	GOBP_GLYCOLYTIC_PROCESS_THROUGH_FRUCTOSE_6_PHOSPHATE
yellow.GOCC_VESICLE_MEMBRANE	yellow	605	1.22108499331629e-05	0.000824953483673524	44/534	C5	GOCC_VESICLE_MEMBRANE
yellow.GOBP_PROTEIN_LOCALIZATION_TO_CELL_SURFACE	yellow	605	1.45227620813722e-05	0.000963237801013775	10/534	C5	GOBP_PROTEIN_LOCALIZATION_TO_CELL_SURFACE
yellow.GOMF_MONOSACCHARIDE_BINDING	yellow	605	1.45227620813722e-05	0.000963237801013775	10/534	C5	GOMF_MONOSACCHARIDE_BINDING
yellow.HP_ABNORMALITY_OF_THE_INNER_EAR	yellow	605	1.45945121365724e-05	0.000963237801013775	48/534	C5	HP_ABNORMALITY_OF_THE_INNER_EAR
yellow.GOMF_PROTEIN_PHOSPHATASE_BINDING	yellow	605	1.56502589351602e-05	0.00102503222644026	15/534	C5	GOMF_PROTEIN_PHOSPHATASE_BINDING
yellow.GOBP_PROCESS_UTILIZING_AUTOPHAGIC_MECHANISM	yellow	605	1.70578221398485e-05	0.00110875843909015	33/534	C5	GOBP_PROCESS_UTILIZING_AUTOPHAGIC_MECHANISM
yellow.HP_ABNORMAL_ABDOMEN_MORPHOLOGY	yellow	605	1.73323314737069e-05	0.00111813085747673	39/534	C5	HP_ABNORMAL_ABDOMEN_MORPHOLOGY
yellow.HP_ABNORMAL_TISSUE_METABOLITE_CONCENTRATION	yellow	605	1.76018711476981e-05	0.00112704518244216	7/534	C5	HP_ABNORMAL_TISSUE_METABOLITE_CONCENTRATION
yellow.GOMF_PROTEIN_HOMODIMERIZATION_ACTIVITY	yellow	605	1.79471239652267e-05	0.00114063943423441	38/534	C5	GOMF_PROTEIN_HOMODIMERIZATION_ACTIVITY
yellow.HP_LIMB_ATAXIA	yellow	605	1.89517395153364e-05	0.0011889743135395	10/534	C5	HP_LIMB_ATAXIA
yellow.HP_COGNITIVE_IMPAIRMENT	yellow	605	1.8984787990083e-05	0.0011889743135395	36/534	C5	HP_COGNITIVE_IMPAIRMENT
yellow.HP_ABNORMALITY_OF_VISION	yellow	605	1.94326112083983e-05	0.00120820147947867	59/534	C5	HP_ABNORMALITY_OF_VISION
yellow.HP_ABNORMALITY_OF_MUSCLE_SIZE	yellow	605	1.96563516764463e-05	0.00121332012506409	36/534	C5	HP_ABNORMALITY_OF_MUSCLE_SIZE
yellow.HP_ABNORMAL_JOINT_MORPHOLOGY	yellow	605	1.99022728261756e-05	0.00121972500606133	51/534	C5	HP_ABNORMAL_JOINT_MORPHOLOGY
yellow.HP_ABNORMAL_THROMBOCYTE_MORPHOLOGY	yellow	605	2.01179204703528e-05	0.00122419686266402	26/534	C5	HP_ABNORMAL_THROMBOCYTE_MORPHOLOGY
yellow.GOBP_REGULATION_OF_ANATOMICAL_STRUCTURE_SIZE	yellow	605	2.04670544604611e-05	0.00123667131880814	31/534	C5	GOBP_REGULATION_OF_ANATOMICAL_STRUCTURE_SIZE
yellow.GOBP_CELLULAR_LIPID_METABOLIC_PROCESS	yellow	605	2.21286034376583e-05	0.00130983938027488	53/534	C5	GOBP_CELLULAR_LIPID_METABOLIC_PROCESS
yellow.HP_FUNCTIONAL_MOTOR_DEFICIT	yellow	605	2.22149853668334e-05	0.00130983938027488	29/534	C5	HP_FUNCTIONAL_MOTOR_DEFICIT
yellow.HP_ABNORMAL_PLATELET_MORPHOLOGY	yellow	605	2.22886421352136e-05	0.00130983938027488	6/534	C5	HP_ABNORMAL_PLATELET_MORPHOLOGY
yellow.HP_ABNORMAL_PLATELET_VOLUME	yellow	605	2.22886421352136e-05	0.00130983938027488	6/534	C5	HP_ABNORMAL_PLATELET_VOLUME
yellow.GOBP_GLUCOSE_METABOLIC_PROCESS	yellow	605	2.32744157897497e-05	0.00135846590119763	18/534	C5	GOBP_GLUCOSE_METABOLIC_PROCESS
yellow.HP_ECCHYMOSIS	yellow	605	2.39883356646675e-05	0.00138134174498555	8/534	C5	HP_ECCHYMOSIS
yellow.HP_PROLONGED_BLEEDING_TIME	yellow	605	2.39883356646675e-05	0.00138134174498555	8/534	C5	HP_PROLONGED_BLEEDING_TIME
yellow.GOMF_PHOSPHOLIPID_BINDING	yellow	605	2.51148924219322e-05	0.00143657184653452	29/534	C5	GOMF_PHOSPHOLIPID_BINDING
yellow.GOBP_RESPONSE_TO_INTERLEUKIN_15	yellow	605	2.58835298775568e-05	0.00146105714703577	5/534	C5	GOBP_RESPONSE_TO_INTERLEUKIN_15
yellow.GOBP_RESPONSE_TO_INTERLEUKIN_2	yellow	605	2.58835298775568e-05	0.00146105714703577	5/534	C5	GOBP_RESPONSE_TO_INTERLEUKIN_2
yellow.HP_PECTUS_EXCAVATUM	yellow	605	2.70734512274587e-05	0.0015182366766771	20/534	C5	HP_PECTUS_EXCAVATUM
yellow.GOMF_PHOSPHATASE_BINDING	yellow	605	2.75435866271352e-05	0.00153457125494039	17/534	C5	GOMF_PHOSPHATASE_BINDING
yellow.GOBP_NEGATIVE_REGULATION_OF_PROTEIN_CONTAINING_COMPLEX_ASSEMBLY	yellow	605	2.95585790582778e-05	0.00163621037625821	14/534	C5	GOBP_NEGATIVE_REGULATION_OF_PROTEIN_CONTAINING_COMPLEX_ASSEMBLY
yellow.HP_ABNORMAL_THORAX_MORPHOLOGY	yellow	605	2.98709421668022e-05	0.00164290181917412	42/534	C5	HP_ABNORMAL_THORAX_MORPHOLOGY
yellow.HP_ABNORMAL_URINE_METABOLITE_LEVEL	yellow	605	3.12732975302162e-05	0.00170907575037742	28/534	C5	HP_ABNORMAL_URINE_METABOLITE_LEVEL
yellow.HP_ABNORMAL_PERIPHERAL_NERVOUS_SYSTEM_MORPHOLOGY	yellow	605	3.21624447453504e-05	0.00174654288553865	45/534	C5	HP_ABNORMAL_PERIPHERAL_NERVOUS_SYSTEM_MORPHOLOGY
yellow.HP_PETECHIAE	yellow	605	3.36438128308959e-05	0.0018154963150257	8/534	C5	HP_PETECHIAE
yellow.GOBP_REGULATION_OF_PROTEOLYSIS	yellow	605	3.43263981166746e-05	0.00184075309900668	40/534	C5	GOBP_REGULATION_OF_PROTEOLYSIS
yellow.GOCC_SIDE_OF_MEMBRANE	yellow	605	3.49289981715085e-05	0.00186143356715244	35/534	C5	GOCC_SIDE_OF_MEMBRANE
yellow.GOBP_REGULATION_OF_CELL_ADHESION	yellow	605	3.53869378466571e-05	0.00187419707854517	40/534	C5	GOBP_REGULATION_OF_CELL_ADHESION
yellow.GOBP_CARBOHYDRATE_CATABOLIC_PROCESS	yellow	605	3.58057124416004e-05	0.00187490074592484	17/534	C5	GOBP_CARBOHYDRATE_CATABOLIC_PROCESS
yellow.HP_MUSCLE_WEAKNESS	yellow	605	3.58372636750203e-05	0.00187490074592484	47/534	C5	HP_MUSCLE_WEAKNESS
yellow.GOBP_REGULATION_OF_CELL_DEVELOPMENT	yellow	605	3.62917634874673e-05	0.0018871717013483	30/534	C5	GOBP_REGULATION_OF_CELL_DEVELOPMENT
yellow.GOCC_PIGMENT_GRANULE	yellow	605	3.68367363316809e-05	0.00190397107063749	12/534	C5	GOCC_PIGMENT_GRANULE
yellow.HP_ABNORMAL_ERYTHROCYTE_MORPHOLOGY	yellow	605	3.71590563449223e-05	0.00190912996071517	34/534	C5	HP_ABNORMAL_ERYTHROCYTE_MORPHOLOGY
yellow.HP_ABNORMALITY_OF_THE_GINGIVA	yellow	605	3.81868923670827e-05	0.0019502591458903	17/534	C5	HP_ABNORMALITY_OF_THE_GINGIVA
yellow.GOBP_REGULATION_OF_MACROAUTOPHAGY	yellow	605	3.93871039037821e-05	0.00199965296742278	15/534	C5	GOBP_REGULATION_OF_MACROAUTOPHAGY
yellow.GOBP_WOUND_HEALING	yellow	605	4.00779657002264e-05	0.00202275850416437	32/534	C5	GOBP_WOUND_HEALING
yellow.GOMF_INTEGRIN_BINDING	yellow	605	4.06716405235616e-05	0.00204071740170853	14/534	C5	GOMF_INTEGRIN_BINDING
yellow.HP_CONSTITUTIONAL_SYMPTOM	yellow	605	4.22436870299559e-05	0.00210727229486641	48/534	C5	HP_CONSTITUTIONAL_SYMPTOM
yellow.GOBP_ORGANOPHOSPHATE_BIOSYNTHETIC_PROCESS	yellow	605	4.26029781782797e-05	0.0021129107096511	34/534	C5	GOBP_ORGANOPHOSPHATE_BIOSYNTHETIC_PROCESS
yellow.GOCC_ENDOPLASMIC_RETICULUM_LUMEN	yellow	605	4.43893224885512e-05	0.00218738888525489	22/534	C5	GOCC_ENDOPLASMIC_RETICULUM_LUMEN
yellow.GOBP_BIOLOGICAL_ADHESION	yellow	605	4.46145751654552e-05	0.00218738888525489	67/534	C5	GOBP_BIOLOGICAL_ADHESION
yellow.HP_INTELLECTUAL_DISABILITY_MILD	yellow	605	4.56236611451849e-05	0.00222415348082777	24/534	C5	HP_INTELLECTUAL_DISABILITY_MILD
yellow.GOBP_REGULATION_OF_LIPID_BIOSYNTHETIC_PROCESS	yellow	605	4.91749570257235e-05	0.00237604747651594	17/534	C5	GOBP_REGULATION_OF_LIPID_BIOSYNTHETIC_PROCESS
yellow.GOBP_GLUCOSE_CATABOLIC_PROCESS	yellow	605	4.95702212466612e-05	0.00237604747651594	7/534	C5	GOBP_GLUCOSE_CATABOLIC_PROCESS
yellow.GOCC_LUMENAL_SIDE_OF_MEMBRANE	yellow	605	4.95702212466612e-05	0.00237604747651594	7/534	C5	GOCC_LUMENAL_SIDE_OF_MEMBRANE
yellow.GOBP_RESPONSE_TO_AXON_INJURY	yellow	605	5.01782862041598e-05	0.00239183164239828	10/534	C5	GOBP_RESPONSE_TO_AXON_INJURY
yellow.GOBP_ENDOPLASMIC_RETICULUM_UNFOLDED_PROTEIN_RESPONSE	yellow	605	5.14912702891787e-05	0.00244085690100085	13/534	C5	GOBP_ENDOPLASMIC_RETICULUM_UNFOLDED_PROTEIN_RESPONSE
yellow.GOCC_TERTIARY_GRANULE	yellow	605	5.24496231015269e-05	0.00247262508907198	15/534	C5	GOCC_TERTIARY_GRANULE
yellow.GOBP_GLYCEROLIPID_BIOSYNTHETIC_PROCESS	yellow	605	5.50157095464953e-05	0.0025794250705406	20/534	C5	GOBP_GLYCEROLIPID_BIOSYNTHETIC_PROCESS
yellow.GOBP_STEROL_BIOSYNTHETIC_PROCESS	yellow	605	5.6154601469209e-05	0.00260907921780863	10/534	C5	GOBP_STEROL_BIOSYNTHETIC_PROCESS
yellow.GOBP_STEROL_METABOLIC_PROCESS	yellow	605	5.62563700809554e-05	0.00260907921780863	15/534	C5	GOBP_STEROL_METABOLIC_PROCESS
yellow.GOBP_REGULATION_OF_LIPID_METABOLIC_PROCESS	yellow	605	5.70592571046818e-05	0.00263208831160306	26/534	C5	GOBP_REGULATION_OF_LIPID_METABOLIC_PROCESS
yellow.GOMF_CARBOHYDRATE_BINDING	yellow	605	5.79727455583819e-05	0.0026599259726787	20/534	C5	GOMF_CARBOHYDRATE_BINDING
yellow.GOBP_MACROAUTOPHAGY	yellow	605	5.93510107593873e-05	0.0027086791080614	22/534	C5	GOBP_MACROAUTOPHAGY
yellow.GOBP_REGULATION_OF_CELLULAR_PROTEIN_LOCALIZATION	yellow	605	6.11284427952136e-05	0.00276346195053614	32/534	C5	GOBP_REGULATION_OF_CELLULAR_PROTEIN_LOCALIZATION
yellow.HP_CEREBELLAR_ATROPHY	yellow	605	6.13212586099794e-05	0.00276346195053614	23/534	C5	HP_CEREBELLAR_ATROPHY
yellow.HP_ABNORMALITY_OF_URINE_HOMEOSTASIS	yellow	605	6.15176261716088e-05	0.00276346195053614	34/534	C5	HP_ABNORMALITY_OF_URINE_HOMEOSTASIS
yellow.GOMF_GLYCOLIPID_BINDING	yellow	605	6.25965581205792e-05	0.00279728369101338	6/534	C5	GOMF_GLYCOLIPID_BINDING
yellow.GOBP_LIPOSACCHARIDE_METABOLIC_PROCESS	yellow	605	6.36445927972455e-05	0.00282938137927651	12/534	C5	GOBP_LIPOSACCHARIDE_METABOLIC_PROCESS
yellow.HP_ABNORMALITY_OF_VON_WILLEBRAND_FACTOR	yellow	605	6.53324991014692e-05	0.00287462996046465	4/534	C5	HP_ABNORMALITY_OF_VON_WILLEBRAND_FACTOR
yellow.HP_INCREASED_CEREBRAL_LIPOFUSCIN	yellow	605	6.53324991014692e-05	0.00287462996046465	4/534	C5	HP_INCREASED_CEREBRAL_LIPOFUSCIN
yellow.GOBP_NEGATIVE_REGULATION_OF_CELLULAR_COMPONENT_ORGANIZATION	yellow	605	6.99266150971581e-05	0.00306107325272253	39/534	C5	GOBP_NEGATIVE_REGULATION_OF_CELLULAR_COMPONENT_ORGANIZATION
yellow.HP_MACULAR_PURPURA	yellow	605	7.14663087929458e-05	0.00311259355047449	9/534	C5	HP_MACULAR_PURPURA
yellow.GOBP_RESPONSE_TO_OXYGEN_CONTAINING_COMPOUND	yellow	605	7.72133710049056e-05	0.00334591274354591	72/534	C5	GOBP_RESPONSE_TO_OXYGEN_CONTAINING_COMPOUND
yellow.GOBP_NEGATIVE_REGULATION_OF_PROTEIN_CONTAINING_COMPLEX_DISASSEMBLY	yellow	605	7.78481588536888e-05	0.00335646835660628	10/534	C5	GOBP_NEGATIVE_REGULATION_OF_PROTEIN_CONTAINING_COMPLEX_DISASSEMBLY
yellow.GOBP_CELL_PROJECTION_ORGANIZATION	yellow	605	7.82734411743624e-05	0.00335793062638015	69/534	C5	GOBP_CELL_PROJECTION_ORGANIZATION
yellow.HP_DECREASED_HEAD_CIRCUMFERENCE	yellow	605	7.86890864490917e-05	0.00335896697379705	54/534	C5	HP_DECREASED_HEAD_CIRCUMFERENCE
yellow.GOCC_RECYCLING_ENDOSOME	yellow	605	8.07806902168715e-05	0.00343117981218197	16/534	C5	GOCC_RECYCLING_ENDOSOME
yellow.GOBP_ENDOMEMBRANE_SYSTEM_ORGANIZATION	yellow	605	8.26563398359922e-05	0.00349355367385622	29/534	C5	GOBP_ENDOMEMBRANE_SYSTEM_ORGANIZATION
yellow.GOMF_ADP_BINDING	yellow	605	8.5011368785528e-05	0.00357547815774427	7/534	C5	GOMF_ADP_BINDING
yellow.GOBP_MAINTENANCE_OF_LOCATION	yellow	605	8.62483741675329e-05	0.00360981000174357	22/534	C5	GOBP_MAINTENANCE_OF_LOCATION
yellow.GOCC_LATE_ENDOSOME	yellow	605	8.71982156896514e-05	0.0036318480127049	20/534	C5	GOCC_LATE_ENDOSOME
yellow.GOMF_PROTEIN_DIMERIZATION_ACTIVITY	yellow	605	8.82520054119934e-05	0.00365798167359857	50/534	C5	GOMF_PROTEIN_DIMERIZATION_ACTIVITY
yellow.GOBP_POSITIVE_REGULATION_OF_PROTEIN_CONTAINING_COMPLEX_ASSEMBLY	yellow	605	8.98485326064372e-05	0.00370625197001554	19/534	C5	GOBP_POSITIVE_REGULATION_OF_PROTEIN_CONTAINING_COMPLEX_ASSEMBLY
yellow.GOBP_PROTEIN_FOLDING	yellow	605	9.08525151600725e-05	0.00371912560793563	18/534	C5	GOBP_PROTEIN_FOLDING
yellow.GOBP_GLYCOSPHINGOLIPID_METABOLIC_PROCESS	yellow	605	9.10275498445784e-05	0.00371912560793563	9/534	C5	GOBP_GLYCOSPHINGOLIPID_METABOLIC_PROCESS
yellow.GOBP_POSITIVE_REGULATION_OF_PROTEOLYSIS	yellow	605	9.57181341746637e-05	0.00387532538827676	24/534	C5	GOBP_POSITIVE_REGULATION_OF_PROTEOLYSIS
yellow.GOBP_POSITIVE_REGULATION_OF_CELL_PROJECTION_ORGANIZATION	yellow	605	9.57539606427359e-05	0.00387532538827676	23/534	C5	GOBP_POSITIVE_REGULATION_OF_CELL_PROJECTION_ORGANIZATION
yellow.HP_HEPATOSPLENOMEGALY	yellow	605	9.74854629620494e-05	0.00391827364728017	12/534	C5	HP_HEPATOSPLENOMEGALY
yellow.HP_ABNORMAL_PLATELET_AGGREGATION	yellow	605	9.77285035568713e-05	0.00391827364728017	6/534	C5	HP_ABNORMAL_PLATELET_AGGREGATION
yellow.HP_URINARY_INCONTINENCE	yellow	605	9.87511469587586e-05	0.00392998713191596	14/534	C5	HP_URINARY_INCONTINENCE
yellow.HP_INFANTILE_ONSET	yellow	605	9.89367389852968e-05	0.00392998713191596	29/534	C5	HP_INFANTILE_ONSET
yellow.HP_EXTRAMEDULLARY_HEMATOPOIESIS	yellow	605	0.000101057403339536	0.00399572590162772	5/534	C5	HP_EXTRAMEDULLARY_HEMATOPOIESIS
yellow.HP_SPLENOMEGALY	yellow	605	0.000104417241559517	0.00409497255403779	23/534	C5	HP_SPLENOMEGALY
yellow.GOCC_PHAGOCYTIC_VESICLE	yellow	605	0.000104522026728937	0.00409497255403779	13/534	C5	GOCC_PHAGOCYTIC_VESICLE
yellow.HP_FOCAL_ONSET_SEIZURE	yellow	605	0.000116156280053723	0.00451619345180724	19/534	C5	HP_FOCAL_ONSET_SEIZURE
yellow.HP_ABNORMALITY_OF_THE_LYMPHATIC_SYSTEM	yellow	605	0.000116326194970792	0.00451619345180724	34/534	C5	HP_ABNORMALITY_OF_THE_LYMPHATIC_SYSTEM
yellow.GOBP_REGULATION_OF_INTRACELLULAR_TRANSPORT	yellow	605	0.000118722345836807	0.00456597506279232	23/534	C5	GOBP_REGULATION_OF_INTRACELLULAR_TRANSPORT
yellow.HP_ABNORMALITY_OF_THE_CURVATURE_OF_THE_VERTEBRAL_COLUMN	yellow	605	0.00011891756702916	0.00456597506279232	49/534	C5	HP_ABNORMALITY_OF_THE_CURVATURE_OF_THE_VERTEBRAL_COLUMN
yellow.GOCC_ENVELOPE	yellow	605	0.000119204943364275	0.00456597506279232	56/534	C5	GOCC_ENVELOPE
yellow.GOCC_LUMENAL_SIDE_OF_ENDOPLASMIC_RETICULUM_MEMBRANE	yellow	605	0.00012036349916251	0.00458986143473038	6/534	C5	GOCC_LUMENAL_SIDE_OF_ENDOPLASMIC_RETICULUM_MEMBRANE
yellow.HP_ABNORMAL_NASAL_MORPHOLOGY	yellow	605	0.000123080936470268	0.0046727187385615	54/534	C5	HP_ABNORMAL_NASAL_MORPHOLOGY
yellow.GOBP_REGULATION_OF_CELL_SUBSTRATE_ADHESION	yellow	605	0.000126180675005303	0.00476929599799778	17/534	C5	GOBP_REGULATION_OF_CELL_SUBSTRATE_ADHESION
yellow.GOCC_SECRETORY_GRANULE_MEMBRANE	yellow	605	0.000127003383170566	0.00477933784036603	21/534	C5	GOCC_SECRETORY_GRANULE_MEMBRANE
yellow.GOMF_STRUCTURAL_CONSTITUENT_OF_CYTOSKELETON	yellow	605	0.000131429834166219	0.00492431431068191	11/534	C5	GOMF_STRUCTURAL_CONSTITUENT_OF_CYTOSKELETON
yellow.HP_REGIONAL_ABNORMALITY_OF_SKIN	yellow	605	0.00013306842102611	0.00496403066262618	24/534	C5	HP_REGIONAL_ABNORMALITY_OF_SKIN
yellow.HP_INCREASED_HEAD_CIRCUMFERENCE	yellow	605	0.000135963524427185	0.00505007376443831	26/534	C5	HP_INCREASED_HEAD_CIRCUMFERENCE
yellow.HP_GENERALIZED_ABNORMALITY_OF_SKIN	yellow	605	0.000137437681383044	0.00508282459597635	44/534	C5	HP_GENERALIZED_ABNORMALITY_OF_SKIN
yellow.HP_BRAIN_ATROPHY	yellow	605	0.000140424560634898	0.00517099884226363	37/534	C5	HP_BRAIN_ATROPHY
yellow.GOCC_RECYCLING_ENDOSOME_MEMBRANE	yellow	605	0.000143022474724321	0.00524415740655843	10/534	C5	GOCC_RECYCLING_ENDOSOME_MEMBRANE
yellow.HP_PACE_OF_PROGRESSION	yellow	605	0.000145598572028556	0.00527432802722634	27/534	C5	HP_PACE_OF_PROGRESSION
yellow.GOBP_REGULATION_OF_ACTIN_NUCLEATION	yellow	605	0.000146964864562089	0.00527432802722634	6/534	C5	GOBP_REGULATION_OF_ACTIN_NUCLEATION
yellow.HP_MENORRHAGIA	yellow	605	0.000146964864562089	0.00527432802722634	6/534	C5	HP_MENORRHAGIA
yellow.HP_PROGRESSIVE_GAIT_ATAXIA	yellow	605	0.000146964864562089	0.00527432802722634	6/534	C5	HP_PROGRESSIVE_GAIT_ATAXIA
yellow.GOBP_PROTEIN_PHOSPHOPANTETHEINYLATION	yellow	605	0.000147008248611922	0.00527432802722634	22/534	C5	GOBP_PROTEIN_PHOSPHOPANTETHEINYLATION
yellow.HP_ONSET	yellow	605	0.000147533651111226	0.00527432802722634	52/534	C5	HP_ONSET
yellow.GOCC_EARLY_ENDOSOME	yellow	605	0.000150114726863618	0.00534433342941845	24/534	C5	GOCC_EARLY_ENDOSOME
yellow.HP_HEMOLYTIC_ANEMIA	yellow	605	0.000157546730507957	0.00558574771800939	12/534	C5	HP_HEMOLYTIC_ANEMIA
yellow.GOBP_POSTSYNAPSE_ORGANIZATION	yellow	605	0.0001585883672231	0.00559953987972921	14/534	C5	GOBP_POSTSYNAPSE_ORGANIZATION
yellow.GOBP_NADH_METABOLIC_PROCESS	yellow	605	0.000161877685344306	0.005692256312517	7/534	C5	GOBP_NADH_METABOLIC_PROCESS
yellow.GOBP_TUBULIN_DEACETYLATION	yellow	605	0.000163709525039976	0.00570986880017478	4/534	C5	GOBP_TUBULIN_DEACETYLATION
yellow.HP_MYELOFIBROSIS	yellow	605	0.000163709525039976	0.00570986880017478	4/534	C5	HP_MYELOFIBROSIS
yellow.HP_ABNORMAL_PALMAR_DERMATOGLYPHICS	yellow	605	0.000165322775883247	0.00574279116226015	16/534	C5	HP_ABNORMAL_PALMAR_DERMATOGLYPHICS
yellow.GOBP_POSITIVE_REGULATION_OF_CELLULAR_COMPONENT_ORGANIZATION	yellow	605	0.000172089470530391	0.00593913625555511	52/534	C5	GOBP_POSITIVE_REGULATION_OF_CELLULAR_COMPONENT_ORGANIZATION
yellow.HP_PEDIATRIC_ONSET	yellow	605	0.000172457162170976	0.00593913625555511	34/534	C5	HP_PEDIATRIC_ONSET
yellow.GOBP_LAMELLIPODIUM_ORGANIZATION	yellow	605	0.000173051755697993	0.00593913625555511	10/534	C5	GOBP_LAMELLIPODIUM_ORGANIZATION
yellow.HP_CHOLECYSTITIS	yellow	605	0.000174677651145354	0.00594735812232992	5/534	C5	HP_CHOLECYSTITIS
yellow.HP_DYSOSTOSIS_MULTIPLEX	yellow	605	0.000174677651145354	0.00594735812232992	5/534	C5	HP_DYSOSTOSIS_MULTIPLEX
yellow.GOBP_TRANSMEMBRANE_RECEPTOR_PROTEIN_TYROSINE_KINASE_SIGNALING_PATHWAY	yellow	605	0.000183512277045824	0.00622345983024968	38/534	C5	GOBP_TRANSMEMBRANE_RECEPTOR_PROTEIN_TYROSINE_KINASE_SIGNALING_PATHWAY
yellow.HP_ABNORMAL_NASAL_BRIDGE_MORPHOLOGY	yellow	605	0.000187589038642405	0.00632383802971942	45/534	C5	HP_ABNORMAL_NASAL_BRIDGE_MORPHOLOGY
yellow.HP_ABNORMALITY_OF_FINGER	yellow	605	0.000187946235149004	0.00632383802971942	48/534	C5	HP_ABNORMALITY_OF_FINGER
yellow.HP_SKELETAL_MUSCLE_ATROPHY	yellow	605	0.000189465306840132	0.00634157248569262	28/534	C5	HP_SKELETAL_MUSCLE_ATROPHY
yellow.HP_ABNORMALITY_OF_THE_GALLBLADDER	yellow	605	0.000189951530165851	0.00634157248569262	10/534	C5	HP_ABNORMALITY_OF_THE_GALLBLADDER
yellow.GOBP_AXON_DEVELOPMENT	yellow	605	0.000196767496218146	0.00654366324632439	29/534	C5	GOBP_AXON_DEVELOPMENT
yellow.GOBP_SUBSTRATE_ADHESION_DEPENDENT_CELL_SPREADING	yellow	605	0.000200845424271423	0.00661395216771877	11/534	C5	GOBP_SUBSTRATE_ADHESION_DEPENDENT_CELL_SPREADING
yellow.GOCC_DENSE_BODY	yellow	605	0.000201964506753184	0.00661395216771877	3/534	C5	GOCC_DENSE_BODY
yellow.GOMF_FIBRINOGEN_BINDING	yellow	605	0.000201964506753184	0.00661395216771877	3/534	C5	GOMF_FIBRINOGEN_BINDING
yellow.GOMF_FRUCTOSE_6_PHOSPHATE_BINDING	yellow	605	0.000201964506753184	0.00661395216771877	3/534	C5	GOMF_FRUCTOSE_6_PHOSPHATE_BINDING
yellow.HP_ABNORMALITY_OF_COAGULATION	yellow	605	0.000203299930271366	0.00663237034877688	15/534	C5	HP_ABNORMALITY_OF_COAGULATION
yellow.GOCC_AZUROPHIL_GRANULE_LUMEN	yellow	605	0.000208216934089688	0.00674151431882837	10/534	C5	GOCC_AZUROPHIL_GRANULE_LUMEN
yellow.GOCC_PLATELET_ALPHA_GRANULE	yellow	605	0.000208216934089688	0.00674151431882837	10/534	C5	GOCC_PLATELET_ALPHA_GRANULE
yellow.HP_DOWNSLANTED_PALPEBRAL_FISSURES	yellow	605	0.000211480736870227	0.00682144632461109	26/534	C5	HP_DOWNSLANTED_PALPEBRAL_FISSURES
yellow.GOCC_CELL_CELL_JUNCTION	yellow	605	0.000217056114488297	0.00695826807645233	28/534	C5	GOCC_CELL_CELL_JUNCTION
yellow.GOBP_NEGATIVE_REGULATION_OF_ACTIN_FILAMENT_DEPOLYMERIZATION	yellow	605	0.000217344504019723	0.00695826807645233	7/534	C5	GOBP_NEGATIVE_REGULATION_OF_ACTIN_FILAMENT_DEPOLYMERIZATION
yellow.GOBP_REGULATION_OF_ALCOHOL_BIOSYNTHETIC_PROCESS	yellow	605	0.000219925157517985	0.00701471320261825	9/534	C5	GOBP_REGULATION_OF_ALCOHOL_BIOSYNTHETIC_PROCESS
yellow.GOBP_PLATELET_MORPHOGENESIS	yellow	605	0.000224078041722004	0.00704996172773144	5/534	C5	GOBP_PLATELET_MORPHOGENESIS
yellow.GOMF_PHOSPHATIDIC_ACID_BINDING	yellow	605	0.000224078041722004	0.00704996172773144	5/534	C5	GOMF_PHOSPHATIDIC_ACID_BINDING
yellow.HP_DECREASED_PULMONARY_FUNCTION	yellow	605	0.000224078041722004	0.00704996172773144	5/534	C5	HP_DECREASED_PULMONARY_FUNCTION
yellow.GOBP_RESPONSE_TO_ORGANIC_CYCLIC_COMPOUND	yellow	605	0.000224316964064182	0.00704996172773144	44/534	C5	GOBP_RESPONSE_TO_ORGANIC_CYCLIC_COMPOUND
yellow.GOBP_MAINTENANCE_OF_PROTEIN_LOCATION	yellow	605	0.000227934217009985	0.00711154757071152	10/534	C5	GOBP_MAINTENANCE_OF_PROTEIN_LOCATION
yellow.GOCC_GOLGI_ASSOCIATED_VESICLE	yellow	605	0.000227934217009985	0.00711154757071152	10/534	C5	GOCC_GOLGI_ASSOCIATED_VESICLE
yellow.HP_ABNORMALITY_OF_ESOPHAGUS_PHYSIOLOGY	yellow	605	0.000230015433498912	0.00715047978050965	35/534	C5	HP_ABNORMALITY_OF_ESOPHAGUS_PHYSIOLOGY
yellow.GOCC_COATED_VESICLE	yellow	605	0.000234247906343248	0.00725576547445874	20/534	C5	GOCC_COATED_VESICLE
yellow.GOBP_REGULATION_OF_ENDOCYTIC_RECYCLING	yellow	605	0.000240203486042201	0.00738690290409351	4/534	C5	GOBP_REGULATION_OF_ENDOCYTIC_RECYCLING
yellow.HP_SPONTANEOUS_RECURRENT_EPISTAXIS	yellow	605	0.000240203486042201	0.00738690290409351	4/534	C5	HP_SPONTANEOUS_RECURRENT_EPISTAXIS
yellow.HP_CEREBRAL_VISUAL_IMPAIRMENT	yellow	605	0.000243994472779893	0.00747199276549716	16/534	C5	HP_CEREBRAL_VISUAL_IMPAIRMENT
yellow.HP_PAIN	yellow	605	0.00024471211737817	0.00747199276549716	34/534	C5	HP_PAIN
yellow.GOBP_CELLULAR_RESPONSE_TO_TOPOLOGICALLY_INCORRECT_PROTEIN	yellow	605	0.000247488765681097	0.00752997733880786	14/534	C5	GOBP_CELLULAR_RESPONSE_TO_TOPOLOGICALLY_INCORRECT_PROTEIN
yellow.GOBP_REGULATION_OF_CHOLESTEROL_METABOLIC_PROCESS	yellow	605	0.000264107453511383	0.00800721537500942	8/534	C5	GOBP_REGULATION_OF_CHOLESTEROL_METABOLIC_PROCESS
yellow.GOBP_PROTEIN_DEPOLYMERIZATION	yellow	605	0.000276724575876923	0.00835555564525438	11/534	C5	GOBP_PROTEIN_DEPOLYMERIZATION
yellow.GOMF_ADENYL_NUCLEOTIDE_BINDING	yellow	605	0.000277669811252247	0.00835555564525438	66/534	C5	GOMF_ADENYL_NUCLEOTIDE_BINDING
yellow.GOCC_MEMBRANE_MICRODOMAIN	yellow	605	0.000278518521508479	0.00835555564525438	21/534	C5	GOCC_MEMBRANE_MICRODOMAIN
yellow.HP_FEEDING_DIFFICULTIES	yellow	605	0.000286198542051585	0.00854954548157989	45/534	C5	HP_FEEDING_DIFFICULTIES
yellow.HP_ABNORMALITY_OF_THE_THORACIC_CAVITY	yellow	605	0.000287196448283208	0.00854954548157989	7/534	C5	HP_ABNORMALITY_OF_THE_THORACIC_CAVITY
yellow.HP_ABNORMAL_FACIAL_SHAPE	yellow	605	0.000287974200952982	0.00854954548157989	47/534	C5	HP_ABNORMAL_FACIAL_SHAPE
yellow.HP_MENTAL_DETERIORATION	yellow	605	0.000290327857364083	0.00858970005580632	21/534	C5	HP_MENTAL_DETERIORATION
yellow.GOBP_ANTIGEN_PROCESSING_AND_PRESENTATION	yellow	605	0.000293399108688465	0.0086005728520108	17/534	C5	GOBP_ANTIGEN_PROCESSING_AND_PRESENTATION
yellow.HP_ABNORMALITY_OF_THE_OPTIC_NERVE	yellow	605	0.00029561527155518	0.0086005728520108	38/534	C5	HP_ABNORMALITY_OF_THE_OPTIC_NERVE
yellow.GOBP_MONOSACCHARIDE_CATABOLIC_PROCESS	yellow	605	0.000296003511278691	0.0086005728520108	8/534	C5	GOBP_MONOSACCHARIDE_CATABOLIC_PROCESS
yellow.GOCC_SPECIFIC_GRANULE_LUMEN	yellow	605	0.000296003511278691	0.0086005728520108	8/534	C5	GOCC_SPECIFIC_GRANULE_LUMEN
yellow.GOBP_NEGATIVE_REGULATION_OF_PROTEIN_POLYMERIZATION	yellow	605	0.000296803865739509	0.0086005728520108	9/534	C5	GOBP_NEGATIVE_REGULATION_OF_PROTEIN_POLYMERIZATION
yellow.GOBP_POSITIVE_REGULATION_OF_AXONOGENESIS	yellow	605	0.000296803865739509	0.0086005728520108	9/534	C5	GOBP_POSITIVE_REGULATION_OF_AXONOGENESIS
yellow.HP_ABNORMAL_LIP_MORPHOLOGY	yellow	605	0.000297712137184989	0.0086005728520108	44/534	C5	HP_ABNORMAL_LIP_MORPHOLOGY
yellow.HP_ABNORMAL_HEART_VALVE_MORPHOLOGY	yellow	605	0.000301699610108914	0.00868651897561906	19/534	C5	HP_ABNORMAL_HEART_VALVE_MORPHOLOGY
yellow.GOBP_POSITIVE_REGULATION_OF_ENDOTHELIAL_CELL_MIGRATION	yellow	605	0.000305548244476445	0.00876790614584582	12/534	C5	GOBP_POSITIVE_REGULATION_OF_ENDOTHELIAL_CELL_MIGRATION
yellow.HP_ABNORMALITY_OF_THE_CEREBRAL_VASCULATURE	yellow	605	0.000315545243940193	0.00902459397668952	19/534	C5	HP_ABNORMALITY_OF_THE_CEREBRAL_VASCULATURE
yellow.HP_ABNORMALITY_OF_UPPER_LIP_VERMILLION	yellow	605	0.00032147975200395	0.00913538168356733	22/534	C5	HP_ABNORMALITY_OF_UPPER_LIP_VERMILLION
yellow.HP_GAIT_ATAXIA	yellow	605	0.000321548399584771	0.00913538168356733	15/534	C5	HP_GAIT_ATAXIA
yellow.GOBP_LIPOPROTEIN_METABOLIC_PROCESS	yellow	605	0.000327603308117033	0.00923592009365043	12/534	C5	GOBP_LIPOPROTEIN_METABOLIC_PROCESS
yellow.GOBP_POSITIVE_REGULATION_OF_LEUKOCYTE_MIGRATION	yellow	605	0.000327603308117033	0.00923592009365043	12/534	C5	GOBP_POSITIVE_REGULATION_OF_LEUKOCYTE_MIGRATION
yellow.GOBP_REGULATION_OF_CHOLESTEROL_BIOSYNTHETIC_PROCESS	yellow	605	0.000328316506825569	0.00923592009365043	7/534	C5	GOBP_REGULATION_OF_CHOLESTEROL_BIOSYNTHETIC_PROCESS
yellow.GOCC_EXTRINSIC_COMPONENT_OF_MEMBRANE	yellow	605	0.000331567643844471	0.00929689668034497	20/534	C5	GOCC_EXTRINSIC_COMPONENT_OF_MEMBRANE
yellow.GOBP_MEMBRANE_LIPID_METABOLIC_PROCESS	yellow	605	0.000335440568797088	0.0093748536816906	16/534	C5	GOBP_MEMBRANE_LIPID_METABOLIC_PROCESS
yellow.HP_ABNORMAL_CENTRAL_SENSORY_FUNCTION	yellow	605	0.000339393312203814	0.00941004079884138	4/534	C5	HP_ABNORMAL_CENTRAL_SENSORY_FUNCTION
yellow.GOBP_ANTIGEN_PROCESSING_AND_PRESENTATION_OF_PEPTIDE_ANTIGEN	yellow	605	0.000339836930918572	0.00941004079884138	15/534	C5	GOBP_ANTIGEN_PROCESSING_AND_PRESENTATION_OF_PEPTIDE_ANTIGEN
yellow.GOBP_GENERATION_OF_PRECURSOR_METABOLITES_AND_ENERGY	yellow	605	0.000339989819072358	0.00941004079884138	29/534	C5	GOBP_GENERATION_OF_PRECURSOR_METABOLITES_AND_ENERGY
yellow.HP_ABNORMAL_EMOTION_AFFECT_BEHAVIOR	yellow	605	0.000343923860764941	0.00948831744489774	28/534	C5	HP_ABNORMAL_EMOTION_AFFECT_BEHAVIOR
yellow.GOBP_POSITIVE_REGULATION_OF_ACTIN_FILAMENT_POLYMERIZATION	yellow	605	0.000351584905423335	0.00966858489914171	10/534	C5	GOBP_POSITIVE_REGULATION_OF_ACTIN_FILAMENT_POLYMERIZATION
yellow.GOBP_POSITIVE_REGULATION_OF_CELL_ADHESION	yellow	605	0.00035335932752977	0.0096723472001493	25/534	C5	GOBP_POSITIVE_REGULATION_OF_CELL_ADHESION
yellow.HP_ABNORMAL_LUMBAR_SPINE_MORPHOLOGY	yellow	605	0.000353976342756047	0.0096723472001493	5/534	C5	HP_ABNORMAL_LUMBAR_SPINE_MORPHOLOGY
yellow.HP_TRIGONOCEPHALY	yellow	605	0.000357336174352452	0.00973315674902869	6/534	C5	HP_TRIGONOCEPHALY
yellow.HP_ABNORMAL_AGGRESSIVE_IMPULSIVE_OR_VIOLENT_BEHAVIOR	yellow	605	0.000360817902680843	0.00976193080981311	20/534	C5	HP_ABNORMAL_AGGRESSIVE_IMPULSIVE_OR_VIOLENT_BEHAVIOR
yellow.HP_VARIABLE_EXPRESSIVITY	yellow	605	0.000360817902680843	0.00976193080981311	20/534	C5	HP_VARIABLE_EXPRESSIVITY
yellow.HP_ABNORMALITY_OF_THE_MIDFACE	yellow	605	0.00036180582721685	0.00976193080981311	29/534	C5	HP_ABNORMALITY_OF_THE_MIDFACE
yellow.GOBP_NEGATIVE_REGULATION_OF_ACTIN_FILAMENT_POLYMERIZATION	yellow	605	0.000369244707993861	0.00993140938742109	8/534	C5	GOBP_NEGATIVE_REGULATION_OF_ACTIN_FILAMENT_POLYMERIZATION
yellow.GOBP_PHOSPHATIDYLINOSITOL_BIOSYNTHETIC_PROCESS	yellow	605	0.000375467245863572	0.00993266373338129	11/534	C5	GOBP_PHOSPHATIDYLINOSITOL_BIOSYNTHETIC_PROCESS
yellow.HP_ABDOMINAL_DISTENTION	yellow	605	0.000375467245863572	0.00993266373338129	11/534	C5	HP_ABDOMINAL_DISTENTION
yellow.HP_ABNORMALITY_OF_THE_PALM	yellow	605	0.000375654977464161	0.00993266373338129	22/534	C5	HP_ABNORMALITY_OF_THE_PALM
yellow.HP_ABNORMAL_INVOLUNTARY_EYE_MOVEMENTS	yellow	605	0.000375677863552944	0.00993266373338129	45/534	C5	HP_ABNORMAL_INVOLUNTARY_EYE_MOVEMENTS
yellow.GOBP_POSITIVE_REGULATION_OF_EPITHELIAL_CELL_MIGRATION	yellow	605	0.000376237262628079	0.00993266373338129	14/534	C5	GOBP_POSITIVE_REGULATION_OF_EPITHELIAL_CELL_MIGRATION
yellow.HP_JOINT_STIFFNESS	yellow	605	0.000376237262628079	0.00993266373338129	14/534	C5	HP_JOINT_STIFFNESS
yellow.GOBP_PROTEIN_CONTAINING_COMPLEX_SUBUNIT_ORGANIZATION	yellow	605	0.000393385530694294	0.0102860378114321	79/534	C5	GOBP_PROTEIN_CONTAINING_COMPLEX_SUBUNIT_ORGANIZATION
yellow.HP_ABNORMAL_ORAL_MUCOSA_MORPHOLOGY	yellow	605	0.00039340433745175	0.0102860378114321	19/534	C5	HP_ABNORMAL_ORAL_MUCOSA_MORPHOLOGY
yellow.GOCC_CAVEOLA	yellow	605	0.000394674747814408	0.0102860378114321	9/534	C5	GOCC_CAVEOLA
yellow.GOMF_FRUCTOSE_BINDING	yellow	605	0.000395616838901233	0.0102860378114321	3/534	C5	GOMF_FRUCTOSE_BINDING
yellow.HP_ABNORMAL_GLYCOSPHINGOLIPID_METABOLISM	yellow	605	0.000395616838901233	0.0102860378114321	3/534	C5	HP_ABNORMAL_GLYCOSPHINGOLIPID_METABOLISM
yellow.GOBP_VACUOLE_ORGANIZATION	yellow	605	0.00039863525356116	0.0103332038536397	14/534	C5	GOBP_VACUOLE_ORGANIZATION
yellow.HP_ABNORMALITY_OF_THE_TONGUE	yellow	605	0.000401705883018207	0.0103814351695669	21/534	C5	HP_ABNORMALITY_OF_THE_TONGUE
yellow.GOBP_ALCOHOL_BIOSYNTHETIC_PROCESS	yellow	605	0.000407906736992532	0.0105100294396274	13/534	C5	GOBP_ALCOHOL_BIOSYNTHETIC_PROCESS
yellow.HP_ABNORMAL_ORAL_PHYSIOLOGY	yellow	605	0.000411664915885798	0.0105751047254495	16/534	C5	HP_ABNORMAL_ORAL_PHYSIOLOGY
yellow.GOBP_LEUKOCYTE_MIGRATION	yellow	605	0.000442726937545717	0.0113390958929619	28/534	C5	GOBP_LEUKOCYTE_MIGRATION
yellow.GOCC_EXTRINSIC_COMPONENT_OF_CYTOPLASMIC_SIDE_OF_PLASMA_MEMBRANE	yellow	605	0.000449563453049773	0.0114795399731109	10/534	C5	GOCC_EXTRINSIC_COMPONENT_OF_CYTOPLASMIC_SIDE_OF_PLASMA_MEMBRANE
yellow.GOBP_POSITIVE_REGULATION_OF_LOCOMOTION	yellow	605	0.000450886360249226	0.0114795399731109	31/534	C5	GOBP_POSITIVE_REGULATION_OF_LOCOMOTION
yellow.HP_BABINSKI_SIGN	yellow	605	0.000454013702830647	0.0114837781045236	17/534	C5	HP_BABINSKI_SIGN
yellow.GOMF_LIPID_BINDING	yellow	605	0.000454193557343816	0.0114837781045236	38/534	C5	GOMF_LIPID_BINDING
yellow.GOMF_GTPASE_BINDING	yellow	605	0.000455068130016085	0.0114837781045236	16/534	C5	GOMF_GTPASE_BINDING
yellow.GOBP_NEGATIVE_REGULATION_OF_CYTOSKELETON_ORGANIZATION	yellow	605	0.000461010853582998	0.0115657108881349	13/534	C5	GOBP_NEGATIVE_REGULATION_OF_CYTOSKELETON_ORGANIZATION
yellow.HP_SELF_INJURIOUS_BEHAVIOR	yellow	605	0.000461010853582998	0.0115657108881349	13/534	C5	HP_SELF_INJURIOUS_BEHAVIOR
yellow.GOBP_CELLULAR_COMPONENT_DISASSEMBLY	yellow	605	0.000464308612749038	0.0115929075338734	30/534	C5	GOBP_CELLULAR_COMPONENT_DISASSEMBLY
yellow.GOBP_GROWTH_HORMONE_RECEPTOR_SIGNALING_PATHWAY_VIA_JAK_STAT	yellow	605	0.000464797225134317	0.0115929075338734	4/534	C5	GOBP_GROWTH_HORMONE_RECEPTOR_SIGNALING_PATHWAY_VIA_JAK_STAT
yellow.HP_ABNORMALITY_OF_THE_COAGULATION_CASCADE	yellow	605	0.000467608182732269	0.011629212196646	11/534	C5	HP_ABNORMALITY_OF_THE_COAGULATION_CASCADE
yellow.HP_LOWER_LIMB_SPASTICITY	yellow	605	0.000469457322780163	0.0116414561544907	15/534	C5	HP_LOWER_LIMB_SPASTICITY
yellow.HP_ABNORMALITY_OF_THE_SPLEEN	yellow	605	0.000471036438667863	0.0116469528638913	28/534	C5	HP_ABNORMALITY_OF_THE_SPLEEN
yellow.GOBP_NEGATIVE_REGULATION_OF_AUTOPHAGY	yellow	605	0.000473620181939825	0.0116771872443785	9/534	C5	GOBP_NEGATIVE_REGULATION_OF_AUTOPHAGY
yellow.GOBP_NAD_METABOLIC_PROCESS	yellow	605	0.000480677845255715	0.011795400296756	7/534	C5	GOBP_NAD_METABOLIC_PROCESS
yellow.GOBP_PURINE_CONTAINING_COMPOUND_METABOLIC_PROCESS	yellow	605	0.000481164347769767	0.011795400296756	26/534	C5	GOBP_PURINE_CONTAINING_COMPOUND_METABOLIC_PROCESS
yellow.GOBP_LIPID_LOCALIZATION	yellow	605	0.000485780344940931	0.0118477876685597	28/534	C5	GOBP_LIPID_LOCALIZATION
yellow.HP_ABNORMAL_SKIN_MORPHOLOGY_OF_THE_PALM	yellow	605	0.000486063083838346	0.0118477876685597	18/534	C5	HP_ABNORMAL_SKIN_MORPHOLOGY_OF_THE_PALM
yellow.GOBP_BIOLOGICAL_PROCESS_INVOLVED_IN_SYMBIOTIC_INTERACTION	yellow	605	0.000487669514442234	0.0118532703510322	46/534	C5	GOBP_BIOLOGICAL_PROCESS_INVOLVED_IN_SYMBIOTIC_INTERACTION
yellow.HP_ABNORMAL_VASCULAR_MORPHOLOGY	yellow	605	0.000496879790325152	0.0120430186468639	39/534	C5	HP_ABNORMAL_VASCULAR_MORPHOLOGY
yellow.HP_X_LINKED_RECESSIVE_INHERITANCE	yellow	605	0.000499979671891134	0.012084015731904	14/534	C5	HP_X_LINKED_RECESSIVE_INHERITANCE
yellow.GOBP_REGULATION_OF_SMALL_MOLECULE_METABOLIC_PROCESS	yellow	605	0.000514590361195565	0.0124022058962302	25/534	C5	GOBP_REGULATION_OF_SMALL_MOLECULE_METABOLIC_PROCESS
yellow.HP_SINGLE_TRANSVERSE_PALMAR_CREASE	yellow	605	0.000519863704095857	0.0124942033085223	13/534	C5	HP_SINGLE_TRANSVERSE_PALMAR_CREASE
yellow.GOCC_NUCLEAR_ENVELOPE	yellow	605	0.000530358697555051	0.012651885450777	26/534	C5	GOCC_NUCLEAR_ENVELOPE
yellow.GOBP_PHOSPHOLIPID_BIOSYNTHETIC_PROCESS	yellow	605	0.000530848340592044	0.012651885450777	18/534	C5	GOBP_PHOSPHOLIPID_BIOSYNTHETIC_PROCESS
yellow.HP_ABNORMAL_CRANIAL_NERVE_MORPHOLOGY	yellow	605	0.000530848340592044	0.012651885450777	18/534	C5	HP_ABNORMAL_CRANIAL_NERVE_MORPHOLOGY
yellow.GOBP_INTEGRIN_ACTIVATION	yellow	605	0.000533968185477706	0.0126909890066446	5/534	C5	GOBP_INTEGRIN_ACTIVATION
yellow.GOBP_POSITIVE_REGULATION_OF_CELL_SUBSTRATE_ADHESION	yellow	605	0.000538989777812244	0.0127749510873731	11/534	C5	GOBP_POSITIVE_REGULATION_OF_CELL_SUBSTRATE_ADHESION
yellow.GOBP_ACTIN_NUCLEATION	yellow	605	0.000542399276492959	0.0128203465352881	7/534	C5	GOBP_ACTIN_NUCLEATION
yellow.GOBP_NEGATIVE_REGULATION_OF_SUPRAMOLECULAR_FIBER_ORGANIZATION	yellow	605	0.000551597348550898	0.0130019375015569	13/534	C5	GOBP_NEGATIVE_REGULATION_OF_SUPRAMOLECULAR_FIBER_ORGANIZATION
yellow.HP_BILATERAL_TONIC_CLONIC_SEIZURE	yellow	605	0.000554545980099647	0.0130356287924794	18/534	C5	HP_BILATERAL_TONIC_CLONIC_SEIZURE
yellow.GOBP_REGULATION_OF_PROTEIN_DEPOLYMERIZATION	yellow	605	0.000565092851687633	0.0132472586543167	9/534	C5	GOBP_REGULATION_OF_PROTEIN_DEPOLYMERIZATION
yellow.GOBP_RESPONSE_TO_INORGANIC_SUBSTANCE	yellow	605	0.00056893723073437	0.013301039345234	29/534	C5	GOBP_RESPONSE_TO_INORGANIC_SUBSTANCE
yellow.HP_IMPAIRMENT_OF_ACTIVITIES_OF_DAILY_LIVING	yellow	605	0.000589683952074797	0.0137486095347874	14/534	C5	HP_IMPAIRMENT_OF_ACTIVITIES_OF_DAILY_LIVING
yellow.HP_ABNORMALITY_OF_THE_NECK	yellow	605	0.000603250952044405	0.0140268107548537	29/534	C5	HP_ABNORMALITY_OF_THE_NECK
yellow.GOBP_RESPONSE_TO_TOPOLOGICALLY_INCORRECT_PROTEIN	yellow	605	0.000607769892330659	0.0140936910167488	15/534	C5	GOBP_RESPONSE_TO_TOPOLOGICALLY_INCORRECT_PROTEIN
yellow.HP_CHRONIC_KIDNEY_DISEASE	yellow	605	0.000619248693101627	0.0142620479779856	11/534	C5	HP_CHRONIC_KIDNEY_DISEASE
yellow.GOCC_SUPRAMOLECULAR_POLYMER	yellow	605	0.000619899343237301	0.0142620479779856	45/534	C5	GOCC_SUPRAMOLECULAR_POLYMER
yellow.GOMF_AMP_BINDING	yellow	605	0.000620016771070937	0.0142620479779856	4/534	C5	GOMF_AMP_BINDING
yellow.GOBP_BARBED_END_ACTIN_FILAMENT_CAPPING	yellow	605	0.000646199525324642	0.014824577345683	5/534	C5	GOBP_BARBED_END_ACTIN_FILAMENT_CAPPING
yellow.GOBP_ORGANIC_HYDROXY_COMPOUND_BIOSYNTHETIC_PROCESS	yellow	605	0.000655476760832064	0.0149574218296253	17/534	C5	GOBP_ORGANIC_HYDROXY_COMPOUND_BIOSYNTHETIC_PROCESS
yellow.GOCC_TRANS_GOLGI_NETWORK	yellow	605	0.000655476760832064	0.0149574218296253	17/534	C5	GOCC_TRANS_GOLGI_NETWORK
yellow.HP_ABNORMALITY_OF_JOINT_MOBILITY	yellow	605	0.000658545875760796	0.0149875957931767	49/534	C5	HP_ABNORMALITY_OF_JOINT_MOBILITY
yellow.GOBP_NEGATIVE_REGULATION_OF_ORGANELLE_ORGANIZATION	yellow	605	0.000662629624831462	0.0150086065992443	21/534	C5	GOBP_NEGATIVE_REGULATION_OF_ORGANELLE_ORGANIZATION
yellow.HP_ABNORMALITY_OF_THE_PYLORUS	yellow	605	0.000662967587542376	0.0150086065992443	11/534	C5	HP_ABNORMALITY_OF_THE_PYLORUS
yellow.HP_ABNORMALITY_OF_MOUTH_SHAPE	yellow	605	0.000670293233436244	0.0151116086321478	16/534	C5	HP_ABNORMALITY_OF_MOUTH_SHAPE
yellow.GOBP_MYELOID_CELL_DIFFERENTIATION	yellow	605	0.000671039963735234	0.0151116086321478	24/534	C5	GOBP_MYELOID_CELL_DIFFERENTIATION
yellow.GOBP_GLYCOLIPID_TRANSPORT	yellow	605	0.000678102173286653	0.0151513454343737	3/534	C5	GOBP_GLYCOLIPID_TRANSPORT
yellow.HP_SPONTANEOUS_HEMOLYTIC_CRISES	yellow	605	0.000678102173286653	0.0151513454343737	3/534	C5	HP_SPONTANEOUS_HEMOLYTIC_CRISES
yellow.HP_VEGETATIVE_STATE	yellow	605	0.000678102173286653	0.0151513454343737	3/534	C5	HP_VEGETATIVE_STATE
yellow.HP_ABDOMINAL_PAIN	yellow	605	0.000685368885968209	0.0152739351730058	17/534	C5	HP_ABDOMINAL_PAIN
yellow.GOBP_GLYCEROPHOSPHOLIPID_METABOLIC_PROCESS	yellow	605	0.000687722689100364	0.0152866856800029	21/534	C5	GOBP_GLYCEROPHOSPHOLIPID_METABOLIC_PROCESS
yellow.HP_DYSARTHRIA	yellow	605	0.000692829644419537	0.0153604091708518	27/534	C5	HP_DYSARTHRIA
yellow.HP_DELAYED_SPEECH_AND_LANGUAGE_DEVELOPMENT	yellow	605	0.000700815215497282	0.0154548625596734	38/534	C5	HP_DELAYED_SPEECH_AND_LANGUAGE_DEVELOPMENT
yellow.GOBP_CELL_MATRIX_ADHESION	yellow	605	0.000702493752712428	0.0154548625596734	16/534	C5	GOBP_CELL_MATRIX_ADHESION
yellow.GOBP_REGULATION_OF_CYSTEINE_TYPE_ENDOPEPTIDASE_ACTIVITY	yellow	605	0.000702493752712428	0.0154548625596734	16/534	C5	GOBP_REGULATION_OF_CYSTEINE_TYPE_ENDOPEPTIDASE_ACTIVITY
yellow.GOMF_PHOSPHATIDYLINOSITOL_BINDING	yellow	605	0.000716421396026597	0.01572096055731	17/534	C5	GOMF_PHOSPHATIDYLINOSITOL_BINDING
yellow.HP_ABNORMALITY_OF_THE_MUSCULATURE_OF_THE_LIMBS	yellow	605	0.000727654694781953	0.0159267277582377	26/534	C5	HP_ABNORMALITY_OF_THE_MUSCULATURE_OF_THE_LIMBS
yellow.GOBP_GOLGI_VESICLE_TRANSPORT	yellow	605	0.00073056994657208	0.0159498476885202	22/534	C5	GOBP_GOLGI_VESICLE_TRANSPORT
yellow.HP_KYPHOSIS	yellow	605	0.000741219442875547	0.0161199883327118	24/534	C5	HP_KYPHOSIS
yellow.GOBP_CARBOHYDRATE_BIOSYNTHETIC_PROCESS	yellow	605	0.000742120674990812	0.0161199883327118	15/534	C5	GOBP_CARBOHYDRATE_BIOSYNTHETIC_PROCESS
yellow.GOBP_LYTIC_VACUOLE_ORGANIZATION	yellow	605	0.000749854860036341	0.0162059312320197	8/534	C5	GOBP_LYTIC_VACUOLE_ORGANIZATION
yellow.HP_EASY_FATIGABILITY	yellow	605	0.000749854860036341	0.0162059312320197	8/534	C5	HP_EASY_FATIGABILITY
yellow.GOCC_TERTIARY_GRANULE_LUMEN	yellow	605	0.000766133139612409	0.0164747427014398	7/534	C5	GOCC_TERTIARY_GRANULE_LUMEN
yellow.HP_GINGIVAL_BLEEDING	yellow	605	0.000766133139612409	0.0164747427014398	7/534	C5	HP_GINGIVAL_BLEEDING
yellow.HP_ABNORMALITY_OF_THE_URINARY_SYSTEM_PHYSIOLOGY	yellow	605	0.000775278468520735	0.0166297231497698	43/534	C5	HP_ABNORMALITY_OF_THE_URINARY_SYSTEM_PHYSIOLOGY
yellow.GOBP_SPHINGOLIPID_METABOLIC_PROCESS	yellow	605	0.000778426650250446	0.0166556126163312	13/534	C5	GOBP_SPHINGOLIPID_METABOLIC_PROCESS
yellow.HP_HEPATOMEGALY	yellow	605	0.000781391699106715	0.0166774646227254	27/534	C5	HP_HEPATOMEGALY
yellow.GOBP_PHAGOCYTOSIS	yellow	605	0.000783908360113747	0.0166896618604862	22/534	C5	GOBP_PHAGOCYTOSIS
yellow.GOBP_CELL_MORPHOGENESIS_INVOLVED_IN_NEURON_DIFFERENTIATION	yellow	605	0.000796461135398535	0.0169149419349491	30/534	C5	GOBP_CELL_MORPHOGENESIS_INVOLVED_IN_NEURON_DIFFERENTIATION
yellow.GOBP_ACTIN_FILAMENT_SEVERING	yellow	605	0.000808709756520384	0.0170066904680022	4/534	C5	GOBP_ACTIN_FILAMENT_SEVERING
yellow.HP_PROLONGED_BLEEDING_AFTER_SURGERY	yellow	605	0.000808709756520384	0.0170066904680022	4/534	C5	HP_PROLONGED_BLEEDING_AFTER_SURGERY
yellow.HP_THORACOLUMBAR_KYPHOSIS	yellow	605	0.000808709756520384	0.0170066904680022	4/534	C5	HP_THORACOLUMBAR_KYPHOSIS
yellow.HP_VERY_LONG_CHAIN_FATTY_ACID_ACCUMULATION	yellow	605	0.000808709756520384	0.0170066904680022	4/534	C5	HP_VERY_LONG_CHAIN_FATTY_ACID_ACCUMULATION
yellow.GOBP_FATTY_ACID_BIOSYNTHETIC_PROCESS	yellow	605	0.000822956924440135	0.0171921853253249	13/534	C5	GOBP_FATTY_ACID_BIOSYNTHETIC_PROCESS
yellow.GOBP_RECEPTOR_METABOLIC_PROCESS	yellow	605	0.000822956924440135	0.0171921853253249	13/534	C5	GOBP_RECEPTOR_METABOLIC_PROCESS
yellow.GOBP_LAMELLIPODIUM_ASSEMBLY	yellow	605	0.000823541744604725	0.0171921853253249	8/534	C5	GOBP_LAMELLIPODIUM_ASSEMBLY
yellow.GOBP_RESPONSE_TO_METAL_ION	yellow	605	0.00082591462506268	0.0171998725316451	21/534	C5	GOBP_RESPONSE_TO_METAL_ION
yellow.HP_VASCULAR_SKIN_ABNORMALITY	yellow	605	0.000829268573684822	0.0172279040247355	27/534	C5	HP_VASCULAR_SKIN_ABNORMALITY
yellow.HP_ABNORMAL_ENZYME_COENZYME_ACTIVITY	yellow	605	0.000836486111507549	0.0173358715863159	25/534	C5	HP_ABNORMAL_ENZYME_COENZYME_ACTIVITY
yellow.HP_GONOSOMAL_INHERITANCE	yellow	605	0.000852974709213628	0.0176349951928986	17/534	C5	HP_GONOSOMAL_INHERITANCE
yellow.HP_TINNITUS	yellow	605	0.000855044281375394	0.0176352883033675	7/534	C5	HP_TINNITUS
yellow.GOBP_POSITIVE_REGULATION_OF_SUBSTRATE_ADHESION_DEPENDENT_CELL_SPREADING	yellow	605	0.000860417127436389	0.0176611936684311	6/534	C5	GOBP_POSITIVE_REGULATION_OF_SUBSTRATE_ADHESION_DEPENDENT_CELL_SPREADING
yellow.HP_ORTHOSTATIC_HYPOTENSION	yellow	605	0.000860417127436389	0.0176611936684311	6/534	C5	HP_ORTHOSTATIC_HYPOTENSION
yellow.GOMF_ION_CHANNEL_BINDING	yellow	605	0.00086437134467366	0.017700014647494	11/534	C5	GOMF_ION_CHANNEL_BINDING
yellow.HP_GASTROESOPHAGEAL_REFLUX	yellow	605	0.000870231017911206	0.017740252439891	22/534	C5	HP_GASTROESOPHAGEAL_REFLUX
yellow.GOBP_PROTEOLYSIS	yellow	605	0.000870471594078569	0.017740252439891	72/534	C5	GOBP_PROTEOLYSIS
yellow.HP_WEAKNESS_OF_FACIAL_MUSCULATURE	yellow	605	0.000884032226963264	0.017973925372855	16/534	C5	HP_WEAKNESS_OF_FACIAL_MUSCULATURE
yellow.GOBP_PROTEIN_LOCALIZATION_TO_CELL_JUNCTION	yellow	605	0.000888050640961427	0.0180129420790757	10/534	C5	GOBP_PROTEIN_LOCALIZATION_TO_CELL_JUNCTION
yellow.HP_DIFFICULTY_WALKING	yellow	605	0.000890390945340894	0.0180178167712851	17/534	C5	HP_DIFFICULTY_WALKING
yellow.HP_ABNORMAL_URINE_PROTEIN_LEVEL	yellow	605	0.000898174372406347	0.0181325555652858	14/534	C5	HP_ABNORMAL_URINE_PROTEIN_LEVEL
yellow.GOBP_PROTEIN_LOCALIZATION_TO_ORGANELLE	yellow	605	0.000900843541555009	0.0181437502031502	45/534	C5	GOBP_PROTEIN_LOCALIZATION_TO_ORGANELLE
yellow.HP_PERIPHERAL_AXONAL_NEUROPATHY	yellow	605	0.000910692285303294	0.0182991564587875	12/534	C5	HP_PERIPHERAL_AXONAL_NEUROPATHY
yellow.GOBP_POSITIVE_REGULATION_OF_HYDROLASE_ACTIVITY	yellow	605	0.000918670085146798	0.0184163302115877	37/534	C5	GOBP_POSITIVE_REGULATION_OF_HYDROLASE_ACTIVITY
yellow.HP_ABNORMAL_BRAIN_POSITRON_EMISSION_TOMOGRAPHY	yellow	605	0.000922472436068561	0.0184494487213712	5/534	C5	HP_ABNORMAL_BRAIN_POSITRON_EMISSION_TOMOGRAPHY
yellow.HP_ABNORMAL_REFLEX	yellow	605	0.000934302191588357	0.0186425879158793	48/534	C5	HP_ABNORMAL_REFLEX
yellow.GOBP_REGULATION_OF_SUBSTRATE_ADHESION_DEPENDENT_CELL_SPREADING	yellow	605	0.000951898157961844	0.0189322775792718	7/534	C5	GOBP_REGULATION_OF_SUBSTRATE_ADHESION_DEPENDENT_CELL_SPREADING
yellow.HP_RECURRENT_LOWER_RESPIRATORY_TRACT_INFECTIONS	yellow	605	0.000953233556438859	0.0189322775792718	10/534	C5	HP_RECURRENT_LOWER_RESPIRATORY_TRACT_INFECTIONS
yellow.GOBP_PYRUVATE_METABOLIC_PROCESS	yellow	605	0.00096565527682122	0.0191346934760417	12/534	C5	GOBP_PYRUVATE_METABOLIC_PROCESS
yellow.HP_GENERALIZED_ONSET_MOTOR_SEIZURE	yellow	605	0.000993651926102001	0.0196440864653345	14/534	C5	HP_GENERALIZED_ONSET_MOTOR_SEIZURE
yellow.GOCC_GLUTAMATERGIC_SYNAPSE	yellow	605	0.00100516295654448	0.0198259727980498	19/534	C5	GOCC_GLUTAMATERGIC_SYNAPSE
yellow.GOBP_REGULATION_OF_AXONOGENESIS	yellow	605	0.00102335133970506	0.0200923443813945	12/534	C5	GOBP_REGULATION_OF_AXONOGENESIS
yellow.GOBP_REGULATION_OF_CELL_SHAPE	yellow	605	0.00102335133970506	0.0200923443813945	12/534	C5	GOBP_REGULATION_OF_CELL_SHAPE
yellow.HP_VISUAL_HALLUCINATIONS	yellow	605	0.00103456547140687	0.0202661455357784	4/534	C5	HP_VISUAL_HALLUCINATIONS
yellow.GOBP_NEURON_PROJECTION_REGENERATION	yellow	605	0.00105718251529389	0.0204897838128119	7/534	C5	GOBP_NEURON_PROJECTION_REGENERATION
yellow.HP_LOCALIZED_SKIN_LESION	yellow	605	0.0010592971513492	0.0204897838128119	38/534	C5	HP_LOCALIZED_SKIN_LESION
yellow.HP_ABNORMAL_NERVOUS_SYSTEM_ELECTROPHYSIOLOGY	yellow	605	0.00105982112405815	0.0204897838128119	29/534	C5	HP_ABNORMAL_NERVOUS_SYSTEM_ELECTROPHYSIOLOGY
yellow.GOBP_ANTIGEN_PROCESSING_AND_PRESENTATION_OF_ENDOGENOUS_PEPTIDE_ANTIGEN_VIA_MHC_CLASS_I_VIA_ER_PATHWAY	yellow	605	0.00106269857770412	0.0204897838128119	3/534	C5	GOBP_ANTIGEN_PROCESSING_AND_PRESENTATION_OF_ENDOGENOUS_PEPTIDE_ANTIGEN_VIA_MHC_CLASS_I_VIA_ER_PATHWAY
yellow.GOMF_LYSOPHOSPHATIDIC_ACID_BINDING	yellow	605	0.00106269857770412	0.0204897838128119	3/534	C5	GOMF_LYSOPHOSPHATIDIC_ACID_BINDING
yellow.HP_ENTRAPMENT_NEUROPATHY	yellow	605	0.00106269857770412	0.0204897838128119	3/534	C5	HP_ENTRAPMENT_NEUROPATHY
yellow.HP_SLOW_PUPILLARY_LIGHT_RESPONSE	yellow	605	0.00106269857770412	0.0204897838128119	3/534	C5	HP_SLOW_PUPILLARY_LIGHT_RESPONSE
yellow.GOMF_ENZYME_ACTIVATOR_ACTIVITY	yellow	605	0.00107145632226372	0.0206123211771809	28/534	C5	GOMF_ENZYME_ACTIVATOR_ACTIVITY
yellow.HP_EXERTIONAL_DYSPNEA	yellow	605	0.00108692927964645	0.0208561182795485	9/534	C5	HP_EXERTIONAL_DYSPNEA
yellow.HP_RESPIRATORY_TRACT_INFECTION	yellow	605	0.00108899079128645	0.0208561182795485	29/534	C5	HP_RESPIRATORY_TRACT_INFECTION
yellow.GOBP_CELL_JUNCTION_ORGANIZATION	yellow	605	0.00109637510758534	0.0209074092308244	34/534	C5	GOBP_CELL_JUNCTION_ORGANIZATION
yellow.HP_ABNORMALITY_OF_UPPER_LIP	yellow	605	0.00109654244217611	0.0209074092308244	36/534	C5	HP_ABNORMALITY_OF_UPPER_LIP
yellow.HP_ABNORMAL_DERMATOGLYPHICS	yellow	605	0.00110399587165886	0.0210028482900954	16/534	C5	HP_ABNORMAL_DERMATOGLYPHICS
yellow.GOBP_POSITIVE_REGULATION_OF_PROTEIN_POLYMERIZATION	yellow	605	0.00111399494629998	0.0211133939411088	11/534	C5	GOBP_POSITIVE_REGULATION_OF_PROTEIN_POLYMERIZATION
yellow.HP_ABNORMAL_INFLAMMATORY_RESPONSE	yellow	605	0.00111628183187267	0.0211133939411088	42/534	C5	HP_ABNORMAL_INFLAMMATORY_RESPONSE
yellow.HP_MYOCLONUS	yellow	605	0.00111718891017056	0.0211133939411088	20/534	C5	HP_MYOCLONUS
yellow.GOBP_POSITIVE_REGULATION_OF_NEURON_PROJECTION_DEVELOPMENT	yellow	605	0.00114736156176623	0.0216359608790203	12/534	C5	GOBP_POSITIVE_REGULATION_OF_NEURON_PROJECTION_DEVELOPMENT
yellow.HP_THIN_UPPER_LIP_VERMILION	yellow	605	0.00115313725272037	0.0216971877814491	16/534	C5	HP_THIN_UPPER_LIP_VERMILION
yellow.HP_ABNORMALITY_OF_THE_PINNA	yellow	605	0.00115938077769127	0.0217669301369609	33/534	C5	HP_ABNORMALITY_OF_THE_PINNA
yellow.GOBP_ACTIN_FILAMENT_DEPOLYMERIZATION	yellow	605	0.00117139932568559	0.0219250755203947	7/534	C5	GOBP_ACTIN_FILAMENT_DEPOLYMERIZATION
yellow.GOBP_LIPOPROTEIN_BIOSYNTHETIC_PROCESS	yellow	605	0.00117320655892154	0.0219250755203947	9/534	C5	GOBP_LIPOPROTEIN_BIOSYNTHETIC_PROCESS
yellow.HP_ABNORMAL_PYRAMIDAL_SIGN	yellow	605	0.00117547024934517	0.0219250755203947	21/534	C5	HP_ABNORMAL_PYRAMIDAL_SIGN
yellow.GOBP_NUCLEOTIDE_PHOSPHORYLATION	yellow	605	0.00118489911039844	0.0220530029657671	11/534	C5	GOBP_NUCLEOTIDE_PHOSPHORYLATION
yellow.GOBP_HOMEOSTATIC_PROCESS	yellow	605	0.00121629589253337	0.0225883522899054	75/534	C5	GOBP_HOMEOSTATIC_PROCESS
yellow.HP_DEMENTIA	yellow	605	0.00126235482827429	0.0231904244023066	13/534	C5	HP_DEMENTIA
yellow.GOCC_CELL_BODY	yellow	605	0.00126427709913546	0.0231904244023066	28/534	C5	GOCC_CELL_BODY
yellow.HP_ABNORMALITY_OF_THE_EXTERNAL_NOSE	yellow	605	0.00126472099844133	0.0231904244023066	38/534	C5	HP_ABNORMALITY_OF_THE_EXTERNAL_NOSE
yellow.GOCC_RUFFLE_MEMBRANE	yellow	605	0.00126493224012582	0.0231904244023066	9/534	C5	GOCC_RUFFLE_MEMBRANE
yellow.GOMF_HYDROLASE_ACTIVITY_HYDROLYZING_O_GLYCOSYL_COMPOUNDS	yellow	605	0.00126493224012582	0.0231904244023066	9/534	C5	GOMF_HYDROLASE_ACTIVITY_HYDROLYZING_O_GLYCOSYL_COMPOUNDS
yellow.HP_SPASTIC_TETRAPLEGIA	yellow	605	0.00126493224012582	0.0231904244023066	9/534	C5	HP_SPASTIC_TETRAPLEGIA
yellow.GOCC_NUCLEAR_INNER_MEMBRANE	yellow	605	0.00129506439979444	0.0236922229216127	7/534	C5	GOCC_NUCLEAR_INNER_MEMBRANE
yellow.HP_SECONDARY_GROWTH_HORMONE_DEFICIENCY	yellow	605	0.00130128206228325	0.0237553193497666	4/534	C5	HP_SECONDARY_GROWTH_HORMONE_DEFICIENCY
yellow.HP_ABNORMALITY_OF_THE_UPPER_URINARY_TRACT	yellow	605	0.00131073140847455	0.0238770180142497	52/534	C5	HP_ABNORMALITY_OF_THE_UPPER_URINARY_TRACT
yellow.HP_DELAYED_GROSS_MOTOR_DEVELOPMENT	yellow	605	0.0013481697425731	0.0245069838798246	17/534	C5	HP_DELAYED_GROSS_MOTOR_DEVELOPMENT
yellow.GOBP_NUCLEOSIDE_DIPHOSPHATE_METABOLIC_PROCESS	yellow	605	0.00135655922031759	0.0246073532987841	12/534	C5	GOBP_NUCLEOSIDE_DIPHOSPHATE_METABOLIC_PROCESS
yellow.GOCC_CORTICAL_ACTIN_CYTOSKELETON	yellow	605	0.00139678407151603	0.0252477659668608	8/534	C5	GOCC_CORTICAL_ACTIN_CYTOSKELETON
yellow.GOBP_POSITIVE_REGULATION_OF_PEPTIDASE_ACTIVITY	yellow	605	0.00139774928138215	0.0252477659668608	14/534	C5	GOBP_POSITIVE_REGULATION_OF_PEPTIDASE_ACTIVITY
yellow.HP_PERIPHERAL_NEUROPATHY	yellow	605	0.00142657659765799	0.0257143428737512	30/534	C5	HP_PERIPHERAL_NEUROPATHY
yellow.GOMF_ENZYME_REGULATOR_ACTIVITY	yellow	605	0.00143144724268107	0.0257480447425652	52/534	C5	GOMF_ENZYME_REGULATOR_ACTIVITY
yellow.HP_LIMITATION_OF_JOINT_MOBILITY	yellow	605	0.00144090709262549	0.025844745772291	21/534	C5	HP_LIMITATION_OF_JOINT_MOBILITY
yellow.GOMF_HYDROLASE_ACTIVITY_ACTING_ON_ACID_ANHYDRIDES	yellow	605	0.00144284769521298	0.025844745772291	41/534	C5	GOMF_HYDROLASE_ACTIVITY_ACTING_ON_ACID_ANHYDRIDES
yellow.GOBP_REGULATION_OF_CELL_DIFFERENTIATION	yellow	605	0.00147189184035119	0.0263100666462775	65/534	C5	GOBP_REGULATION_OF_CELL_DIFFERENTIATION
yellow.GOBP_CELL_GROWTH	yellow	605	0.00148525739401748	0.0263531038072192	25/534	C5	GOBP_CELL_GROWTH
yellow.GOBP_CELL_CELL_ADHESION	yellow	605	0.001486378739459	0.0263531038072192	40/534	C5	GOBP_CELL_CELL_ADHESION
yellow.GOBP_REGULATION_OF_INTRACELLULAR_PROTEIN_TRANSPORT	yellow	605	0.00148850701403876	0.0263531038072192	16/534	C5	GOBP_REGULATION_OF_INTRACELLULAR_PROTEIN_TRANSPORT
yellow.GOMF_PROTEIN_PHOSPHATASE_2A_BINDING	yellow	605	0.00148965680029153	0.0263531038072192	5/534	C5	GOMF_PROTEIN_PHOSPHATASE_2A_BINDING
yellow.HP_SLOW_SACCADIC_EYE_MOVEMENTS	yellow	605	0.00148965680029153	0.0263531038072192	5/534	C5	HP_SLOW_SACCADIC_EYE_MOVEMENTS
yellow.GOBP_POSITIVE_REGULATION_OF_PROTEIN_METABOLIC_PROCESS	yellow	605	0.00149783250007464	0.0264432157420584	62/534	C5	GOBP_POSITIVE_REGULATION_OF_PROTEIN_METABOLIC_PROCESS
yellow.GOBP_PHOSPHOLIPID_METABOLIC_PROCESS	yellow	605	0.00151068090259608	0.0266152816104196	23/534	C5	GOBP_PHOSPHOLIPID_METABOLIC_PROCESS
yellow.HP_ABNORMAL_SACCADIC_EYE_MOVEMENTS	yellow	605	0.00151733443979569	0.0266777243718176	8/534	C5	HP_ABNORMAL_SACCADIC_EYE_MOVEMENTS
yellow.HP_ABNORMAL_LUNG_MORPHOLOGY	yellow	605	0.00152507975491883	0.0267142618751216	43/534	C5	HP_ABNORMAL_LUNG_MORPHOLOGY
yellow.GOBP_PROTEIN_LOCALIZATION_TO_MEMBRANE	yellow	605	0.00152563966419692	0.0267142618751216	32/534	C5	GOBP_PROTEIN_LOCALIZATION_TO_MEMBRANE
yellow.HP_PHENOTYPIC_VARIABILITY	yellow	605	0.00155800877899363	0.0271187333479892	23/534	C5	HP_PHENOTYPIC_VARIABILITY
yellow.GOBP_ANTIGEN_PROCESSING_AND_PRESENTATION_OF_EXOGENOUS_PEPTIDE_ANTIGEN_VIA_MHC_CLASS_I_TAP_INDEPENDENT	yellow	605	0.00156138161700544	0.0271187333479892	3/534	C5	GOBP_ANTIGEN_PROCESSING_AND_PRESENTATION_OF_EXOGENOUS_PEPTIDE_ANTIGEN_VIA_MHC_CLASS_I_TAP_INDEPENDENT
yellow.GOCC_MHC_CLASS_I_PROTEIN_COMPLEX	yellow	605	0.00156138161700544	0.0271187333479892	3/534	C5	GOCC_MHC_CLASS_I_PROTEIN_COMPLEX
yellow.GOMF_PHOSPHATIDYLINOSITOL_TRANSFER_ACTIVITY	yellow	605	0.00156138161700544	0.0271187333479892	3/534	C5	GOMF_PHOSPHATIDYLINOSITOL_TRANSFER_ACTIVITY
yellow.HP_DELUSIONS	yellow	605	0.00159538961958237	0.0275976672097112	6/534	C5	HP_DELUSIONS
yellow.HP_PAPILLEDEMA	yellow	605	0.00159538961958237	0.0275976672097112	6/534	C5	HP_PAPILLEDEMA
yellow.HP_UNUSUAL_INFECTION	yellow	605	0.00160931551450967	0.0276226760933489	37/534	C5	HP_UNUSUAL_INFECTION
yellow.GOBP_ANTIGEN_PROCESSING_AND_PRESENTATION_OF_ENDOGENOUS_PEPTIDE_ANTIGEN	yellow	605	0.00161254592509185	0.0276226760933489	4/534	C5	GOBP_ANTIGEN_PROCESSING_AND_PRESENTATION_OF_ENDOGENOUS_PEPTIDE_ANTIGEN
yellow.GOMF_PROTEIN_DISULFIDE_ISOMERASE_ACTIVITY	yellow	605	0.00161254592509185	0.0276226760933489	4/534	C5	GOMF_PROTEIN_DISULFIDE_ISOMERASE_ACTIVITY
yellow.HP_GOUT	yellow	605	0.00161254592509185	0.0276226760933489	4/534	C5	HP_GOUT
yellow.HP_ABNORMALITY_OF_LONG_BONE_MORPHOLOGY	yellow	605	0.00161293248517107	0.0276226760933489	31/534	C5	HP_ABNORMALITY_OF_LONG_BONE_MORPHOLOGY
yellow.HP_RECURRENT_RESPIRATORY_INFECTIONS	yellow	605	0.00161972904349876	0.027683815125935	25/534	C5	HP_RECURRENT_RESPIRATORY_INFECTIONS
yellow.HP_ABNORMAL_ANTERIOR_EYE_SEGMENT_MORPHOLOGY	yellow	605	0.0016310016925276	0.027821062667767	49/534	C5	HP_ABNORMAL_ANTERIOR_EYE_SEGMENT_MORPHOLOGY
yellow.HP_ABNORMALITY_OF_THE_FOREHEAD	yellow	605	0.00164155117089405	0.0279454544568867	42/534	C5	HP_ABNORMALITY_OF_THE_FOREHEAD
yellow.HP_ABNORMALITY_OF_THE_BLADDER	yellow	605	0.00165648537832584	0.0281438505862094	23/534	C5	HP_ABNORMALITY_OF_THE_BLADDER
yellow.GOMF_GTPASE_ACTIVITY	yellow	605	0.00168276092303533	0.0285337721732077	19/534	C5	GOMF_GTPASE_ACTIVITY
yellow.HP_ABNORMALITY_OF_THE_CALVARIA	yellow	605	0.00171637543547146	0.0290463535233632	40/534	C5	HP_ABNORMALITY_OF_THE_CALVARIA
yellow.HP_SENSORY_AXONAL_NEUROPATHY	yellow	605	0.0017258866675605	0.0290728397837755	5/534	C5	HP_SENSORY_AXONAL_NEUROPATHY
yellow.GOBP_REGULATION_OF_PROTEIN_MATURATION	yellow	605	0.00172810586127337	0.0290728397837755	7/534	C5	GOBP_REGULATION_OF_PROTEIN_MATURATION
yellow.HP_ABNORMAL_FEMORAL_HEAD_MORPHOLOGY	yellow	605	0.00172810586127337	0.0290728397837755	7/534	C5	HP_ABNORMAL_FEMORAL_HEAD_MORPHOLOGY
yellow.GOBP_REGULATION_OF_HYDROLASE_ACTIVITY	yellow	605	0.00174682581004098	0.0293302650687898	54/534	C5	GOBP_REGULATION_OF_HYDROLASE_ACTIVITY
yellow.GOBP_REGULATION_OF_LEUKOCYTE_MIGRATION	yellow	605	0.0017636924708183	0.0293855762828065	14/534	C5	GOBP_REGULATION_OF_LEUKOCYTE_MIGRATION
yellow.HP_ABNORMALITY_OF_THE_PERIORBITAL_REGION	yellow	605	0.0017636924708183	0.0293855762828065	14/534	C5	HP_ABNORMALITY_OF_THE_PERIORBITAL_REGION
yellow.HP_INCOORDINATION	yellow	605	0.0017636924708183	0.0293855762828065	14/534	C5	HP_INCOORDINATION
yellow.HP_ABNORMAL_EYELID_MORPHOLOGY	yellow	605	0.00176381955543652	0.0293855762828065	48/534	C5	HP_ABNORMAL_EYELID_MORPHOLOGY
yellow.GOBP_PROTEIN_LOCALIZATION_TO_PLASMA_MEMBRANE	yellow	605	0.00177573758625616	0.0295267993993757	17/534	C5	GOBP_PROTEIN_LOCALIZATION_TO_PLASMA_MEMBRANE
yellow.GOBP_REGULATION_OF_PROTEIN_TARGETING	yellow	605	0.00178311582818805	0.0295350073472075	8/534	C5	GOBP_REGULATION_OF_PROTEIN_TARGETING
yellow.HP_POINTED_CHIN	yellow	605	0.00178311582818805	0.0295350073472075	8/534	C5	HP_POINTED_CHIN
yellow.HP_PROGRESSIVE_NEUROLOGIC_DETERIORATION	yellow	605	0.00178683252269933	0.0295395434388444	6/534	C5	HP_PROGRESSIVE_NEUROLOGIC_DETERIORATION
yellow.GOBP_POSITIVE_REGULATION_OF_SIGNALING	yellow	605	0.00184159976880851	0.0303863961853405	68/534	C5	GOBP_POSITIVE_REGULATION_OF_SIGNALING
yellow.HP_ABNORMALITY_OF_GLOBE_LOCATION	yellow	605	0.00186127615344015	0.0306521101660586	40/534	C5	HP_ABNORMALITY_OF_GLOBE_LOCATION
yellow.GOBP_TRANSMEMBRANE_TRANSPORT	yellow	605	0.00191584445856268	0.031490316962582	64/534	C5	GOBP_TRANSMEMBRANE_TRANSPORT
yellow.HP_TONIC_SEIZURE	yellow	605	0.00192911011085777	0.0315550239659053	8/534	C5	HP_TONIC_SEIZURE
yellow.GOBP_REGULATION_OF_PEPTIDASE_ACTIVITY	yellow	605	0.0019295943826017	0.0315550239659053	24/534	C5	GOBP_REGULATION_OF_PEPTIDASE_ACTIVITY
yellow.GOBP_PURINE_CONTAINING_COMPOUND_BIOSYNTHETIC_PROCESS	yellow	605	0.00193081440350819	0.0315550239659053	14/534	C5	GOBP_PURINE_CONTAINING_COMPOUND_BIOSYNTHETIC_PROCESS
yellow.GOBP_RESPONSE_TO_MITOCHONDRIAL_DEPOLARISATION	yellow	605	0.00197201299357848	0.0320452111456503	4/534	C5	GOBP_RESPONSE_TO_MITOCHONDRIAL_DEPOLARISATION
yellow.HP_DECREASED_CIRCULATING_GONADOTROPIN_LEVEL	yellow	605	0.00197201299357848	0.0320452111456503	4/534	C5	HP_DECREASED_CIRCULATING_GONADOTROPIN_LEVEL
yellow.HP_PROLONGED_BLEEDING_FOLLOWING_PROCEDURE	yellow	605	0.00197201299357848	0.0320452111456503	4/534	C5	HP_PROLONGED_BLEEDING_FOLLOWING_PROCEDURE
yellow.GOBP_REGULATION_OF_TRANSPORT	yellow	605	0.00197874316075523	0.0320533412241232	68/534	C5	GOBP_REGULATION_OF_TRANSPORT
yellow.HP_ABNORMAL_VASCULAR_PHYSIOLOGY	yellow	605	0.00197998494741087	0.0320533412241232	16/534	C5	HP_ABNORMAL_VASCULAR_PHYSIOLOGY
yellow.HP_INCREASED_LACTATE_DEHYDROGENASE_LEVEL	yellow	605	0.00198845263551264	0.0321297996472665	5/534	C5	HP_INCREASED_LACTATE_DEHYDROGENASE_LEVEL
yellow.HP_ABNORMAL_PLATELET_FUNCTION	yellow	605	0.00199519195353843	0.0321780957920296	6/534	C5	HP_ABNORMAL_PLATELET_FUNCTION
yellow.HP_ABNORMALITY_OF_REFRACTION	yellow	605	0.00202557686174844	0.0326068470427798	27/534	C5	HP_ABNORMALITY_OF_REFRACTION
yellow.HP_ABNORMALITY_OF_THE_PHILTRUM	yellow	605	0.00203384256386453	0.0326785940036661	28/534	C5	HP_ABNORMALITY_OF_THE_PHILTRUM
yellow.GOBP_REGULATION_OF_ORGANELLE_ASSEMBLY	yellow	605	0.00207072933924778	0.0332025829137475	13/534	C5	GOBP_REGULATION_OF_ORGANELLE_ASSEMBLY
yellow.GOBP_PROTEIN_CONTAINING_COMPLEX_DISASSEMBLY	yellow	605	0.00207419399088213	0.0332025829137475	19/534	C5	GOBP_PROTEIN_CONTAINING_COMPLEX_DISASSEMBLY
yellow.GOBP_REGULATION_OF_STEROID_METABOLIC_PROCESS	yellow	605	0.002089392500543	0.0333215383915594	10/534	C5	GOBP_REGULATION_OF_STEROID_METABOLIC_PROCESS
yellow.HP_LOWER_LIMB_MUSCLE_WEAKNESS	yellow	605	0.002089392500543	0.0333215383915594	10/534	C5	HP_LOWER_LIMB_MUSCLE_WEAKNESS
yellow.GOMF_KINASE_ACTIVITY	yellow	605	0.00209542951107463	0.0333558167069023	34/534	C5	GOMF_KINASE_ACTIVITY
yellow.GOBP_AGING	yellow	605	0.00212145104418754	0.0337074999243132	18/534	C5	GOBP_AGING
yellow.HP_ABNORMALITY_OF_THE_LIVER	yellow	605	0.00215080890916253	0.0340225764994254	41/534	C5	HP_ABNORMALITY_OF_THE_LIVER
yellow.GOBP_MONOCARBOXYLIC_ACID_METABOLIC_PROCESS	yellow	605	0.00215234527747349	0.0340225764994254	31/534	C5	GOBP_MONOCARBOXYLIC_ACID_METABOLIC_PROCESS
yellow.GOBP_NEUROGENESIS	yellow	605	0.00215639159602586	0.0340225764994254	64/534	C5	GOBP_NEUROGENESIS
yellow.HP_ABNORMALITY_OF_THE_CEREBRAL_VENTRICLES	yellow	605	0.00218017975983377	0.0340225764994254	36/534	C5	HP_ABNORMALITY_OF_THE_CEREBRAL_VENTRICLES
yellow.GOBP_FRUCTOSE_1_6_BISPHOSPHATE_METABOLIC_PROCESS	yellow	605	0.00218489972624515	0.0340225764994254	3/534	C5	GOBP_FRUCTOSE_1_6_BISPHOSPHATE_METABOLIC_PROCESS
yellow.GOBP_GLYCOSIDE_CATABOLIC_PROCESS	yellow	605	0.00218489972624515	0.0340225764994254	3/534	C5	GOBP_GLYCOSIDE_CATABOLIC_PROCESS
yellow.GOBP_NEURON_PROJECTION_MAINTENANCE	yellow	605	0.00218489972624515	0.0340225764994254	3/534	C5	GOBP_NEURON_PROJECTION_MAINTENANCE
yellow.GOBP_RESPONSE_TO_INTERLEUKIN_9	yellow	605	0.00218489972624515	0.0340225764994254	3/534	C5	GOBP_RESPONSE_TO_INTERLEUKIN_9
yellow.GOMF_STRUCTURAL_CONSTITUENT_OF_POSTSYNAPSE	yellow	605	0.00218489972624515	0.0340225764994254	3/534	C5	GOMF_STRUCTURAL_CONSTITUENT_OF_POSTSYNAPSE
yellow.HP_GIANT_PLATELETS	yellow	605	0.00218489972624515	0.0340225764994254	3/534	C5	HP_GIANT_PLATELETS
yellow.HP_MULTIFOCAL_SEIZURES	yellow	605	0.00218489972624515	0.0340225764994254	3/534	C5	HP_MULTIFOCAL_SEIZURES
yellow.GOBP_ADHERENS_JUNCTION_ORGANIZATION	yellow	605	0.00226598544503439	0.0352212955043389	7/534	C5	GOBP_ADHERENS_JUNCTION_ORGANIZATION
yellow.HP_ABNORMALITY_OF_THE_LOWER_URINARY_TRACT	yellow	605	0.00228560733848004	0.0354620451431441	33/534	C5	HP_ABNORMALITY_OF_THE_LOWER_URINARY_TRACT
yellow.GOBP_GLYCEROLIPID_METABOLIC_PROCESS	yellow	605	0.00229864570214842	0.0355635855413584	23/534	C5	GOBP_GLYCEROLIPID_METABOLIC_PROCESS
yellow.GOMF_TRANSFERASE_ACTIVITY_TRANSFERRING_PHOSPHORUS_CONTAINING_GROUPS	yellow	605	0.00230271547268885	0.0355635855413584	39/534	C5	GOMF_TRANSFERASE_ACTIVITY_TRANSFERRING_PHOSPHORUS_CONTAINING_GROUPS
yellow.HP_ABNORMALITY_OF_THE_CHEEK	yellow	605	0.00230458666212066	0.0355635855413584	14/534	C5	HP_ABNORMALITY_OF_THE_CHEEK
yellow.GOBP_POSITIVE_REGULATION_OF_DEVELOPMENTAL_PROCESS	yellow	605	0.00230932932190084	0.0355727927861925	53/534	C5	GOBP_POSITIVE_REGULATION_OF_DEVELOPMENTAL_PROCESS
yellow.GOCC_ENDOCYTIC_VESICLE	yellow	605	0.00235917555007263	0.0361283457483964	18/534	C5	GOCC_ENDOCYTIC_VESICLE
yellow.GOBP_MYELOID_CELL_HOMEOSTASIS	yellow	605	0.00236536123786485	0.0361283457483964	11/534	C5	GOBP_MYELOID_CELL_HOMEOSTASIS
yellow.HP_WEAKNESS_DUE_TO_UPPER_MOTOR_NEURON_DYSFUNCTION	yellow	605	0.00236629954515518	0.0361283457483964	23/534	C5	HP_WEAKNESS_DUE_TO_UPPER_MOTOR_NEURON_DYSFUNCTION
yellow.GOBP_ANTIGEN_PROCESSING_AND_PRESENTATION_OF_PEPTIDE_OR_POLYSACCHARIDE_ANTIGEN_VIA_MHC_CLASS_II	yellow	605	0.00237863574541886	0.0361283457483964	9/534	C5	GOBP_ANTIGEN_PROCESSING_AND_PRESENTATION_OF_PEPTIDE_OR_POLYSACCHARIDE_ANTIGEN_VIA_MHC_CLASS_II
yellow.GOCC_CORTICAL_CYTOSKELETON	yellow	605	0.00237863574541886	0.0361283457483964	9/534	C5	GOCC_CORTICAL_CYTOSKELETON
yellow.GOBP_PROTEIN_LOCALIZATION_TO_CELL_CELL_JUNCTION	yellow	605	0.00238329180578	0.0361283457483964	4/534	C5	GOBP_PROTEIN_LOCALIZATION_TO_CELL_CELL_JUNCTION
yellow.GOBP_REGULATION_OF_ARP2_3_COMPLEX_MEDIATED_ACTIN_NUCLEATION	yellow	605	0.00238329180578	0.0361283457483964	4/534	C5	GOBP_REGULATION_OF_ARP2_3_COMPLEX_MEDIATED_ACTIN_NUCLEATION
yellow.HP_HETEROCHROMIA_IRIDIS	yellow	605	0.00238329180578	0.0361283457483964	4/534	C5	HP_HETEROCHROMIA_IRIDIS
yellow.HP_OPTIC_NERVE_COLOBOMA	yellow	605	0.00238329180578	0.0361283457483964	4/534	C5	HP_OPTIC_NERVE_COLOBOMA
yellow.HP_ABNORMAL_LIVER_MORPHOLOGY	yellow	605	0.00244332464120774	0.0369495685434768	34/534	C5	HP_ABNORMAL_LIVER_MORPHOLOGY
yellow.GOBP_NEURON_DEVELOPMENT	yellow	605	0.00244607866348424	0.0369495685434768	47/534	C5	GOBP_NEURON_DEVELOPMENT
yellow.GOBP_ENDOCYTIC_RECYCLING	yellow	605	0.00246640811627749	0.0371259326976507	6/534	C5	GOBP_ENDOCYTIC_RECYCLING
yellow.HP_ABNORMAL_LARGE_INTESTINE_PHYSIOLOGY	yellow	605	0.00246640811627749	0.0371259326976507	6/534	C5	HP_ABNORMAL_LARGE_INTESTINE_PHYSIOLOGY
yellow.GOCC_PLATELET_ALPHA_GRANULE_LUMEN	yellow	605	0.00247129800274179	0.037134390303896	7/534	C5	GOCC_PLATELET_ALPHA_GRANULE_LUMEN
yellow.HP_INTELLECTUAL_DISABILITY_SEVERE	yellow	605	0.00248673953183371	0.0373010929775056	21/534	C5	HP_INTELLECTUAL_DISABILITY_SEVERE
yellow.GOBP_CELL_PART_MORPHOGENESIS	yellow	605	0.0024914999130203	0.0373072761844924	32/534	C5	GOBP_CELL_PART_MORPHOGENESIS
yellow.GOBP_RESPONSE_TO_ENDOGENOUS_STIMULUS	yellow	605	0.00253035579581651	0.0378230883764907	64/534	C5	GOBP_RESPONSE_TO_ENDOGENOUS_STIMULUS
yellow.HP_HYPERACTIVITY	yellow	605	0.00257948909302469	0.0384514605124847	23/534	C5	HP_HYPERACTIVITY
yellow.HP_LIMB_MUSCLE_WEAKNESS	yellow	605	0.00258135678964932	0.0384514605124847	15/534	C5	HP_LIMB_MUSCLE_WEAKNESS
yellow.GOBP_NEGATIVE_REGULATION_OF_MACROAUTOPHAGY	yellow	605	0.0025993151476766	0.0385183488204927	5/534	C5	GOBP_NEGATIVE_REGULATION_OF_MACROAUTOPHAGY
yellow.HP_BULBAR_SIGNS	yellow	605	0.0025993151476766	0.0385183488204927	5/534	C5	HP_BULBAR_SIGNS
yellow.HP_SPASTIC_DIPLEGIA	yellow	605	0.0025993151476766	0.0385183488204927	5/534	C5	HP_SPASTIC_DIPLEGIA
yellow.GOBP_EPHRIN_RECEPTOR_SIGNALING_PATHWAY	yellow	605	0.00260971800761202	0.038605828457433	8/534	C5	GOBP_EPHRIN_RECEPTOR_SIGNALING_PATHWAY
yellow.HP_DELAYED_ABILITY_TO_WALK	yellow	605	0.00263256050801864	0.0388767111166952	11/534	C5	HP_DELAYED_ABILITY_TO_WALK
yellow.GOBP_ENSHEATHMENT_OF_NEURONS	yellow	605	0.00264932636912762	0.0390570794623968	10/534	C5	GOBP_ENSHEATHMENT_OF_NEURONS
yellow.HP_ABNORMALITY_OF_THE_PALPEBRAL_FISSURES	yellow	605	0.00266861060722226	0.0392738919553465	33/534	C5	HP_ABNORMALITY_OF_THE_PALPEBRAL_FISSURES
yellow.HP_OPTIC_ATROPHY	yellow	605	0.00268840135099962	0.0394897432076418	27/534	C5	HP_OPTIC_ATROPHY
yellow.HP_ABNORMAL_CORNEA_MORPHOLOGY	yellow	605	0.00269248249143012	0.0394897432076418	30/534	C5	HP_ABNORMAL_CORNEA_MORPHOLOGY
yellow.HP_PURPURA	yellow	605	0.00270886807329582	0.0396622663291436	9/534	C5	HP_PURPURA
yellow.HP_ABNORMAL_CIRCULATING_FATTY_ACID_CONCENTRATION	yellow	605	0.00273117215241372	0.0397479202406786	6/534	C5	HP_ABNORMAL_CIRCULATING_FATTY_ACID_CONCENTRATION
yellow.HP_ABNORMAL_LACTATE_DEHYDROGENASE_LEVEL	yellow	605	0.00273117215241372	0.0397479202406786	6/534	C5	HP_ABNORMAL_LACTATE_DEHYDROGENASE_LEVEL
yellow.HP_POIKILOCYTOSIS	yellow	605	0.00273117215241372	0.0397479202406786	6/534	C5	HP_POIKILOCYTOSIS
yellow.GOBP_REGULATION_OF_REACTIVE_OXYGEN_SPECIES_METABOLIC_PROCESS	yellow	605	0.00273324859463874	0.0397479202406786	13/534	C5	GOBP_REGULATION_OF_REACTIVE_OXYGEN_SPECIES_METABOLIC_PROCESS
yellow.GOBP_POSITIVE_REGULATION_OF_TRANSPORT	yellow	605	0.00274945420583655	0.0399159341557997	39/534	C5	GOBP_POSITIVE_REGULATION_OF_TRANSPORT
yellow.GOBP_REGULATION_OF_CELL_PROJECTION_ORGANIZATION	yellow	605	0.00275604816718639	0.0399440764771271	30/534	C5	GOBP_REGULATION_OF_CELL_PROJECTION_ORGANIZATION
yellow.HP_ABNORMALITY_OF_EPIPHYSIS_MORPHOLOGY	yellow	605	0.00279616015485167	0.0404550351233939	15/534	C5	HP_ABNORMALITY_OF_EPIPHYSIS_MORPHOLOGY
yellow.GOMF_UBIQUITIN_LIKE_PROTEIN_LIGASE_BINDING	yellow	605	0.00280489334565323	0.0404550351233939	18/534	C5	GOMF_UBIQUITIN_LIKE_PROTEIN_LIGASE_BINDING
yellow.GOBP_RIBONUCLEOSIDE_TRIPHOSPHATE_METABOLIC_PROCESS	yellow	605	0.00280608942605954	0.0404550351233939	8/534	C5	GOBP_RIBONUCLEOSIDE_TRIPHOSPHATE_METABOLIC_PROCESS
yellow.GOBP_RESPONSE_TO_NITROGEN_COMPOUND	yellow	605	0.00281016327896769	0.0404550351233939	47/534	C5	GOBP_RESPONSE_TO_NITROGEN_COMPOUND
yellow.HP_HYPERREFLEXIA	yellow	605	0.00284940635258504	0.0408902747052931	32/534	C5	HP_HYPERREFLEXIA
yellow.GOBP_CYTOPLASMIC_SEQUESTERING_OF_PROTEIN	yellow	605	0.00284992823703558	0.0408902747052931	4/534	C5	GOBP_CYTOPLASMIC_SEQUESTERING_OF_PROTEIN
yellow.HP_ABNORMAL_CRANIAL_NERVE_PHYSIOLOGY	yellow	605	0.0028737568490268	0.0411633284885642	17/534	C5	HP_ABNORMAL_CRANIAL_NERVE_PHYSIOLOGY
yellow.GOBP_ORGANELLE_DISASSEMBLY	yellow	605	0.00288705285212797	0.0412848557854299	9/534	C5	GOBP_ORGANELLE_DISASSEMBLY
yellow.GOBP_ATP_METABOLIC_PROCESS	yellow	605	0.00290198004329761	0.0414292658427512	18/534	C5	GOBP_ATP_METABOLIC_PROCESS
yellow.GOMF_VINCULIN_BINDING	yellow	605	0.00294284605169709	0.0417126061038943	3/534	C5	GOMF_VINCULIN_BINDING
yellow.HP_INTRACRANIAL_MENINGIOMA	yellow	605	0.00294284605169709	0.0417126061038943	3/534	C5	HP_INTRACRANIAL_MENINGIOMA
yellow.HP_J_SHAPED_SELLA_TURCICA	yellow	605	0.00294284605169709	0.0417126061038943	3/534	C5	HP_J_SHAPED_SELLA_TURCICA
yellow.HP_PROGRESSIVE_SPASTIC_QUADRIPLEGIA	yellow	605	0.00294284605169709	0.0417126061038943	3/534	C5	HP_PROGRESSIVE_SPASTIC_QUADRIPLEGIA
yellow.GOBP_RECEPTOR_CATABOLIC_PROCESS	yellow	605	0.00295099672553192	0.0417126061038943	5/534	C5	GOBP_RECEPTOR_CATABOLIC_PROCESS
yellow.HP_FACIAL_HYPOTONIA	yellow	605	0.00295099672553192	0.0417126061038943	5/534	C5	HP_FACIAL_HYPOTONIA
yellow.GOBP_PRODUCTION_OF_MOLECULAR_MEDIATOR_INVOLVED_IN_INFLAMMATORY_RESPONSE	yellow	605	0.00301379772743484	0.0425302376667614	8/534	C5	GOBP_PRODUCTION_OF_MOLECULAR_MEDIATOR_INVOLVED_IN_INFLAMMATORY_RESPONSE
yellow.HP_INGUINAL_HERNIA	yellow	605	0.00302550875226435	0.0426253942437243	15/534	C5	HP_INGUINAL_HERNIA
yellow.HP_MOTOR_DELAY	yellow	605	0.00303924511989426	0.0427487264404799	31/534	C5	HP_MOTOR_DELAY
yellow.GOCC_ADHERENS_JUNCTION	yellow	605	0.00307302123383532	0.0431530641347088	12/534	C5	GOCC_ADHERENS_JUNCTION
yellow.GOBP_CELLULAR_RESPONSE_TO_OXYGEN_CONTAINING_COMPOUND	yellow	605	0.00308468162296716	0.0431806540731248	49/534	C5	GOBP_CELLULAR_RESPONSE_TO_OXYGEN_CONTAINING_COMPOUND
yellow.HP_ABNORMAL_RETINAL_MORPHOLOGY	yellow	605	0.00308721812312013	0.0431806540731248	39/534	C5	HP_ABNORMAL_RETINAL_MORPHOLOGY
yellow.GOMF_MOLECULAR_ADAPTOR_ACTIVITY	yellow	605	0.00309008410266884	0.0431806540731248	19/534	C5	GOMF_MOLECULAR_ADAPTOR_ACTIVITY
yellow.GOBP_POSITIVE_REGULATION_OF_INTRACELLULAR_TRANSPORT	yellow	605	0.00310175170558354	0.0432732189169216	14/534	C5	GOBP_POSITIVE_REGULATION_OF_INTRACELLULAR_TRANSPORT
yellow.HP_ABNORMALITY_OF_THE_ABDOMINAL_ORGANS	yellow	605	0.00316640910054753	0.0441035553290548	47/534	C5	HP_ABNORMALITY_OF_THE_ABDOMINAL_ORGANS
yellow.GOBP_REGULATION_OF_CATABOLIC_PROCESS	yellow	605	0.00317297719210992	0.0441234105483033	43/534	C5	GOBP_REGULATION_OF_CATABOLIC_PROCESS
yellow.GOBP_CELLULAR_RESPONSE_TO_ALCOHOL	yellow	605	0.00323327885496668	0.0448892112874015	8/534	C5	GOBP_CELLULAR_RESPONSE_TO_ALCOHOL
yellow.GOBP_POSITIVE_REGULATION_OF_CYSTEINE_TYPE_ENDOPEPTIDASE_ACTIVITY	yellow	605	0.00324004794419035	0.0449105191617984	11/534	C5	GOBP_POSITIVE_REGULATION_OF_CYSTEINE_TYPE_ENDOPEPTIDASE_ACTIVITY
yellow.GOBP_ORGANIC_ACID_METABOLIC_PROCESS	yellow	605	0.00329187246101396	0.0455552672830641	45/534	C5	GOBP_ORGANIC_ACID_METABOLIC_PROCESS
yellow.HP_ABNORMALITY_OF_THE_CHIN	yellow	605	0.00330789771033329	0.045574769261992	17/534	C5	HP_ABNORMALITY_OF_THE_CHIN
yellow.GOCC_ENDOPLASMIC_RETICULUM_GOLGI_INTERMEDIATE_COMPARTMENT	yellow	605	0.00332340065407083	0.045574769261992	10/534	C5	GOCC_ENDOPLASMIC_RETICULUM_GOLGI_INTERMEDIATE_COMPARTMENT
yellow.GOMF_PHOSPHOLIPID_TRANSPORTER_ACTIVITY	yellow	605	0.00332386464472239	0.045574769261992	6/534	C5	GOMF_PHOSPHOLIPID_TRANSPORTER_ACTIVITY
yellow.HP_DISPROPORTIONATE_TALL_STATURE	yellow	605	0.00332386464472239	0.045574769261992	6/534	C5	HP_DISPROPORTIONATE_TALL_STATURE
yellow.HP_ABNORMAL_PUPILLARY_FUNCTION	yellow	605	0.00333577565227634	0.045574769261992	5/534	C5	HP_ABNORMAL_PUPILLARY_FUNCTION
yellow.HP_NEURONAL_LOSS_IN_CENTRAL_NERVOUS_SYSTEM	yellow	605	0.00333577565227634	0.045574769261992	5/534	C5	HP_NEURONAL_LOSS_IN_CENTRAL_NERVOUS_SYSTEM
yellow.HP_PALPEBRAL_EDEMA	yellow	605	0.00333577565227634	0.045574769261992	5/534	C5	HP_PALPEBRAL_EDEMA
yellow.HP_RAPIDLY_PROGRESSIVE	yellow	605	0.00333577565227634	0.045574769261992	5/534	C5	HP_RAPIDLY_PROGRESSIVE
yellow.GOBP_POSITIVE_REGULATION_OF_CYTOSKELETON_ORGANIZATION	yellow	605	0.00336698508569734	0.0458241480857107	14/534	C5	GOBP_POSITIVE_REGULATION_OF_CYTOSKELETON_ORGANIZATION
yellow.GOMF_FIBROBLAST_GROWTH_FACTOR_BINDING	yellow	605	0.00337539179372601	0.0458241480857107	4/534	C5	GOMF_FIBROBLAST_GROWTH_FACTOR_BINDING
yellow.GOMF_LOW_DENSITY_LIPOPROTEIN_PARTICLE_RECEPTOR_BINDING	yellow	605	0.00337539179372601	0.0458241480857107	4/534	C5	GOMF_LOW_DENSITY_LIPOPROTEIN_PARTICLE_RECEPTOR_BINDING
yellow.GOMF_PHOSPHOLIPID_TRANSFER_ACTIVITY	yellow	605	0.00337539179372601	0.0458241480857107	4/534	C5	GOMF_PHOSPHOLIPID_TRANSFER_ACTIVITY
yellow.GOBP_PROTEIN_MATURATION	yellow	605	0.00342452692585299	0.0463445442016067	17/534	C5	GOBP_PROTEIN_MATURATION
yellow.HP_CEREBRAL_CORTICAL_ATROPHY	yellow	605	0.00342452692585299	0.0463445442016067	17/534	C5	HP_CEREBRAL_CORTICAL_ATROPHY
yellow.GOBP_POSITIVE_REGULATION_OF_CELLULAR_COMPONENT_BIOGENESIS	yellow	605	0.00346189191209075	0.0467764293003758	26/534	C5	GOBP_POSITIVE_REGULATION_OF_CELLULAR_COMPONENT_BIOGENESIS
yellow.HP_SKELETAL_DYSPLASIA	yellow	605	0.00353633126606231	0.0477071104761236	12/534	C5	HP_SKELETAL_DYSPLASIA
yellow.GOBP_REGULATION_OF_FATTY_ACID_BIOSYNTHETIC_PROCESS	yellow	605	0.00365376127928325	0.0492139274352438	6/534	C5	GOBP_REGULATION_OF_FATTY_ACID_BIOSYNTHETIC_PROCESS
yellow.HP_SHORT_ATTENTION_SPAN	yellow	605	0.00366631404353683	0.0493056026544608	21/534	C5	HP_SHORT_ATTENTION_SPAN
yellow.GOCC_SYNAPSE	yellow	605	0.00367256150014463	0.0493123281240078	52/534	C5	GOCC_SYNAPSE
yellow.GOBP_CELLULAR_RESPONSE_TO_ORGANIC_CYCLIC_COMPOUND	yellow	605	0.00370201382361299	0.0494905056523238	27/534	C5	GOBP_CELLULAR_RESPONSE_TO_ORGANIC_CYCLIC_COMPOUND
yellow.GOBP_NEURON_PROJECTION_ORGANIZATION	yellow	605	0.00370933312616477	0.0494905056523238	8/534	C5	GOBP_NEURON_PROJECTION_ORGANIZATION
yellow.GOBP_REGULATION_OF_STEROID_BIOSYNTHETIC_PROCESS	yellow	605	0.00370933312616477	0.0494905056523238	8/534	C5	GOBP_REGULATION_OF_STEROID_BIOSYNTHETIC_PROCESS
yellow.GOCC_SPECIFIC_GRANULE_MEMBRANE	yellow	605	0.00370933312616477	0.0494905056523238	8/534	C5	GOCC_SPECIFIC_GRANULE_MEMBRANE
yellow.GOBP_REGULATION_OF_ION_TRANSPORT	yellow	605	0.00371467198602523	0.0494905056523238	53/534	C5	GOBP_REGULATION_OF_ION_TRANSPORT
yellow.HP_LONG_PALPEBRAL_FISSURE	yellow	605	0.0037205946904904	0.0494925619293142	7/534	C5	HP_LONG_PALPEBRAL_FISSURE
yellow.GOBP_CORTICAL_ACTIN_CYTOSKELETON_ORGANIZATION	yellow	605	0.00375534868211564	0.049800450838566	5/534	C5	GOBP_CORTICAL_ACTIN_CYTOSKELETON_ORGANIZATION
yellow.GOBP_CYTOKINETIC_PROCESS	yellow	605	0.00375534868211564	0.049800450838566	5/534	C5	GOBP_CYTOKINETIC_PROCESS
yellow.GOBP_CELLULAR_RESPONSE_TO_NITROGEN_COMPOUND	yellow	605	0.00377837078443924	0.0500284279791492	32/534	C5	GOBP_CELLULAR_RESPONSE_TO_NITROGEN_COMPOUND
yellow.GOBP_BEHAVIORAL_RESPONSE_TO_PAIN	yellow	605	0.00384372690691538	0.0502731354593506	3/534	C5	GOBP_BEHAVIORAL_RESPONSE_TO_PAIN
yellow.GOBP_REGULATION_OF_RECEPTOR_CLUSTERING	yellow	605	0.00384372690691538	0.0502731354593506	3/534	C5	GOBP_REGULATION_OF_RECEPTOR_CLUSTERING
yellow.GOCC_MICROFIBRIL	yellow	605	0.00384372690691538	0.0502731354593506	3/534	C5	GOCC_MICROFIBRIL
yellow.GOMF_NEUROTROPHIN_RECEPTOR_BINDING	yellow	605	0.00384372690691538	0.0502731354593506	3/534	C5	GOMF_NEUROTROPHIN_RECEPTOR_BINDING
yellow.HP_ELEVATED_DIASTOLIC_BLOOD_PRESSURE	yellow	605	0.00384372690691538	0.0502731354593506	3/534	C5	HP_ELEVATED_DIASTOLIC_BLOOD_PRESSURE
yellow.HP_HEMIFACIAL_SPASM	yellow	605	0.00384372690691538	0.0502731354593506	3/534	C5	HP_HEMIFACIAL_SPASM
yellow.HP_HYPOTHALAMIC_HYPOTHYROIDISM	yellow	605	0.00384372690691538	0.0502731354593506	3/534	C5	HP_HYPOTHALAMIC_HYPOTHYROIDISM
yellow.HP_NEURALGIA	yellow	605	0.00384372690691538	0.0502731354593506	3/534	C5	HP_NEURALGIA
yellow.GOBP_CELL_JUNCTION_ASSEMBLY	yellow	605	0.00385427635770367	0.0503343853106507	22/534	C5	GOBP_CELL_JUNCTION_ASSEMBLY
yellow.GOBP_ALCOHOL_METABOLIC_PROCESS	yellow	605	0.00388567970507227	0.0506673736618846	20/534	C5	GOBP_ALCOHOL_METABOLIC_PROCESS
yellow.GOBP_NEGATIVE_REGULATION_OF_CELLULAR_PROTEIN_LOCALIZATION	yellow	605	0.00392142989191596	0.0509785885949074	9/534	C5	GOBP_NEGATIVE_REGULATION_OF_CELLULAR_PROTEIN_LOCALIZATION
yellow.GOCC_PLASMA_MEMBRANE_RAFT	yellow	605	0.00392142989191596	0.0509785885949074	9/534	C5	GOCC_PLASMA_MEMBRANE_RAFT
yellow.GOBP_MONOCARBOXYLIC_ACID_BIOSYNTHETIC_PROCESS	yellow	605	0.00395312716522811	0.0512747197189794	14/534	C5	GOBP_MONOCARBOXYLIC_ACID_BIOSYNTHETIC_PROCESS
yellow.GOCC_ENDOLYSOSOME	yellow	605	0.00396306336743646	0.0512747197189794	4/534	C5	GOCC_ENDOLYSOSOME
yellow.GOCC_PEPTIDASE_COMPLEX	yellow	605	0.00396680694153667	0.0512747197189794	8/534	C5	GOCC_PEPTIDASE_COMPLEX
yellow.GOCC_MICROTUBULE_CYTOSKELETON	yellow	605	0.00396811350738955	0.0512747197189794	52/534	C5	GOCC_MICROTUBULE_CYTOSKELETON
yellow.GOBP_RIBONUCLEOSIDE_TRIPHOSPHATE_BIOSYNTHETIC_PROCESS	yellow	605	0.0040194377422699	0.0518117597284388	7/534	C5	GOBP_RIBONUCLEOSIDE_TRIPHOSPHATE_BIOSYNTHETIC_PROCESS
yellow.GOBP_POSITIVE_REGULATION_OF_CELL_DIFFERENTIATION	yellow	605	0.00402175197892077	0.0518117597284388	37/534	C5	GOBP_POSITIVE_REGULATION_OF_CELL_DIFFERENTIATION
yellow.GOBP_NUCLEOBASE_CONTAINING_SMALL_MOLECULE_METABOLIC_PROCESS	yellow	605	0.00404164584153769	0.0519899869870966	29/534	C5	GOBP_NUCLEOBASE_CONTAINING_SMALL_MOLECULE_METABOLIC_PROCESS
yellow.GOBP_REGULATION_OF_INTRACELLULAR_SIGNAL_TRANSDUCTION	yellow	605	0.00408590450917996	0.0524806297735989	68/534	C5	GOBP_REGULATION_OF_INTRACELLULAR_SIGNAL_TRANSDUCTION
yellow.GOCC_ACTIN_FILAMENT	yellow	605	0.00415930143935061	0.0533435072490706	9/534	C5	GOCC_ACTIN_FILAMENT
yellow.GOBP_REGULATION_OF_NEURON_PROJECTION_DEVELOPMENT	yellow	605	0.0041861296295037	0.0536074510763309	22/534	C5	GOBP_REGULATION_OF_NEURON_PROJECTION_DEVELOPMENT
yellow.HP_APLASIA_HYPOPLASIA_OF_THE_CEREBELLUM	yellow	605	0.00419792416707097	0.053611082490857	17/534	C5	HP_APLASIA_HYPOPLASIA_OF_THE_CEREBELLUM
yellow.GOBP_ARP2_3_COMPLEX_MEDIATED_ACTIN_NUCLEATION	yellow	605	0.00421140671315124	0.053611082490857	5/534	C5	GOBP_ARP2_3_COMPLEX_MEDIATED_ACTIN_NUCLEATION
yellow.GOBP_POSITIVE_REGULATION_OF_AXON_EXTENSION	yellow	605	0.00421140671315124	0.053611082490857	5/534	C5	GOBP_POSITIVE_REGULATION_OF_AXON_EXTENSION
yellow.GOBP_RESPONSE_TO_GROWTH_HORMONE	yellow	605	0.00421140671315124	0.053611082490857	5/534	C5	GOBP_RESPONSE_TO_GROWTH_HORMONE
yellow.GOCC_TRANSPORT_VESICLE	yellow	605	0.00423001173912194	0.0537681492172834	21/534	C5	GOCC_TRANSPORT_VESICLE
yellow.HP_MYOCLONIC_SEIZURE	yellow	605	0.00424004865210747	0.0538160021229025	12/534	C5	HP_MYOCLONIC_SEIZURE
yellow.HP_ABNORMAL_STOMACH_MORPHOLOGY	yellow	605	0.0042576464231331	0.0539595366476839	15/534	C5	HP_ABNORMAL_STOMACH_MORPHOLOGY
yellow.HP_POOR_SPEECH	yellow	605	0.00432895825074454	0.0545975093545799	16/534	C5	HP_POOR_SPEECH
yellow.HP_AVASCULAR_NECROSIS	yellow	605	0.00433611961885618	0.0545975093545799	7/534	C5	HP_AVASCULAR_NECROSIS
yellow.HP_RECURRENT_PNEUMONIA	yellow	605	0.00433611961885618	0.0545975093545799	7/534	C5	HP_RECURRENT_PNEUMONIA
yellow.GOBP_REGULATION_OF_CELLULAR_CATABOLIC_PROCESS	yellow	605	0.00433921521113608	0.0545975093545799	37/534	C5	GOBP_REGULATION_OF_CELLULAR_CATABOLIC_PROCESS
yellow.HP_MOTOR_SEIZURE	yellow	605	0.00433980202562046	0.0545975093545799	17/534	C5	HP_MOTOR_SEIZURE
yellow.HP_HALLUCINATIONS	yellow	605	0.00435038435185368	0.0546505091345602	10/534	C5	HP_HALLUCINATIONS
yellow.GOBP_ACTIN_FILAMENT_BUNDLE_ORGANIZATION	yellow	605	0.00435730937189019	0.054657477208798	11/534	C5	GOBP_ACTIN_FILAMENT_BUNDLE_ORGANIZATION
yellow.GOMF_CALCIUM_ION_BINDING	yellow	605	0.00437746178134683	0.0548301052320522	32/534	C5	GOMF_CALCIUM_ION_BINDING
yellow.HP_PRIMARY_ADRENAL_INSUFFICIENCY	yellow	605	0.00438562489247276	0.0548522763519188	6/534	C5	HP_PRIMARY_ADRENAL_INSUFFICIENCY
yellow.HP_APRAXIA	yellow	605	0.00439418822625442	0.0548793813409941	13/534	C5	HP_APRAXIA
yellow.GOBP_AXON_EXTENSION	yellow	605	0.00440829301974422	0.0549755146939032	9/534	C5	GOBP_AXON_EXTENSION
yellow.GOBP_REGULATION_OF_ANION_TRANSPORT	yellow	605	0.00442183426048374	0.0550643511682881	37/534	C5	GOBP_REGULATION_OF_ANION_TRANSPORT
yellow.HP_GENERALIZED_ONSET_SEIZURE	yellow	605	0.00444067590269999	0.0552188394857477	18/534	C5	HP_GENERALIZED_ONSET_SEIZURE
yellow.GOBP_NEURON_DIFFERENTIATION	yellow	605	0.0044908258592599	0.0557616293378436	54/534	C5	GOBP_NEURON_DIFFERENTIATION
yellow.GOBP_ORGANELLE_LOCALIZATION	yellow	605	0.00451641807117046	0.0559983627899459	30/534	C5	GOBP_ORGANELLE_LOCALIZATION
yellow.GOBP_ESTABLISHMENT_OF_ORGANELLE_LOCALIZATION	yellow	605	0.0045414845138373	0.0562279035046523	22/534	C5	GOBP_ESTABLISHMENT_OF_ORGANELLE_LOCALIZATION
yellow.HP_PECTUS_CARINATUM	yellow	605	0.00458293688214741	0.0566593637591135	10/534	C5	HP_PECTUS_CARINATUM
yellow.GOBP_CELLULAR_RESPONSE_TO_GROWTH_HORMONE_STIMULUS	yellow	605	0.00461622435447622	0.0568252581942696	4/534	C5	GOBP_CELLULAR_RESPONSE_TO_GROWTH_HORMONE_STIMULUS
yellow.GOBP_REGULATION_OF_ANDROGEN_RECEPTOR_SIGNALING_PATHWAY	yellow	605	0.00461622435447622	0.0568252581942696	4/534	C5	GOBP_REGULATION_OF_ANDROGEN_RECEPTOR_SIGNALING_PATHWAY
yellow.HP_ABNORMALITY_OF_THE_SELLA_TURCICA	yellow	605	0.00461622435447622	0.0568252581942696	4/534	C5	HP_ABNORMALITY_OF_THE_SELLA_TURCICA
yellow.HP_PERIPHERAL_AXONAL_DEGENERATION	yellow	605	0.00463176614815293	0.05693489047443	12/534	C5	HP_PERIPHERAL_AXONAL_DEGENERATION
yellow.HP_ARTHROGRYPOSIS_MULTIPLEX_CONGENITA	yellow	605	0.00466875001782641	0.0571751011676795	9/534	C5	HP_ARTHROGRYPOSIS_MULTIPLEX_CONGENITA
yellow.GOBP_AUTOPHAGY_OF_MITOCHONDRION	yellow	605	0.00467129905810528	0.0571751011676795	7/534	C5	GOBP_AUTOPHAGY_OF_MITOCHONDRION
yellow.GOCC_ROUGH_ENDOPLASMIC_RETICULUM	yellow	605	0.00467129905810528	0.0571751011676795	7/534	C5	GOCC_ROUGH_ENDOPLASMIC_RETICULUM
yellow.GOBP_REGULATION_OF_PROTEIN_LOCALIZATION_TO_CELL_SURFACE	yellow	605	0.00470563078951371	0.0575132652051675	5/534	C5	GOBP_REGULATION_OF_PROTEIN_LOCALIZATION_TO_CELL_SURFACE
yellow.GOBP_ACTIVATION_OF_PROTEIN_KINASE_ACTIVITY	yellow	605	0.00472826382924893	0.0577076865646598	18/534	C5	GOBP_ACTIVATION_OF_PROTEIN_KINASE_ACTIVITY
yellow.GOBP_CELLULAR_COMPONENT_MORPHOGENESIS	yellow	605	0.0047385964159449	0.0577516438193284	34/534	C5	GOBP_CELLULAR_COMPONENT_MORPHOGENESIS
yellow.HP_ABNORMALITY_OF_FACIAL_SKELETON	yellow	605	0.00477606746984016	0.0581257572925228	46/534	C5	HP_ABNORMALITY_OF_FACIAL_SKELETON
yellow.HP_FEVER	yellow	605	0.00478924987533063	0.0582036316293722	17/534	C5	HP_FEVER
yellow.GOCC_COATED_VESICLE_MEMBRANE	yellow	605	0.00483819354498629	0.0584948907160468	12/534	C5	GOCC_COATED_VESICLE_MEMBRANE
yellow.GOBP_PROTEIN_LOCALIZATION_TO_CELL_PERIPHERY	yellow	605	0.00487769831999201	0.0584948907160468	18/534	C5	GOBP_PROTEIN_LOCALIZATION_TO_CELL_PERIPHERY
yellow.GOBP_STEROID_METABOLIC_PROCESS	yellow	605	0.00487769831999201	0.0584948907160468	18/534	C5	GOBP_STEROID_METABOLIC_PROCESS
yellow.GOBP_VERY_LOW_DENSITY_LIPOPROTEIN_PARTICLE_ASSEMBLY	yellow	605	0.00489502698532886	0.0584948907160468	3/534	C5	GOBP_VERY_LOW_DENSITY_LIPOPROTEIN_PARTICLE_ASSEMBLY
yellow.GOCC_CELL_TRAILING_EDGE	yellow	605	0.00489502698532886	0.0584948907160468	3/534	C5	GOCC_CELL_TRAILING_EDGE
yellow.GOCC_MITOTIC_SPINDLE_MICROTUBULE	yellow	605	0.00489502698532886	0.0584948907160468	3/534	C5	GOCC_MITOTIC_SPINDLE_MICROTUBULE
yellow.GOMF_PEPTIDE_DISULFIDE_OXIDOREDUCTASE_ACTIVITY	yellow	605	0.00489502698532886	0.0584948907160468	3/534	C5	GOMF_PEPTIDE_DISULFIDE_OXIDOREDUCTASE_ACTIVITY
yellow.HP_CHROMOSOMAL_BREAKAGE_INDUCED_BY_IONIZING_RADIATION	yellow	605	0.00489502698532886	0.0584948907160468	3/534	C5	HP_CHROMOSOMAL_BREAKAGE_INDUCED_BY_IONIZING_RADIATION
yellow.HP_DIAPHYSEAL_THICKENING	yellow	605	0.00489502698532886	0.0584948907160468	3/534	C5	HP_DIAPHYSEAL_THICKENING
yellow.HP_LIMITED_WRIST_MOVEMENT	yellow	605	0.00489502698532886	0.0584948907160468	3/534	C5	HP_LIMITED_WRIST_MOVEMENT
yellow.HP_PROGRESSIVE_PULMONARY_FUNCTION_IMPAIRMENT	yellow	605	0.00489502698532886	0.0584948907160468	3/534	C5	HP_PROGRESSIVE_PULMONARY_FUNCTION_IMPAIRMENT
yellow.HP_RECURRENT_EAR_INFECTIONS	yellow	605	0.00489502698532886	0.0584948907160468	3/534	C5	HP_RECURRENT_EAR_INFECTIONS
yellow.HP_SKIN_ULCER	yellow	605	0.00494102130198618	0.0589623960654261	9/534	C5	HP_SKIN_ULCER
yellow.HP_ABNORMAL_JAW_MORPHOLOGY	yellow	605	0.00496040271947554	0.0590974356200392	40/534	C5	HP_ABNORMAL_JAW_MORPHOLOGY
yellow.GOBP_ENDOPLASMIC_RETICULUM_TO_GOLGI_VESICLE_MEDIATED_TRANSPORT	yellow	605	0.0049661131797259	0.0590974356200392	13/534	C5	GOBP_ENDOPLASMIC_RETICULUM_TO_GOLGI_VESICLE_MEDIATED_TRANSPORT
yellow.HP_ABNORMALITY_OF_TEMPERATURE_REGULATION	yellow	605	0.00499982685757098	0.0594162249833228	21/534	C5	HP_ABNORMALITY_OF_TEMPERATURE_REGULATION
yellow.GOBP_MULTICELLULAR_ORGANISMAL_HOMEOSTASIS	yellow	605	0.00503312620111771	0.0597292154987413	25/534	C5	GOBP_MULTICELLULAR_ORGANISMAL_HOMEOSTASIS
yellow.HP_PALLOR	yellow	605	0.00507732903845863	0.060170556836982	10/534	C5	HP_PALLOR
yellow.HP_ABNORMAL_LEUKOCYTE_COUNT	yellow	605	0.00521335916108435	0.0616090672159995	19/534	C5	HP_ABNORMAL_LEUKOCYTE_COUNT
yellow.GOCC_AZUROPHIL_GRANULE_MEMBRANE	yellow	605	0.00522025546224145	0.0616090672159995	6/534	C5	GOCC_AZUROPHIL_GRANULE_MEMBRANE
yellow.HP_BACK_PAIN	yellow	605	0.00522025546224145	0.0616090672159995	6/534	C5	HP_BACK_PAIN
yellow.GOBP_POSITIVE_REGULATION_OF_CELL_GROWTH	yellow	605	0.00525863677270235	0.0619767905354205	11/534	C5	GOBP_POSITIVE_REGULATION_OF_CELL_GROWTH
yellow.GOBP_ANTIGEN_PROCESSING_AND_PRESENTATION_OF_ENDOGENOUS_ANTIGEN	yellow	605	0.00533804705068559	0.0624557160788452	4/534	C5	GOBP_ANTIGEN_PROCESSING_AND_PRESENTATION_OF_ENDOGENOUS_ANTIGEN
yellow.GOCC_ROUGH_ENDOPLASMIC_RETICULUM_MEMBRANE	yellow	605	0.00533804705068559	0.0624557160788452	4/534	C5	GOCC_ROUGH_ENDOPLASMIC_RETICULUM_MEMBRANE
yellow.GOMF_RETINOIC_ACID_RECEPTOR_BINDING	yellow	605	0.00533804705068559	0.0624557160788452	4/534	C5	GOMF_RETINOIC_ACID_RECEPTOR_BINDING
yellow.HP_BONE_MARROW_HYPERCELLULARITY	yellow	605	0.00533804705068559	0.0624557160788452	4/534	C5	HP_BONE_MARROW_HYPERCELLULARITY
yellow.HP_PROGRESSIVE_SPASTICITY	yellow	605	0.00533804705068559	0.0624557160788452	4/534	C5	HP_PROGRESSIVE_SPASTICITY
yellow.GOBP_RESPONSE_TO_OXYGEN_LEVELS	yellow	605	0.00534294820534643	0.0624557160788452	20/534	C5	GOBP_RESPONSE_TO_OXYGEN_LEVELS
yellow.GOCC_PHAGOCYTIC_VESICLE_MEMBRANE	yellow	605	0.00539980647560599	0.0630344755927883	7/534	C5	GOCC_PHAGOCYTIC_VESICLE_MEMBRANE
yellow.HP_MYOPATHY	yellow	605	0.00544711537585728	0.0634123547629749	17/534	C5	HP_MYOPATHY
yellow.GOBP_MONOSACCHARIDE_BIOSYNTHETIC_PROCESS	yellow	605	0.00546709490055142	0.0634123547629749	8/534	C5	GOBP_MONOSACCHARIDE_BIOSYNTHETIC_PROCESS
yellow.GOMF_NUCLEAR_RECEPTOR_BINDING	yellow	605	0.00546709490055142	0.0634123547629749	8/534	C5	GOMF_NUCLEAR_RECEPTOR_BINDING
yellow.HP_ABNORMAL_CIRCULATING_DICARBOXYLIC_ACID_CONCENTRATION	yellow	605	0.00546709490055142	0.0634123547629749	8/534	C5	HP_ABNORMAL_CIRCULATING_DICARBOXYLIC_ACID_CONCENTRATION
yellow.GOBP_NEGATIVE_REGULATION_OF_TRANSPORT	yellow	605	0.00546913083037312	0.0634123547629749	22/534	C5	GOBP_NEGATIVE_REGULATION_OF_TRANSPORT
yellow.GOMF_PROTEIN_C_TERMINUS_BINDING	yellow	605	0.00550187855280162	0.0636201050984338	12/534	C5	GOMF_PROTEIN_C_TERMINUS_BINDING
yellow.HP_VASCULAR_DILATATION	yellow	605	0.00550187855280162	0.0636201050984338	12/534	C5	HP_VASCULAR_DILATATION
yellow.HP_COLOBOMA	yellow	605	0.00559633119012935	0.0645383354990724	13/534	C5	HP_COLOBOMA
yellow.HP_STEREOTYPY	yellow	605	0.00559633119012935	0.0645383354990724	13/534	C5	HP_STEREOTYPY
yellow.HP_ABNORMAL_URINE_CYTOLOGY	yellow	605	0.00561259344280165	0.0646389956231385	10/534	C5	HP_ABNORMAL_URINE_CYTOLOGY
yellow.GOCC_POLYMERIC_CYTOSKELETAL_FIBER	yellow	605	0.00562599902467744	0.0647065303374429	33/534	C5	GOCC_POLYMERIC_CYTOSKELETAL_FIBER
yellow.GOBP_GLIOGENESIS	yellow	605	0.00567967587258071	0.0652364377332564	16/534	C5	GOBP_GLIOGENESIS
yellow.HP_ABNORMAL_HAIR_MORPHOLOGY	yellow	605	0.00570014537405379	0.0653840204670875	45/534	C5	HP_ABNORMAL_HAIR_MORPHOLOGY
yellow.HP_ABNORMAL_FEMORAL_NECK_HEAD_MORPHOLOGY	yellow	605	0.00576140186717879	0.0659984352742243	11/534	C5	HP_ABNORMAL_FEMORAL_NECK_HEAD_MORPHOLOGY
yellow.HP_WIDELY_SPACED_TEETH	yellow	605	0.00579447065629091	0.0662282780510181	7/534	C5	HP_WIDELY_SPACED_TEETH
yellow.HP_GINGIVAL_OVERGROWTH	yellow	605	0.00581303084225698	0.0662282780510181	8/534	C5	HP_GINGIVAL_OVERGROWTH
yellow.HP_SLEEP_APNEA	yellow	605	0.00581303084225698	0.0662282780510181	8/534	C5	HP_SLEEP_APNEA
yellow.HP_LOSS_OF_SPEECH	yellow	605	0.00581522897815505	0.0662282780510181	5/534	C5	HP_LOSS_OF_SPEECH
yellow.GOBP_REGULATION_OF_DEPHOSPHORYLATION	yellow	605	0.00582006079842281	0.0662282780510181	13/534	C5	GOBP_REGULATION_OF_DEPHOSPHORYLATION
yellow.GOBP_POST_TRANSLATIONAL_PROTEIN_MODIFICATION	yellow	605	0.00585707039005663	0.0665305384987483	19/534	C5	GOBP_POST_TRANSLATIONAL_PROTEIN_MODIFICATION
yellow.GOMF_TRANSCRIPTION_FACTOR_BINDING	yellow	605	0.00586213136422537	0.0665305384987483	29/534	C5	GOMF_TRANSCRIPTION_FACTOR_BINDING
yellow.GOBP_ENZYME_LINKED_RECEPTOR_PROTEIN_SIGNALING_PATHWAY	yellow	605	0.00588606215715535	0.0667138881220514	44/534	C5	GOBP_ENZYME_LINKED_RECEPTOR_PROTEIN_SIGNALING_PATHWAY
yellow.GOBP_PHOSPHATIDYLINOSITOL_METABOLIC_PROCESS	yellow	605	0.00598314698286901	0.0677248035791769	12/534	C5	GOBP_PHOSPHATIDYLINOSITOL_METABOLIC_PROCESS
yellow.GOBP_CERAMIDE_TRANSPORT	yellow	605	0.00610327146538191	0.0681849859023135	3/534	C5	GOBP_CERAMIDE_TRANSPORT
yellow.GOBP_CHONDROITIN_SULFATE_CATABOLIC_PROCESS	yellow	605	0.00610327146538191	0.0681849859023135	3/534	C5	GOBP_CHONDROITIN_SULFATE_CATABOLIC_PROCESS
yellow.GOBP_LYSOSOMAL_PROTEIN_CATABOLIC_PROCESS	yellow	605	0.00610327146538191	0.0681849859023135	3/534	C5	GOBP_LYSOSOMAL_PROTEIN_CATABOLIC_PROCESS
yellow.GOBP_REGULATION_OF_AUTOPHAGOSOME_MATURATION	yellow	605	0.00610327146538191	0.0681849859023135	3/534	C5	GOBP_REGULATION_OF_AUTOPHAGOSOME_MATURATION
yellow.GOBP_REGULATION_OF_AUTOPHAGY_OF_MITOCHONDRION_IN_RESPONSE_TO_MITOCHONDRIAL_DEPOLARIZATION	yellow	605	0.00610327146538191	0.0681849859023135	3/534	C5	GOBP_REGULATION_OF_AUTOPHAGY_OF_MITOCHONDRION_IN_RESPONSE_TO_MITOCHONDRIAL_DEPOLARIZATION
yellow.GOCC_SAGA_COMPLEX	yellow	605	0.00610327146538191	0.0681849859023135	3/534	C5	GOCC_SAGA_COMPLEX
yellow.HP_BRAIN_STEM_COMPRESSION	yellow	605	0.00610327146538191	0.0681849859023135	3/534	C5	HP_BRAIN_STEM_COMPRESSION
yellow.HP_DECREASED_CIRCULATING_LUTEINIZING_HORMONE_LEVEL	yellow	605	0.00610327146538191	0.0681849859023135	3/534	C5	HP_DECREASED_CIRCULATING_LUTEINIZING_HORMONE_LEVEL
yellow.HP_INCREASED_SENSITIVITY_TO_IONIZING_RADIATION	yellow	605	0.00610327146538191	0.0681849859023135	3/534	C5	HP_INCREASED_SENSITIVITY_TO_IONIZING_RADIATION
yellow.HP_REDUCED_CIRCULATING_PROLACTIN_CONCENTRATION	yellow	605	0.00610327146538191	0.0681849859023135	3/534	C5	HP_REDUCED_CIRCULATING_PROLACTIN_CONCENTRATION
yellow.GOBP_PROTEIN_HYDROXYLATION	yellow	605	0.00613158623622496	0.0683233894893638	4/534	C5	GOBP_PROTEIN_HYDROXYLATION
yellow.GOBP_RESPONSE_TO_PAIN	yellow	605	0.00613158623622496	0.0683233894893638	4/534	C5	GOBP_RESPONSE_TO_PAIN
yellow.GOBP_REGULATION_OF_SPROUTING_ANGIOGENESIS	yellow	605	0.00616567788258325	0.0686141585376968	6/534	C5	GOBP_REGULATION_OF_SPROUTING_ANGIOGENESIS
yellow.GOCC_SARCOPLASM	yellow	605	0.00621030334400572	0.0690212470098045	7/534	C5	GOCC_SARCOPLASM
yellow.HP_IMPAIRMENT_IN_PERSONALITY_FUNCTIONING	yellow	605	0.00627621635571389	0.0696635657594116	28/534	C5	HP_IMPAIRMENT_IN_PERSONALITY_FUNCTIONING
yellow.GOBP_ESTABLISHMENT_OR_MAINTENANCE_OF_CELL_POLARITY	yellow	605	0.00628892866318293	0.0697144805298573	13/534	C5	GOBP_ESTABLISHMENT_OR_MAINTENANCE_OF_CELL_POLARITY
yellow.HP_ABNORMAL_RIB_CAGE_MORPHOLOGY	yellow	605	0.00640512337984048	0.0709109143213307	18/534	C5	HP_ABNORMAL_RIB_CAGE_MORPHOLOGY
yellow.GOMF_TRANSPORTER_ACTIVITY	yellow	605	0.006426900459324	0.0710603169342783	47/534	C5	GOMF_TRANSPORTER_ACTIVITY
yellow.HP_FULL_CHEEKS	yellow	605	0.00649201988079796	0.0716527602978751	9/534	C5	HP_FULL_CHEEKS
yellow.HP_SENSORY_NEUROPATHY	yellow	605	0.00649718502467912	0.0716527602978751	12/534	C5	HP_SENSORY_NEUROPATHY
yellow.GOBP_TISSUE_MIGRATION	yellow	605	0.00656445059459362	0.0723016509648438	19/534	C5	GOBP_TISSUE_MIGRATION
yellow.GOBP_ANTIGEN_PROCESSING_AND_PRESENTATION_OF_EXOGENOUS_PEPTIDE_ANTIGEN_VIA_MHC_CLASS_I	yellow	605	0.00664797762473792	0.0731277538721172	7/534	C5	GOBP_ANTIGEN_PROCESSING_AND_PRESENTATION_OF_EXOGENOUS_PEPTIDE_ANTIGEN_VIA_MHC_CLASS_I
yellow.GOCC_MICROBODY_MEMBRANE	yellow	605	0.00668243834611176	0.0733204370697443	6/534	C5	GOCC_MICROBODY_MEMBRANE
yellow.GOBP_AMEBOIDAL_TYPE_CELL_MIGRATION	yellow	605	0.00668258529003963	0.0733204370697443	23/534	C5	GOBP_AMEBOIDAL_TYPE_CELL_MIGRATION
yellow.GOMF_PROTEIN_MACROMOLECULE_ADAPTOR_ACTIVITY	yellow	605	0.00673152061960007	0.0737630228814414	15/534	C5	GOMF_PROTEIN_MACROMOLECULE_ADAPTOR_ACTIVITY
yellow.GOBP_RESPONSE_TO_CALCIUM_ION	yellow	605	0.00681466452891361	0.0744838492459602	10/534	C5	GOBP_RESPONSE_TO_CALCIUM_ION
yellow.GOBP_RESPONSE_TO_PURINE_CONTAINING_COMPOUND	yellow	605	0.00681466452891361	0.0744838492459602	10/534	C5	GOBP_RESPONSE_TO_PURINE_CONTAINING_COMPOUND
yellow.HP_ABNORMAL_THROMBOSIS	yellow	605	0.00684267161904835	0.0746948123300697	9/534	C5	HP_ABNORMAL_THROMBOSIS
yellow.HP_DEPRESSED_NASAL_BRIDGE	yellow	605	0.00693856564171638	0.0754498023128565	24/534	C5	HP_DEPRESSED_NASAL_BRIDGE
yellow.GOBP_REGULATION_OF_PLASMA_LIPOPROTEIN_PARTICLE_LEVELS	yellow	605	0.00695121372626613	0.0754498023128565	8/534	C5	GOBP_REGULATION_OF_PLASMA_LIPOPROTEIN_PARTICLE_LEVELS
yellow.GOMF_PHOSPHATASE_REGULATOR_ACTIVITY	yellow	605	0.00695121372626613	0.0754498023128565	8/534	C5	GOMF_PHOSPHATASE_REGULATOR_ACTIVITY
yellow.HP_PROGRESSIVE_VISUAL_LOSS	yellow	605	0.00695121372626613	0.0754498023128565	8/534	C5	HP_PROGRESSIVE_VISUAL_LOSS
yellow.GOBP_POSITIVE_REGULATION_OF_SPROUTING_ANGIOGENESIS	yellow	605	0.00699977186958435	0.0754498023128565	4/534	C5	GOBP_POSITIVE_REGULATION_OF_SPROUTING_ANGIOGENESIS
yellow.GOCC_COPI_COATED_VESICLE	yellow	605	0.00699977186958435	0.0754498023128565	4/534	C5	GOCC_COPI_COATED_VESICLE
yellow.GOCC_PODOSOME	yellow	605	0.00699977186958435	0.0754498023128565	4/534	C5	GOCC_PODOSOME
yellow.GOCC_SAGA_TYPE_COMPLEX	yellow	605	0.00699977186958435	0.0754498023128565	4/534	C5	GOCC_SAGA_TYPE_COMPLEX
yellow.GOMF_LIPOPROTEIN_PARTICLE_RECEPTOR_BINDING	yellow	605	0.00699977186958435	0.0754498023128565	4/534	C5	GOMF_LIPOPROTEIN_PARTICLE_RECEPTOR_BINDING
yellow.GOMF_SPHINGOLIPID_BINDING	yellow	605	0.00699977186958435	0.0754498023128565	4/534	C5	GOMF_SPHINGOLIPID_BINDING
yellow.HP_APLASIA_HYPOPLASIA_INVOLVING_THE_SKELETON	yellow	605	0.00702206750526043	0.0755951558282742	43/534	C5	HP_APLASIA_HYPOPLASIA_INVOLVING_THE_SKELETON
yellow.GOBP_LABYRINTHINE_LAYER_DEVELOPMENT	yellow	605	0.00709725158162852	0.0756493596450363	5/534	C5	GOBP_LABYRINTHINE_LAYER_DEVELOPMENT
yellow.GOMF_TAU_PROTEIN_BINDING	yellow	605	0.00709725158162852	0.0756493596450363	5/534	C5	GOMF_TAU_PROTEIN_BINDING
yellow.HP_NEURODEGENERATION	yellow	605	0.00710816725414129	0.0756493596450363	7/534	C5	HP_NEURODEGENERATION
yellow.HP_DYSPNEA	yellow	605	0.00713946640305922	0.0756493596450363	19/534	C5	HP_DYSPNEA
yellow.GOBP_ERBB_SIGNALING_PATHWAY	yellow	605	0.00714424255047277	0.0756493596450363	10/534	C5	GOBP_ERBB_SIGNALING_PATHWAY
yellow.HP_ABNORMAL_RESPIRATORY_SYSTEM_MORPHOLOGY	yellow	605	0.0071842404191543	0.0756493596450363	46/534	C5	HP_ABNORMAL_RESPIRATORY_SYSTEM_MORPHOLOGY
yellow.GOBP_EPIDERMAL_GROWTH_FACTOR_RECEPTOR_SIGNALING_PATHWAY	yellow	605	0.00720765934772791	0.0756493596450363	9/534	C5	GOBP_EPIDERMAL_GROWTH_FACTOR_RECEPTOR_SIGNALING_PATHWAY
yellow.GOBP_CITRATE_TRANSPORT	yellow	605	0.00722659365298074	0.0756493596450363	2/534	C5	GOBP_CITRATE_TRANSPORT
yellow.GOBP_NEGATIVE_REGULATION_OF_PROTEIN_LOCALIZATION_TO_MICROTUBULE	yellow	605	0.00722659365298074	0.0756493596450363	2/534	C5	GOBP_NEGATIVE_REGULATION_OF_PROTEIN_LOCALIZATION_TO_MICROTUBULE
yellow.GOBP_PROTEIN_LOCALIZATION_TO_BICELLULAR_TIGHT_JUNCTION	yellow	605	0.00722659365298074	0.0756493596450363	2/534	C5	GOBP_PROTEIN_LOCALIZATION_TO_BICELLULAR_TIGHT_JUNCTION
yellow.GOBP_REGULATION_OF_LYSOSOME_ORGANIZATION	yellow	605	0.00722659365298074	0.0756493596450363	2/534	C5	GOBP_REGULATION_OF_LYSOSOME_ORGANIZATION
yellow.GOCC_GPI_ANCHOR_TRANSAMIDASE_COMPLEX	yellow	605	0.00722659365298074	0.0756493596450363	2/534	C5	GOCC_GPI_ANCHOR_TRANSAMIDASE_COMPLEX
yellow.GOCC_WEIBEL_PALADE_BODY	yellow	605	0.00722659365298074	0.0756493596450363	2/534	C5	GOCC_WEIBEL_PALADE_BODY
yellow.GOMF_L_HISTIDINE_TRANSMEMBRANE_TRANSPORTER_ACTIVITY	yellow	605	0.00722659365298074	0.0756493596450363	2/534	C5	GOMF_L_HISTIDINE_TRANSMEMBRANE_TRANSPORTER_ACTIVITY
yellow.GOMF_STRUCTURAL_CONSTITUENT_OF_POSTSYNAPTIC_ACTIN_CYTOSKELETON	yellow	605	0.00722659365298074	0.0756493596450363	2/534	C5	GOMF_STRUCTURAL_CONSTITUENT_OF_POSTSYNAPTIC_ACTIN_CYTOSKELETON
yellow.GOMF_SULFATIDE_BINDING	yellow	605	0.00722659365298074	0.0756493596450363	2/534	C5	GOMF_SULFATIDE_BINDING
yellow.HP_ENLARGED_TONSILS	yellow	605	0.00722659365298074	0.0756493596450363	2/534	C5	HP_ENLARGED_TONSILS
yellow.HP_LIMITED_WRIST_EXTENSION	yellow	605	0.00722659365298074	0.0756493596450363	2/534	C5	HP_LIMITED_WRIST_EXTENSION
yellow.HP_NEOPLASM_OF_THE_GALLBLADDER	yellow	605	0.00722659365298074	0.0756493596450363	2/534	C5	HP_NEOPLASM_OF_THE_GALLBLADDER
yellow.HP_PROGRESSIVE_PERIPHERAL_NEUROPATHY	yellow	605	0.00722659365298074	0.0756493596450363	2/534	C5	HP_PROGRESSIVE_PERIPHERAL_NEUROPATHY
yellow.HP_RETINOSCHISIS	yellow	605	0.00722659365298074	0.0756493596450363	2/534	C5	HP_RETINOSCHISIS
yellow.HP_SPHEROCYTOSIS	yellow	605	0.00722659365298074	0.0756493596450363	2/534	C5	HP_SPHEROCYTOSIS
yellow.HP_INFLAMMATION_OF_THE_LARGE_INTESTINE	yellow	605	0.00722989218052794	0.0756493596450363	6/534	C5	HP_INFLAMMATION_OF_THE_LARGE_INTESTINE
yellow.GOBP_RESPONSE_TO_EXTRACELLULAR_STIMULUS	yellow	605	0.00736250660616477	0.0767892529058021	23/534	C5	GOBP_RESPONSE_TO_EXTRACELLULAR_STIMULUS
yellow.GOBP_CERAMIDE_METABOLIC_PROCESS	yellow	605	0.00736568241742135	0.0767892529058021	8/534	C5	GOBP_CERAMIDE_METABOLIC_PROCESS
yellow.HP_ABNORMAL_SCLERA_MORPHOLOGY	yellow	605	0.00736568241742135	0.0767892529058021	8/534	C5	HP_ABNORMAL_SCLERA_MORPHOLOGY
yellow.GOBP_ENDOCYTOSIS	yellow	605	0.00743561097283547	0.076891667256923	30/534	C5	GOBP_ENDOCYTOSIS
yellow.HP_MORTALITY_AGING	yellow	605	0.0074374942719243	0.076891667256923	14/534	C5	HP_MORTALITY_AGING
yellow.HP_BLINDNESS	yellow	605	0.00744075021898393	0.076891667256923	15/534	C5	HP_BLINDNESS
yellow.GOCC_MICROTUBULE	yellow	605	0.0074425969340595	0.076891667256923	21/534	C5	GOCC_MICROTUBULE
yellow.GOBP_ORGANELLE_INHERITANCE	yellow	605	0.00747408513895965	0.076891667256923	3/534	C5	GOBP_ORGANELLE_INHERITANCE
yellow.GOBP_POSITIVE_REGULATION_OF_ACTIN_NUCLEATION	yellow	605	0.00747408513895965	0.076891667256923	3/534	C5	GOBP_POSITIVE_REGULATION_OF_ACTIN_NUCLEATION
yellow.GOBP_REGULATION_OF_INTEGRIN_MEDIATED_SIGNALING_PATHWAY	yellow	605	0.00747408513895965	0.076891667256923	3/534	C5	GOBP_REGULATION_OF_INTEGRIN_MEDIATED_SIGNALING_PATHWAY
yellow.HP_ABNORMAL_VISUAL_FIELD_TEST	yellow	605	0.00747408513895965	0.076891667256923	3/534	C5	HP_ABNORMAL_VISUAL_FIELD_TEST
yellow.HP_EAR_PAIN	yellow	605	0.00747408513895965	0.076891667256923	3/534	C5	HP_EAR_PAIN
yellow.HP_HYPERREFLEXIA_IN_UPPER_LIMBS	yellow	605	0.00747408513895965	0.076891667256923	3/534	C5	HP_HYPERREFLEXIA_IN_UPPER_LIMBS
yellow.HP_LOW_FRUSTRATION_TOLERANCE	yellow	605	0.00747408513895965	0.076891667256923	3/534	C5	HP_LOW_FRUSTRATION_TOLERANCE
yellow.GOCC_EXTRINSIC_COMPONENT_OF_PLASMA_MEMBRANE	yellow	605	0.00749963924379913	0.0770621613314928	11/534	C5	GOCC_EXTRINSIC_COMPONENT_OF_PLASMA_MEMBRANE
yellow.HP_ABNORMAL_CONJUGATE_EYE_MOVEMENT	yellow	605	0.00756597823024031	0.0776508292050979	39/534	C5	HP_ABNORMAL_CONJUGATE_EYE_MOVEMENT
yellow.GOBP_CARBOHYDRATE_DERIVATIVE_TRANSPORT	yellow	605	0.00759154592084776	0.0778201481491921	7/534	C5	GOBP_CARBOHYDRATE_DERIVATIVE_TRANSPORT
yellow.GOCC_CATALYTIC_COMPLEX	yellow	605	0.00760531853450784	0.0778682971671566	54/534	C5	GOCC_CATALYTIC_COMPLEX
yellow.HP_PES_CAVUS	yellow	605	0.00769000178630899	0.078641496217558	15/534	C5	HP_PES_CAVUS
yellow.HP_ABNORMALITY_OF_FEMUR_MORPHOLOGY	yellow	605	0.00770101536217033	0.0786603711993112	14/534	C5	HP_ABNORMALITY_OF_FEMUR_MORPHOLOGY
yellow.HP_SLEEP_DISTURBANCE	yellow	605	0.00772316775341675	0.078792841051505	23/534	C5	HP_SLEEP_DISTURBANCE
yellow.GOBP_ACTIN_CYTOSKELETON_REORGANIZATION	yellow	605	0.00779850016339782	0.0791177623249561	8/534	C5	GOBP_ACTIN_CYTOSKELETON_REORGANIZATION
yellow.HP_ABNORMALITY_OF_LIMB_EPIPHYSIS_MORPHOLOGY	yellow	605	0.00779850016339782	0.0791177623249561	8/534	C5	HP_ABNORMALITY_OF_LIMB_EPIPHYSIS_MORPHOLOGY
yellow.HP_BILATERAL_PTOSIS	yellow	605	0.0078069148681337	0.0791177623249561	5/534	C5	HP_BILATERAL_PTOSIS
yellow.HP_CEREBRAL_PALSY	yellow	605	0.0078069148681337	0.0791177623249561	5/534	C5	HP_CEREBRAL_PALSY
yellow.HP_ABNORMALITY_OF_OCULAR_SMOOTH_PURSUIT	yellow	605	0.00780902758255475	0.0791177623249561	6/534	C5	HP_ABNORMALITY_OF_OCULAR_SMOOTH_PURSUIT
yellow.HP_NON_MOTOR_SEIZURE	yellow	605	0.00782529535810195	0.0791177623249561	11/534	C5	HP_NON_MOTOR_SEIZURE
yellow.GOBP_REGULATION_OF_EPITHELIAL_CELL_MIGRATION	yellow	605	0.00782878557271419	0.0791177623249561	16/534	C5	GOBP_REGULATION_OF_EPITHELIAL_CELL_MIGRATION
yellow.HP_TALIPES_EQUINOVARUS	yellow	605	0.00782878557271419	0.0791177623249561	16/534	C5	HP_TALIPES_EQUINOVARUS
yellow.GOBP_APOPTOTIC_PROCESS	yellow	605	0.00788446324353684	0.0795866995641719	71/534	C5	GOBP_APOPTOTIC_PROCESS
yellow.HP_ABNORMALITY_OF_CENTRAL_NERVOUS_SYSTEM_ELECTROPHYSIOLOGY	yellow	605	0.00790885028477384	0.0797390545750406	23/534	C5	HP_ABNORMALITY_OF_CENTRAL_NERVOUS_SYSTEM_ELECTROPHYSIOLOGY
yellow.GOBP_REGULATION_OF_DEFENSE_RESPONSE_TO_VIRUS_BY_VIRUS	yellow	605	0.00794540281438333	0.0799197610168921	4/534	C5	GOBP_REGULATION_OF_DEFENSE_RESPONSE_TO_VIRUS_BY_VIRUS
yellow.HP_SPINAL_CANAL_STENOSIS	yellow	605	0.00794540281438333	0.0799197610168921	4/534	C5	HP_SPINAL_CANAL_STENOSIS
yellow.HP_ABNORMALITY_OF_THE_FONTANELLES_OR_CRANIAL_SUTURES	yellow	605	0.00796916850027351	0.0800649481643404	19/534	C5	HP_ABNORMALITY_OF_THE_FONTANELLES_OR_CRANIAL_SUTURES
yellow.HP_ABNORMAL_METATARSAL_MORPHOLOGY	yellow	605	0.00798211994994695	0.0801012738836782	9/534	C5	HP_ABNORMAL_METATARSAL_MORPHOLOGY
yellow.GOMF_PHOSPHATIDYLINOSITOL_PHOSPHATE_BINDING	yellow	605	0.00816184681658334	0.081809165521361	11/534	C5	GOMF_PHOSPHATIDYLINOSITOL_PHOSPHATE_BINDING
yellow.GOBP_RIBOSE_PHOSPHATE_BIOSYNTHETIC_PROCESS	yellow	605	0.00825105530602614	0.0826068314185581	12/534	C5	GOBP_RIBOSE_PHOSPHATE_BIOSYNTHETIC_PROCESS
yellow.GOBP_CELLULAR_AMIDE_METABOLIC_PROCESS	yellow	605	0.00829162772000619	0.0829162772000619	47/534	C5	GOBP_CELLULAR_AMIDE_METABOLIC_PROCESS
yellow.GOBP_POSITIVE_REGULATION_OF_MOLECULAR_FUNCTION	yellow	605	0.00830858131257648	0.0829890892455252	65/534	C5	GOBP_POSITIVE_REGULATION_OF_MOLECULAR_FUNCTION
yellow.HP_ABNORMAL_LOWER_LIMB_BONE_MORPHOLOGY	yellow	605	0.00832258746796228	0.0829909483730913	29/534	C5	HP_ABNORMAL_LOWER_LIMB_BONE_MORPHOLOGY
yellow.GOBP_POSITIVE_REGULATION_OF_CELLULAR_PROTEIN_LOCALIZATION	yellow	605	0.00832811265142559	0.0829909483730913	16/534	C5	GOBP_POSITIVE_REGULATION_OF_CELLULAR_PROTEIN_LOCALIZATION
yellow.GOBP_CATION_TRANSPORT	yellow	605	0.00835070032278026	0.083119499732546	46/534	C5	GOBP_CATION_TRANSPORT
yellow.HP_RECURRENT_UPPER_RESPIRATORY_TRACT_INFECTIONS	yellow	605	0.00839233484077923	0.0834371181157425	9/534	C5	HP_RECURRENT_UPPER_RESPIRATORY_TRACT_INFECTIONS
yellow.GOBP_MAINTENANCE_OF_PROTEIN_LOCATION_IN_CELL	yellow	605	0.00842082524142967	0.0836234728836419	6/534	C5	GOBP_MAINTENANCE_OF_PROTEIN_LOCATION_IN_CELL
yellow.HP_MACROTIA	yellow	605	0.00847308502329403	0.0839409393384696	13/534	C5	HP_MACROTIA
yellow.GOBP_POSITIVE_REGULATION_OF_CATALYTIC_ACTIVITY	yellow	605	0.00847815193036672	0.0839409393384696	54/534	C5	GOBP_POSITIVE_REGULATION_OF_CATALYTIC_ACTIVITY
yellow.GOBP_CELL_PROJECTION_ASSEMBLY	yellow	605	0.00849192719647921	0.0839409393384696	27/534	C5	GOBP_CELL_PROJECTION_ASSEMBLY
yellow.HP_ABNORMALITY_OF_LOWER_LIMB_JOINT	yellow	605	0.00849192719647921	0.0839409393384696	27/534	C5	HP_ABNORMALITY_OF_LOWER_LIMB_JOINT
yellow.HP_HIGHLY_ARCHED_EYEBROW	yellow	605	0.00850953055205059	0.0840181497544235	11/534	C5	HP_HIGHLY_ARCHED_EYEBROW
yellow.GOBP_RESPONSE_TO_EPIDERMAL_GROWTH_FACTOR	yellow	605	0.00856441794722535	0.08446288044505	5/534	C5	GOBP_RESPONSE_TO_EPIDERMAL_GROWTH_FACTOR
yellow.GOCC_SOMATODENDRITIC_COMPARTMENT	yellow	605	0.0085859742164715	0.0844958711432248	35/534	C5	GOCC_SOMATODENDRITIC_COMPARTMENT
yellow.GOBP_POSITIVE_REGULATION_OF_LIPID_METABOLIC_PROCESS	yellow	605	0.00858745916513893	0.0844958711432248	10/534	C5	GOBP_POSITIVE_REGULATION_OF_LIPID_METABOLIC_PROCESS
yellow.GOBP_NUCLEOSIDE_TRIPHOSPHATE_BIOSYNTHETIC_PROCESS	yellow	605	0.0086305603757395	0.0847256384712185	7/534	C5	GOBP_NUCLEOSIDE_TRIPHOSPHATE_BIOSYNTHETIC_PROCESS
yellow.GOBP_POSITIVE_REGULATION_OF_LIPID_BIOSYNTHETIC_PROCESS	yellow	605	0.0086305603757395	0.0847256384712185	7/534	C5	GOBP_POSITIVE_REGULATION_OF_LIPID_BIOSYNTHETIC_PROCESS
yellow.GOMF_PROTEIN_SERINE_THREONINE_KINASE_ACTIVITY	yellow	605	0.00865934533797646	0.0849110662855292	21/534	C5	GOMF_PROTEIN_SERINE_THREONINE_KINASE_ACTIVITY
yellow.HP_CEREBELLAR_HYPOPLASIA	yellow	605	0.00878350341610985	0.0860302046920348	13/534	C5	HP_CEREBELLAR_HYPOPLASIA
yellow.HP_ABNORMALITY_OF_THE_ANKLES	yellow	605	0.00881836927031708	0.086108122215483	9/534	C5	HP_ABNORMALITY_OF_THE_ANKLES
yellow.HP_SPASTIC_PARAPLEGIA	yellow	605	0.00881836927031708	0.086108122215483	9/534	C5	HP_SPASTIC_PARAPLEGIA
yellow.GOBP_REGULATION_OF_CELL_SIZE	yellow	605	0.00886858460475377	0.086108122215483	11/534	C5	GOBP_REGULATION_OF_CELL_SIZE
yellow.HP_ABNORMALITY_OF_SALIVATION	yellow	605	0.00886858460475377	0.086108122215483	11/534	C5	HP_ABNORMALITY_OF_SALIVATION
yellow.HP_ARTHRITIS	yellow	605	0.00891141600937782	0.086108122215483	12/534	C5	HP_ARTHRITIS
yellow.GOBP_REGULATION_OF_VESICLE_MEDIATED_TRANSPORT	yellow	605	0.00893773306131223	0.086108122215483	24/534	C5	GOBP_REGULATION_OF_VESICLE_MEDIATED_TRANSPORT
yellow.HP_FEEDING_DIFFICULTIES_IN_INFANCY	yellow	605	0.00893773306131223	0.086108122215483	24/534	C5	HP_FEEDING_DIFFICULTIES_IN_INFANCY
yellow.GOBP_BASEMENT_MEMBRANE_ORGANIZATION	yellow	605	0.00897114152665826	0.086108122215483	4/534	C5	GOBP_BASEMENT_MEMBRANE_ORGANIZATION
yellow.GOBP_NEGATIVE_REGULATION_OF_PROTEIN_LOCALIZATION_TO_MEMBRANE	yellow	605	0.00897114152665826	0.086108122215483	4/534	C5	GOBP_NEGATIVE_REGULATION_OF_PROTEIN_LOCALIZATION_TO_MEMBRANE
yellow.HP_VERTEBRAL_COMPRESSION_FRACTURES	yellow	605	0.00897114152665826	0.086108122215483	4/534	C5	HP_VERTEBRAL_COMPRESSION_FRACTURES
yellow.GOBP_CELLULAR_RESPONSE_TO_STEROL_DEPLETION	yellow	605	0.00901224868875335	0.086108122215483	3/534	C5	GOBP_CELLULAR_RESPONSE_TO_STEROL_DEPLETION
yellow.GOBP_GLYCOLIPID_CATABOLIC_PROCESS	yellow	605	0.00901224868875335	0.086108122215483	3/534	C5	GOBP_GLYCOLIPID_CATABOLIC_PROCESS
yellow.GOBP_LAMELLIPODIUM_MORPHOGENESIS	yellow	605	0.00901224868875335	0.086108122215483	3/534	C5	GOBP_LAMELLIPODIUM_MORPHOGENESIS
yellow.GOCC_ENDOLYSOSOME_MEMBRANE	yellow	605	0.00901224868875335	0.086108122215483	3/534	C5	GOCC_ENDOLYSOSOME_MEMBRANE
yellow.GOMF_GDP_DISSOCIATION_INHIBITOR_ACTIVITY	yellow	605	0.00901224868875335	0.086108122215483	3/534	C5	GOMF_GDP_DISSOCIATION_INHIBITOR_ACTIVITY
yellow.GOMF_PHOSPHATASE_ACTIVATOR_ACTIVITY	yellow	605	0.00901224868875335	0.086108122215483	3/534	C5	GOMF_PHOSPHATASE_ACTIVATOR_ACTIVITY
yellow.HP_ABNORMAL_PUPILLARY_LIGHT_REFLEX	yellow	605	0.00901224868875335	0.086108122215483	3/534	C5	HP_ABNORMAL_PUPILLARY_LIGHT_REFLEX
yellow.HP_DEFORMED_SELLA_TURCICA	yellow	605	0.00901224868875335	0.086108122215483	3/534	C5	HP_DEFORMED_SELLA_TURCICA
yellow.HP_HETERONYMOUS_HEMIANOPIA	yellow	605	0.00901224868875335	0.086108122215483	3/534	C5	HP_HETERONYMOUS_HEMIANOPIA
yellow.HP_MYOKYMIA	yellow	605	0.00901224868875335	0.086108122215483	3/534	C5	HP_MYOKYMIA
yellow.HP_NEUROFIBROMAS	yellow	605	0.00901224868875335	0.086108122215483	3/534	C5	HP_NEUROFIBROMAS
yellow.HP_VISUAL_ACUITY_TEST_ABNORMALITY	yellow	605	0.00901224868875335	0.086108122215483	3/534	C5	HP_VISUAL_ACUITY_TEST_ABNORMALITY
yellow.HP_ABNORMALITY_OF_LOWER_LIMB_EPIPHYSIS_MORPHOLOGY	yellow	605	0.00906625691992643	0.0864316493032986	6/534	C5	HP_ABNORMALITY_OF_LOWER_LIMB_EPIPHYSIS_MORPHOLOGY
yellow.HP_CHOLELITHIASIS	yellow	605	0.00906625691992643	0.0864316493032986	6/534	C5	HP_CHOLELITHIASIS
yellow.GOBP_DEVELOPMENTAL_CELL_GROWTH	yellow	605	0.00910278282654679	0.0865925626069707	13/534	C5	GOBP_DEVELOPMENTAL_CELL_GROWTH
yellow.GOBP_REGULATION_OF_CELLULAR_COMPONENT_MOVEMENT	yellow	605	0.0091092650340007	0.0865925626069707	44/534	C5	GOBP_REGULATION_OF_CELLULAR_COMPONENT_MOVEMENT
yellow.HP_DEVELOPMENTAL_REGRESSION	yellow	605	0.00911341305758678	0.0865925626069707	17/534	C5	HP_DEVELOPMENTAL_REGRESSION
yellow.HP_ABNORMALITY_OF_THE_NASAL_TIP	yellow	605	0.00912449956741784	0.086601998106687	16/534	C5	HP_ABNORMALITY_OF_THE_NASAL_TIP
yellow.GOBP_FOCAL_ADHESION_ASSEMBLY	yellow	605	0.00918753660158786	0.0869509375482934	7/534	C5	GOBP_FOCAL_ADHESION_ASSEMBLY
yellow.GOBP_LIPID_STORAGE	yellow	605	0.00918753660158786	0.0869509375482934	7/534	C5	GOBP_LIPID_STORAGE
yellow.GOBP_CELL_SUBSTRATE_JUNCTION_ORGANIZATION	yellow	605	0.00921193499200451	0.0869509375482934	8/534	C5	GOBP_CELL_SUBSTRATE_JUNCTION_ORGANIZATION
yellow.HP_FAILURE_TO_THRIVE_IN_INFANCY	yellow	605	0.00921193499200451	0.0869509375482934	8/534	C5	HP_FAILURE_TO_THRIVE_IN_INFANCY
yellow.HP_SEVERE_MUSCULAR_HYPOTONIA	yellow	605	0.00921193499200451	0.0869509375482934	8/534	C5	HP_SEVERE_MUSCULAR_HYPOTONIA
yellow.HP_ABNORMALITY_OF_THE_CEREBRAL_SUBCORTEX	yellow	605	0.00935779653647582	0.0882255910056342	41/534	C5	HP_ABNORMALITY_OF_THE_CEREBRAL_SUBCORTEX
yellow.HP_COLITIS	yellow	605	0.00937127335490701	0.0882255910056342	5/534	C5	HP_COLITIS
yellow.GOBP_CELLULAR_RESPONSE_TO_PEPTIDE_HORMONE_STIMULUS	yellow	605	0.00937895712206864	0.0882255910056342	17/534	C5	GOBP_CELLULAR_RESPONSE_TO_PEPTIDE_HORMONE_STIMULUS
yellow.HP_INTELLECTUAL_DISABILITY_PROFOUND	yellow	605	0.00938810776085594	0.0882255910056342	10/534	C5	HP_INTELLECTUAL_DISABILITY_PROFOUND
yellow.GOBP_REGULATION_OF_TRANS_SYNAPTIC_SIGNALING	yellow	605	0.0096111631966619	0.0902229542968918	20/534	C5	GOBP_REGULATION_OF_TRANS_SYNAPTIC_SIGNALING
yellow.HP_WEIGHT_LOSS	yellow	605	0.00962699175570076	0.0902727751518169	15/534	C5	HP_WEIGHT_LOSS
yellow.HP_ABNORMALITY_OF_THE_BILIARY_SYSTEM	yellow	605	0.00965064249659703	0.0903957561362473	17/534	C5	HP_ABNORMALITY_OF_THE_BILIARY_SYSTEM
yellow.GOCC_MEMBRANE_PROTEIN_COMPLEX	yellow	605	0.00969896856153748	0.0907493459738185	51/534	C5	GOCC_MEMBRANE_PROTEIN_COMPLEX
yellow.HP_MEMORY_IMPAIRMENT	yellow	605	0.00971939059589197	0.0908413630857877	9/534	C5	HP_MEMORY_IMPAIRMENT
yellow.GOCC_INTRINSIC_COMPONENT_OF_GOLGI_MEMBRANE	yellow	605	0.00974628406741562	0.0909217694615789	6/534	C5	GOCC_INTRINSIC_COMPONENT_OF_GOLGI_MEMBRANE
yellow.GOBP_HOMEOSTASIS_OF_NUMBER_OF_CELLS	yellow	605	0.00975972693303436	0.0909217694615789	14/534	C5	GOBP_HOMEOSTASIS_OF_NUMBER_OF_CELLS
yellow.HP_INTELLECTUAL_DISABILITY_MODERATE	yellow	605	0.00976859567053432	0.0909217694615789	13/534	C5	HP_INTELLECTUAL_DISABILITY_MODERATE
yellow.GOBP_ENDOPLASMIC_RETICULUM_ORGANIZATION	yellow	605	0.00977038128713004	0.0909217694615789	7/534	C5	GOBP_ENDOPLASMIC_RETICULUM_ORGANIZATION
yellow.HP_ABNORMALITY_OF_CARDIOVASCULAR_SYSTEM_ELECTROPHYSIOLOGY	yellow	605	0.00979235775688147	0.0910275509794615	21/534	C5	HP_ABNORMALITY_OF_CARDIOVASCULAR_SYSTEM_ELECTROPHYSIOLOGY
yellow.GOBP_POSITIVE_REGULATION_OF_GENE_EXPRESSION	yellow	605	0.00987579553789394	0.0917038157090152	43/534	C5	GOBP_POSITIVE_REGULATION_OF_GENE_EXPRESSION
yellow.HP_ABNORMAL_FINGER_PHALANX_MORPHOLOGY	yellow	605	0.00989127320332288	0.0917482422535246	28/534	C5	HP_ABNORMAL_FINGER_PHALANX_MORPHOLOGY
yellow.GOCC_NEURON_PROJECTION	yellow	605	0.00996650550530447	0.0921769881554214	51/534	C5	GOCC_NEURON_PROJECTION
yellow.HP_PNEUMONIA	yellow	605	0.009978373298599	0.0921769881554214	12/534	C5	HP_PNEUMONIA
yellow.GOBP_NEGATIVE_REGULATION_OF_FIBROBLAST_PROLIFERATION	yellow	605	0.0100795096342681	0.0921769881554214	4/534	C5	GOBP_NEGATIVE_REGULATION_OF_FIBROBLAST_PROLIFERATION
yellow.GOBP_RESPONSE_TO_ATP	yellow	605	0.0100795096342681	0.0921769881554214	4/534	C5	GOBP_RESPONSE_TO_ATP
yellow.GOBP_RESPONSE_TO_FLUID_SHEAR_STRESS	yellow	605	0.0100795096342681	0.0921769881554214	4/534	C5	GOBP_RESPONSE_TO_FLUID_SHEAR_STRESS
yellow.GOBP_RETROGRADE_TRANSPORT_ENDOSOME_TO_PLASMA_MEMBRANE	yellow	605	0.0100795096342681	0.0921769881554214	4/534	C5	GOBP_RETROGRADE_TRANSPORT_ENDOSOME_TO_PLASMA_MEMBRANE
yellow.GOCC_PHAGOPHORE_ASSEMBLY_SITE	yellow	605	0.0100795096342681	0.0921769881554214	4/534	C5	GOCC_PHAGOPHORE_ASSEMBLY_SITE
yellow.HP_THICK_VERMILION_BORDER	yellow	605	0.0101154664864119	0.0921769881554214	13/534	C5	HP_THICK_VERMILION_BORDER
yellow.GOBP_RESPONSE_TO_ORGANOPHOSPHORUS	yellow	605	0.0101951253849531	0.0921769881554214	9/534	C5	GOBP_RESPONSE_TO_ORGANOPHOSPHORUS
yellow.GOCC_POSTSYNAPSE	yellow	605	0.010220145278265	0.0921769881554214	27/534	C5	GOCC_POSTSYNAPSE
yellow.GOBP_GLIAL_CELL_PROLIFERATION	yellow	605	0.0102289572387871	0.0921769881554214	5/534	C5	GOBP_GLIAL_CELL_PROLIFERATION
yellow.GOBP_PEPTIDYL_CYSTEINE_MODIFICATION	yellow	605	0.0102289572387871	0.0921769881554214	5/534	C5	GOBP_PEPTIDYL_CYSTEINE_MODIFICATION
yellow.GOBP_REGULATION_OF_CELL_ADHESION_MEDIATED_BY_INTEGRIN	yellow	605	0.0102289572387871	0.0921769881554214	5/534	C5	GOBP_REGULATION_OF_CELL_ADHESION_MEDIATED_BY_INTEGRIN
yellow.GOBP_REGULATION_OF_VACUOLE_ORGANIZATION	yellow	605	0.0102289572387871	0.0921769881554214	5/534	C5	GOBP_REGULATION_OF_VACUOLE_ORGANIZATION
yellow.GOBP_VACUOLAR_TRANSPORT	yellow	605	0.0102445962024497	0.0921769881554214	10/534	C5	GOBP_VACUOLAR_TRANSPORT
yellow.HP_ABNORMALITY_OF_THE_VOICE	yellow	605	0.0102777926191583	0.0921769881554214	21/534	C5	HP_ABNORMALITY_OF_THE_VOICE
yellow.HP_DYSPHAGIA	yellow	605	0.0102777926191583	0.0921769881554214	21/534	C5	HP_DYSPHAGIA
yellow.HP_BRACHYCEPHALY	yellow	605	0.0103552016118855	0.0921769881554214	12/534	C5	HP_BRACHYCEPHALY
yellow.HP_ABNORMALITY_OF_THE_SENSE_OF_SMELL	yellow	605	0.0103797568249737	0.0921769881554214	7/534	C5	HP_ABNORMALITY_OF_THE_SENSE_OF_SMELL
yellow.HP_ABNORMAL_EYEBROW_MORPHOLOGY	yellow	605	0.0104384401001829	0.0921769881554214	24/534	C5	HP_ABNORMAL_EYEBROW_MORPHOLOGY
yellow.GOBP_NEGATIVE_REGULATION_OF_LIPID_LOCALIZATION	yellow	605	0.0104618564672196	0.0921769881554214	6/534	C5	GOBP_NEGATIVE_REGULATION_OF_LIPID_LOCALIZATION
yellow.GOBP_CELLULAR_RESPONSE_TO_INSULIN_STIMULUS	yellow	605	0.0104718729731756	0.0921769881554214	13/534	C5	GOBP_CELLULAR_RESPONSE_TO_INSULIN_STIMULUS
yellow.HP_RETINAL_DEGENERATION	yellow	605	0.0104718729731756	0.0921769881554214	13/534	C5	HP_RETINAL_DEGENERATION
yellow.HP_INCREASED_BODY_WEIGHT	yellow	605	0.0105276753235456	0.0921769881554214	21/534	C5	HP_INCREASED_BODY_WEIGHT
yellow.GOBP_IMMUNE_SYSTEM_DEVELOPMENT	yellow	605	0.010628361063539	0.0921769881554214	40/534	C5	GOBP_IMMUNE_SYSTEM_DEVELOPMENT
yellow.GOBP_ATTACHMENT_OF_GPI_ANCHOR_TO_PROTEIN	yellow	605	0.0106420820600205	0.0921769881554214	2/534	C5	GOBP_ATTACHMENT_OF_GPI_ANCHOR_TO_PROTEIN
yellow.GOBP_ENDOPLASMIC_RETICULUM_MEMBRANE_ORGANIZATION	yellow	605	0.0106420820600205	0.0921769881554214	2/534	C5	GOBP_ENDOPLASMIC_RETICULUM_MEMBRANE_ORGANIZATION
yellow.GOBP_ENDOPLASMIC_RETICULUM_PLASMA_MEMBRANE_TETHERING	yellow	605	0.0106420820600205	0.0921769881554214	2/534	C5	GOBP_ENDOPLASMIC_RETICULUM_PLASMA_MEMBRANE_TETHERING
yellow.GOBP_HEXOSE_PHOSPHATE_TRANSPORT	yellow	605	0.0106420820600205	0.0921769881554214	2/534	C5	GOBP_HEXOSE_PHOSPHATE_TRANSPORT
yellow.GOBP_L_HISTIDINE_TRANSMEMBRANE_TRANSPORT	yellow	605	0.0106420820600205	0.0921769881554214	2/534	C5	GOBP_L_HISTIDINE_TRANSMEMBRANE_TRANSPORT
yellow.GOBP_NEGATIVE_REGULATION_OF_AUTOPHAGOSOME_MATURATION	yellow	605	0.0106420820600205	0.0921769881554214	2/534	C5	GOBP_NEGATIVE_REGULATION_OF_AUTOPHAGOSOME_MATURATION
yellow.GOBP_NEGATIVE_REGULATION_OF_PROTEIN_TARGETING_TO_MEMBRANE	yellow	605	0.0106420820600205	0.0921769881554214	2/534	C5	GOBP_NEGATIVE_REGULATION_OF_PROTEIN_TARGETING_TO_MEMBRANE
yellow.GOBP_PLASMA_MEMBRANE_RAFT_ASSEMBLY	yellow	605	0.0106420820600205	0.0921769881554214	2/534	C5	GOBP_PLASMA_MEMBRANE_RAFT_ASSEMBLY
yellow.GOBP_POSITIVE_REGULATION_OF_ATTACHMENT_OF_SPINDLE_MICROTUBULES_TO_KINETOCHORE	yellow	605	0.0106420820600205	0.0921769881554214	2/534	C5	GOBP_POSITIVE_REGULATION_OF_ATTACHMENT_OF_SPINDLE_MICROTUBULES_TO_KINETOCHORE
yellow.GOBP_POSITIVE_REGULATION_OF_ENDOCYTIC_RECYCLING	yellow	605	0.0106420820600205	0.0921769881554214	2/534	C5	GOBP_POSITIVE_REGULATION_OF_ENDOCYTIC_RECYCLING
yellow.GOBP_POSITIVE_REGULATION_OF_NEUROTROPHIN_TRK_RECEPTOR_SIGNALING_PATHWAY	yellow	605	0.0106420820600205	0.0921769881554214	2/534	C5	GOBP_POSITIVE_REGULATION_OF_NEUROTROPHIN_TRK_RECEPTOR_SIGNALING_PATHWAY
yellow.GOBP_POSITIVE_REGULATION_OF_RECEPTOR_CLUSTERING	yellow	605	0.0106420820600205	0.0921769881554214	2/534	C5	GOBP_POSITIVE_REGULATION_OF_RECEPTOR_CLUSTERING
yellow.GOBP_PROTEIN_LOCALIZATION_TO_ADHERENS_JUNCTION	yellow	605	0.0106420820600205	0.0921769881554214	2/534	C5	GOBP_PROTEIN_LOCALIZATION_TO_ADHERENS_JUNCTION
yellow.GOBP_REGULATION_OF_LONG_CHAIN_FATTY_ACID_IMPORT_ACROSS_PLASMA_MEMBRANE	yellow	605	0.0106420820600205	0.0921769881554214	2/534	C5	GOBP_REGULATION_OF_LONG_CHAIN_FATTY_ACID_IMPORT_ACROSS_PLASMA_MEMBRANE
yellow.GOBP_VESICLE_FUSION_WITH_ENDOPLASMIC_RETICULUM_GOLGI_INTERMEDIATE_COMPARTMENT_ERGIC_MEMBRANE	yellow	605	0.0106420820600205	0.0921769881554214	2/534	C5	GOBP_VESICLE_FUSION_WITH_ENDOPLASMIC_RETICULUM_GOLGI_INTERMEDIATE_COMPARTMENT_ERGIC_MEMBRANE
yellow.GOCC_CORTICAL_ENDOPLASMIC_RETICULUM	yellow	605	0.0106420820600205	0.0921769881554214	2/534	C5	GOCC_CORTICAL_ENDOPLASMIC_RETICULUM
yellow.GOCC_POSTSYNAPTIC_GOLGI_APPARATUS	yellow	605	0.0106420820600205	0.0921769881554214	2/534	C5	GOCC_POSTSYNAPTIC_GOLGI_APPARATUS
yellow.GOMF_G_PROTEIN_GAMMA_SUBUNIT_BINDING	yellow	605	0.0106420820600205	0.0921769881554214	2/534	C5	GOMF_G_PROTEIN_GAMMA_SUBUNIT_BINDING
yellow.GOMF_NEUROTROPHIN_TRK_RECEPTOR_BINDING	yellow	605	0.0106420820600205	0.0921769881554214	2/534	C5	GOMF_NEUROTROPHIN_TRK_RECEPTOR_BINDING
yellow.GOMF_THIOL_OXIDASE_ACTIVITY	yellow	605	0.0106420820600205	0.0921769881554214	2/534	C5	GOMF_THIOL_OXIDASE_ACTIVITY
yellow.HP_ABNORMAL_CILIARY_BODY_MORPHOLOGY	yellow	605	0.0106420820600205	0.0921769881554214	2/534	C5	HP_ABNORMAL_CILIARY_BODY_MORPHOLOGY
yellow.HP_ABNORMAL_PLATELET_MEMBRANE_PROTEIN_EXPRESSION	yellow	605	0.0106420820600205	0.0921769881554214	2/534	C5	HP_ABNORMAL_PLATELET_MEMBRANE_PROTEIN_EXPRESSION
yellow.HP_AMEGAKARYOCYTIC_THROMBOCYTOPENIA	yellow	605	0.0106420820600205	0.0921769881554214	2/534	C5	HP_AMEGAKARYOCYTIC_THROMBOCYTOPENIA
yellow.HP_BACTERIAL_ENDOCARDITIS	yellow	605	0.0106420820600205	0.0921769881554214	2/534	C5	HP_BACTERIAL_ENDOCARDITIS
yellow.HP_CENTRAL_HETEROCHROMIA	yellow	605	0.0106420820600205	0.0921769881554214	2/534	C5	HP_CENTRAL_HETEROCHROMIA
yellow.HP_CEREBRAL_CORTICAL_HEMIATROPHY	yellow	605	0.0106420820600205	0.0921769881554214	2/534	C5	HP_CEREBRAL_CORTICAL_HEMIATROPHY
yellow.HP_CHORIORETINAL_DYSTROPHY	yellow	605	0.0106420820600205	0.0921769881554214	2/534	C5	HP_CHORIORETINAL_DYSTROPHY
yellow.HP_CRUMPLED_LONG_BONES	yellow	605	0.0106420820600205	0.0921769881554214	2/534	C5	HP_CRUMPLED_LONG_BONES
yellow.HP_ENDOCARDIAL_FIBROELASTOSIS	yellow	605	0.0106420820600205	0.0921769881554214	2/534	C5	HP_ENDOCARDIAL_FIBROELASTOSIS
yellow.HP_FACIAL_MYOKYMIA	yellow	605	0.0106420820600205	0.0921769881554214	2/534	C5	HP_FACIAL_MYOKYMIA
yellow.HP_FLANK_PAIN	yellow	605	0.0106420820600205	0.0921769881554214	2/534	C5	HP_FLANK_PAIN
yellow.HP_IMPAIRED_COLLAGEN_INDUCED_PLATELET_AGGREGATION	yellow	605	0.0106420820600205	0.0921769881554214	2/534	C5	HP_IMPAIRED_COLLAGEN_INDUCED_PLATELET_AGGREGATION
yellow.HP_IMPAIRED_RISTOCETIN_INDUCED_PLATELET_AGGREGATION	yellow	605	0.0106420820600205	0.0921769881554214	2/534	C5	HP_IMPAIRED_RISTOCETIN_INDUCED_PLATELET_AGGREGATION
yellow.HP_PINEAL_CYST	yellow	605	0.0106420820600205	0.0921769881554214	2/534	C5	HP_PINEAL_CYST
yellow.HP_PROGRESSIVE_MACROCEPHALY	yellow	605	0.0106420820600205	0.0921769881554214	2/534	C5	HP_PROGRESSIVE_MACROCEPHALY
yellow.GOBP_POSITIVE_REGULATION_OF_IMMUNE_SYSTEM_PROCESS	yellow	605	0.0107064607200504	0.0921769881554214	42/534	C5	GOBP_POSITIVE_REGULATION_OF_IMMUNE_SYSTEM_PROCESS
yellow.GOBP_CELLULAR_RESPONSE_TO_ATP	yellow	605	0.0107217522353276	0.0921769881554214	3/534	C5	GOBP_CELLULAR_RESPONSE_TO_ATP
yellow.GOBP_REGULATION_OF_DEFENSE_RESPONSE_TO_BACTERIUM	yellow	605	0.0107217522353276	0.0921769881554214	3/534	C5	GOBP_REGULATION_OF_DEFENSE_RESPONSE_TO_BACTERIUM
yellow.GOBP_REGULATION_OF_INTEGRIN_ACTIVATION	yellow	605	0.0107217522353276	0.0921769881554214	3/534	C5	GOBP_REGULATION_OF_INTEGRIN_ACTIVATION
yellow.GOBP_RELAXATION_OF_CARDIAC_MUSCLE	yellow	605	0.0107217522353276	0.0921769881554214	3/534	C5	GOBP_RELAXATION_OF_CARDIAC_MUSCLE
yellow.GOCC_FILOPODIUM_TIP	yellow	605	0.0107217522353276	0.0921769881554214	3/534	C5	GOCC_FILOPODIUM_TIP
yellow.GOCC_PLATELET_ALPHA_GRANULE_MEMBRANE	yellow	605	0.0107217522353276	0.0921769881554214	3/534	C5	GOCC_PLATELET_ALPHA_GRANULE_MEMBRANE
yellow.GOMF_LOW_DENSITY_LIPOPROTEIN_PARTICLE_BINDING	yellow	605	0.0107217522353276	0.0921769881554214	3/534	C5	GOMF_LOW_DENSITY_LIPOPROTEIN_PARTICLE_BINDING
yellow.GOMF_PHOSPHATIDYLCHOLINE_TRANSPORTER_ACTIVITY	yellow	605	0.0107217522353276	0.0921769881554214	3/534	C5	GOMF_PHOSPHATIDYLCHOLINE_TRANSPORTER_ACTIVITY
yellow.GOMF_STRUCTURAL_CONSTITUENT_OF_SYNAPSE	yellow	605	0.0107217522353276	0.0921769881554214	3/534	C5	GOMF_STRUCTURAL_CONSTITUENT_OF_SYNAPSE
yellow.HP_ABNORMAL_CIRCULATING_LONG_CHAIN_FATTY_ACID_CONCENTRATION	yellow	605	0.0107217522353276	0.0921769881554214	3/534	C5	HP_ABNORMAL_CIRCULATING_LONG_CHAIN_FATTY_ACID_CONCENTRATION
yellow.HP_DYSMETRIC_SACCADES	yellow	605	0.0107217522353276	0.0921769881554214	3/534	C5	HP_DYSMETRIC_SACCADES
yellow.HP_HYPERCOAGULABILITY	yellow	605	0.0107217522353276	0.0921769881554214	3/534	C5	HP_HYPERCOAGULABILITY
yellow.GOBP_PROTEIN_TARGETING	yellow	605	0.0107824221685255	0.0925299374612739	21/534	C5	GOBP_PROTEIN_TARGETING
yellow.GOCC_SUPRAMOLECULAR_COMPLEX	yellow	605	0.010805791200143	0.0925299374612739	50/534	C5	GOCC_SUPRAMOLECULAR_COMPLEX
yellow.GOBP_NUCLEOSIDE_TRIPHOSPHATE_METABOLIC_PROCESS	yellow	605	0.0108081015953763	0.0925299374612739	8/534	C5	GOBP_NUCLEOSIDE_TRIPHOSPHATE_METABOLIC_PROCESS
yellow.GOBP_VESICLE_BUDDING_FROM_MEMBRANE	yellow	605	0.0108081015953763	0.0925299374612739	8/534	C5	GOBP_VESICLE_BUDDING_FROM_MEMBRANE
yellow.GOBP_CELL_CELL_SIGNALING	yellow	605	0.0108167281204729	0.0925299374612739	62/534	C5	GOBP_CELL_CELL_SIGNALING
yellow.GOBP_ENDOTHELIAL_CELL_MIGRATION	yellow	605	0.0108957892438311	0.093020767872707	15/534	C5	GOBP_ENDOTHELIAL_CELL_MIGRATION
yellow.GOBP_RESPONSE_TO_INSULIN	yellow	605	0.0108957892438311	0.093020767872707	15/534	C5	GOBP_RESPONSE_TO_INSULIN
yellow.HP_HYPERTELORISM	yellow	605	0.0109392692967999	0.0932991357520312	29/534	C5	HP_HYPERTELORISM
yellow.GOBP_REGULATION_OF_PEPTIDE_TRANSPORT	yellow	605	0.0109835252106046	0.0935835613773465	26/534	C5	GOBP_REGULATION_OF_PEPTIDE_TRANSPORT
yellow.GOBP_NEGATIVE_REGULATION_OF_LIPID_TRANSPORT	yellow	605	0.0111389067721525	0.0947441847780663	5/534	C5	GOBP_NEGATIVE_REGULATION_OF_LIPID_TRANSPORT
yellow.HP_AGGRESSIVE_BEHAVIOR	yellow	605	0.0111418277903344	0.0947441847780663	12/534	C5	HP_AGGRESSIVE_BEHAVIOR
yellow.GOBP_SYNAPSE_ORGANIZATION	yellow	605	0.0111597797134003	0.0948028811296774	20/534	C5	GOBP_SYNAPSE_ORGANIZATION
yellow.HP_ABNORMAL_ATRIOVENTRICULAR_VALVE_MORPHOLOGY	yellow	605	0.0111989132134396	0.0948248506566519	9/534	C5	HP_ABNORMAL_ATRIOVENTRICULAR_VALVE_MORPHOLOGY
yellow.GOBP_BONE_CELL_DEVELOPMENT	yellow	605	0.0112728843437978	0.0948248506566519	4/534	C5	GOBP_BONE_CELL_DEVELOPMENT
yellow.GOBP_ENDOTHELIAL_CELL_CHEMOTAXIS	yellow	605	0.0112728843437978	0.0948248506566519	4/534	C5	GOBP_ENDOTHELIAL_CELL_CHEMOTAXIS
yellow.GOBP_NEUROTROPHIN_TRK_RECEPTOR_SIGNALING_PATHWAY	yellow	605	0.0112728843437978	0.0948248506566519	4/534	C5	GOBP_NEUROTROPHIN_TRK_RECEPTOR_SIGNALING_PATHWAY
yellow.GOBP_POSITIVE_REGULATION_OF_PROTEIN_TARGETING_TO_MITOCHONDRION	yellow	605	0.0112728843437978	0.0948248506566519	4/534	C5	GOBP_POSITIVE_REGULATION_OF_PROTEIN_TARGETING_TO_MITOCHONDRION
yellow.GOBP_PURINERGIC_NUCLEOTIDE_RECEPTOR_SIGNALING_PATHWAY	yellow	605	0.0112728843437978	0.0948248506566519	4/534	C5	GOBP_PURINERGIC_NUCLEOTIDE_RECEPTOR_SIGNALING_PATHWAY
yellow.GOBP_REGULATION_OF_NEURON_PROJECTION_REGENERATION	yellow	605	0.0112728843437978	0.0948248506566519	4/534	C5	GOBP_REGULATION_OF_NEURON_PROJECTION_REGENERATION
yellow.GOMF_PEPTIDE_ANTIGEN_BINDING	yellow	605	0.0112728843437978	0.0948248506566519	4/534	C5	GOMF_PEPTIDE_ANTIGEN_BINDING
yellow.GOMF_S_ACYLTRANSFERASE_ACTIVITY	yellow	605	0.0112728843437978	0.0948248506566519	4/534	C5	GOMF_S_ACYLTRANSFERASE_ACTIVITY
yellow.HP_PAIN_IN_HEAD_AND_NECK_REGION	yellow	605	0.0112728843437978	0.0948248506566519	4/534	C5	HP_PAIN_IN_HEAD_AND_NECK_REGION
yellow.HP_ABNORMAL_TENDON_MORPHOLOGY	yellow	605	0.0113476360371702	0.0953601539656414	30/534	C5	HP_ABNORMAL_TENDON_MORPHOLOGY
yellow.HP_ABNORMAL_AUTONOMIC_NERVOUS_SYSTEM_PHYSIOLOGY	yellow	605	0.0113830363107723	0.0955640426090276	8/534	C5	HP_ABNORMAL_AUTONOMIC_NERVOUS_SYSTEM_PHYSIOLOGY
yellow.GOCC_PLASMA_MEMBRANE_REGION	yellow	605	0.0115204719813583	0.0966233133920374	47/534	C5	GOCC_PLASMA_MEMBRANE_REGION
yellow.HP_ABNORMAL_RESPIRATORY_SYSTEM_PHYSIOLOGY	yellow	605	0.0115446355842622	0.0967314192509472	48/534	C5	HP_ABNORMAL_RESPIRATORY_SYSTEM_PHYSIOLOGY
yellow.HP_WIDE_NASAL_BRIDGE	yellow	605	0.0116649262629248	0.0976439681325799	23/534	C5	HP_WIDE_NASAL_BRIDGE
yellow.HP_ABNORMALITY_OF_THE_MUSCULATURE_OF_THE_HAND	yellow	605	0.0116807272445402	0.0976809354367981	7/534	C5	HP_ABNORMALITY_OF_THE_MUSCULATURE_OF_THE_HAND
yellow.GOBP_ORGANELLE_ASSEMBLY	yellow	605	0.0117169950219402	0.0976929903715471	36/534	C5	GOBP_ORGANELLE_ASSEMBLY
yellow.GOBP_ORGANOPHOSPHATE_ESTER_TRANSPORT	yellow	605	0.0117277132963512	0.0976929903715471	9/534	C5	GOBP_ORGANOPHOSPHATE_ESTER_TRANSPORT
yellow.GOMF_HYDROLASE_ACTIVITY_ACTING_ON_GLYCOSYL_BONDS	yellow	605	0.0117277132963512	0.0976929903715471	9/534	C5	GOMF_HYDROLASE_ACTIVITY_ACTING_ON_GLYCOSYL_BONDS
yellow.HP_ABNORMAL_AORTIC_VALVE_PHYSIOLOGY	yellow	605	0.0117277132963512	0.0976929903715471	9/534	C5	HP_ABNORMAL_AORTIC_VALVE_PHYSIOLOGY
yellow.GOBP_RESPONSE_TO_HORMONE	yellow	605	0.0119099123514279	0.0989805997278346	36/534	C5	GOBP_RESPONSE_TO_HORMONE
yellow.HP_CLINODACTYLY	yellow	605	0.0119168950488174	0.0989805997278346	22/534	C5	HP_CLINODACTYLY
yellow.HP_REDUCED_VISUAL_ACUITY	yellow	605	0.0119168950488174	0.0989805997278346	22/534	C5	HP_REDUCED_VISUAL_ACUITY
yellow.GOBP_REACTIVE_OXYGEN_SPECIES_METABOLIC_PROCESS	yellow	605	0.011930868699913	0.099000825382257	15/534	C5	GOBP_REACTIVE_OXYGEN_SPECIES_METABOLIC_PROCESS
yellow.GOBP_POSITIVE_REGULATION_OF_MULTICELLULAR_ORGANISMAL_PROCESS	yellow	605	0.0119605189435867	0.0991231129162578	53/534	C5	GOBP_POSITIVE_REGULATION_OF_MULTICELLULAR_ORGANISMAL_PROCESS
yellow.HP_EXCESSIVE_SALIVATION	yellow	605	0.011980216864844	0.0991231129162578	8/534	C5	HP_EXCESSIVE_SALIVATION
yellow.GOBP_CELLULAR_LIPID_CATABOLIC_PROCESS	yellow	605	0.0119962703213008	0.0991231129162578	13/534	C5	GOBP_CELLULAR_LIPID_CATABOLIC_PROCESS
yellow.GOCC_CELL_CELL_CONTACT_ZONE	yellow	605	0.012003369967365	0.0991231129162578	6/534	C5	GOCC_CELL_CELL_CONTACT_ZONE
yellow.HP_FACIAL_EDEMA	yellow	605	0.012003369967365	0.0991231129162578	6/534	C5	HP_FACIAL_EDEMA
yellow.GOBP_ORGANIC_HYDROXY_COMPOUND_METABOLIC_PROCESS	yellow	605	0.0120436283720052	0.0993599340690428	25/534	C5	GOBP_ORGANIC_HYDROXY_COMPOUND_METABOLIC_PROCESS
yellow.GOBP_FATTY_ACID_TRANSMEMBRANE_TRANSPORT	yellow	605	0.0121025177339164	0.0994632204568988	5/534	C5	GOBP_FATTY_ACID_TRANSMEMBRANE_TRANSPORT
yellow.GOMF_INTRAMOLECULAR_OXIDOREDUCTASE_ACTIVITY	yellow	605	0.0121025177339164	0.0994632204568988	5/534	C5	GOMF_INTRAMOLECULAR_OXIDOREDUCTASE_ACTIVITY
yellow.HP_GLOBAL_BRAIN_ATROPHY	yellow	605	0.0121025177339164	0.0994632204568988	5/534	C5	HP_GLOBAL_BRAIN_ATROPHY
yellow.HP_PERSONALITY_CHANGES	yellow	605	0.0121025177339164	0.0994632204568988	5/534	C5	HP_PERSONALITY_CHANGES
yellow.GOBP_PROTON_TRANSMEMBRANE_TRANSPORT	yellow	605	0.0121345889860138	0.0996313622009558	10/534	C5	GOBP_PROTON_TRANSMEMBRANE_TRANSPORT
grey.GOCC_NUCLEAR_PROTEIN_CONTAINING_COMPLEX	grey	3348	3.66092753690428e-15	4.59263359504642e-11	245/2374	C5	GOCC_NUCLEAR_PROTEIN_CONTAINING_COMPLEX
grey.GOCC_CATALYTIC_COMPLEX	grey	3348	3.08813455628047e-14	1.93703240042692e-10	266/2374	C5	GOCC_CATALYTIC_COMPLEX
grey.GOBP_INTRACELLULAR_TRANSPORT	grey	3348	1.32287199202783e-12	4.41098978584046e-09	309/2374	C5	GOBP_INTRACELLULAR_TRANSPORT
grey.GOCC_ENVELOPE	grey	3348	1.406453498873e-12	4.41098978584046e-09	232/2374	C5	GOCC_ENVELOPE
grey.HP_GENERALIZED_HYPOTONIA	grey	3348	6.35903030397812e-12	1.36508792810529e-08	193/2374	C5	HP_GENERALIZED_HYPOTONIA
grey.GOBP_CELLULAR_MACROMOLECULE_LOCALIZATION	grey	3348	6.52891795028438e-12	1.36508792810529e-08	342/2374	C5	GOBP_CELLULAR_MACROMOLECULE_LOCALIZATION
grey.GOCC_MITOCHONDRION	grey	3348	9.29916927135082e-12	1.66654397870137e-08	290/2374	C5	GOCC_MITOCHONDRION
grey.GOBP_INTRACELLULAR_PROTEIN_TRANSPORT	grey	3348	3.99158756663503e-11	6.25930825292956e-08	218/2374	C5	GOBP_INTRACELLULAR_PROTEIN_TRANSPORT
grey.GOBP_ESTABLISHMENT_OF_PROTEIN_LOCALIZATION	grey	3348	1.91774050256815e-09	2.67311717830194e-06	329/2374	C5	GOBP_ESTABLISHMENT_OF_PROTEIN_LOCALIZATION
grey.HP_DECREASED_HEAD_CIRCUMFERENCE	grey	3348	2.31820030718802e-09	2.90818228536737e-06	207/2374	C5	HP_DECREASED_HEAD_CIRCUMFERENCE
grey.GOCC_INTRACELLULAR_PROTEIN_CONTAINING_COMPLEX	grey	3348	2.74754057270645e-09	3.13344513496386e-06	145/2374	C5	GOCC_INTRACELLULAR_PROTEIN_CONTAINING_COMPLEX
grey.HP_NEUROLOGICAL_SPEECH_IMPAIRMENT	grey	3348	5.85197127912392e-09	6.11774830805079e-06	201/2374	C5	HP_NEUROLOGICAL_SPEECH_IMPAIRMENT
grey.GOBP_ORGANIC_ACID_METABOLIC_PROCESS	grey	3348	1.21968391192116e-08	1.17699497500391e-05	193/2374	C5	GOBP_ORGANIC_ACID_METABOLIC_PROCESS
grey.GOBP_MULTI_ORGANISM_LOCALIZATION	grey	3348	2.19901727981459e-08	1.97047655537671e-05	26/2374	C5	GOBP_MULTI_ORGANISM_LOCALIZATION
grey.GOBP_PROTEIN_LOCALIZATION_TO_ORGANELLE	grey	3348	2.92258343608448e-08	2.43296989616285e-05	181/2374	C5	GOBP_PROTEIN_LOCALIZATION_TO_ORGANELLE
grey.GOCC_TRANSFERASE_COMPLEX	grey	3348	3.24577992760904e-08	2.43296989616285e-05	146/2374	C5	GOCC_TRANSFERASE_COMPLEX
grey.HP_UPPER_MOTOR_NEURON_DYSFUNCTION	grey	3348	3.37005614514806e-08	2.43296989616285e-05	210/2374	C5	HP_UPPER_MOTOR_NEURON_DYSFUNCTION
grey.HP_SKELETAL_MUSCLE_ATROPHY	grey	3348	3.55850830493629e-08	2.43296989616285e-05	101/2374	C5	HP_SKELETAL_MUSCLE_ATROPHY
grey.GOBP_ORGANONITROGEN_COMPOUND_BIOSYNTHETIC_PROCESS	grey	3348	3.68484878653601e-08	2.43296989616285e-05	294/2374	C5	GOBP_ORGANONITROGEN_COMPOUND_BIOSYNTHETIC_PROCESS
grey.HP_HYPERTONIA	grey	3348	4.58444401950066e-08	2.87559251123179e-05	174/2374	C5	HP_HYPERTONIA
grey.GOBP_GENERATION_OF_PRECURSOR_METABOLITES_AND_ENERGY	grey	3348	6.4362242296866e-08	3.84487776006755e-05	107/2374	C5	GOBP_GENERATION_OF_PRECURSOR_METABOLITES_AND_ENERGY
grey.GOCC_MITOCHONDRIAL_MATRIX	grey	3348	7.91927220027477e-08	4.51578498874759e-05	99/2374	C5	GOCC_MITOCHONDRIAL_MATRIX
grey.GOMF_S_ADENOSYLMETHIONINE_DEPENDENT_METHYLTRANSFERASE_ACTIVITY	grey	3348	1.04352331474036e-07	5.53716671220318e-05	44/2374	C5	GOMF_S_ADENOSYLMETHIONINE_DEPENDENT_METHYLTRANSFERASE_ACTIVITY
grey.GOBP_NCRNA_EXPORT_FROM_NUCLEUS	grey	3348	1.1328388796789e-07	5.53716671220318e-05	18/2374	C5	GOBP_NCRNA_EXPORT_FROM_NUCLEUS
grey.GOBP_SMALL_MOLECULE_METABOLIC_PROCESS	grey	3348	1.14681721082616e-07	5.53716671220318e-05	305/2374	C5	GOBP_SMALL_MOLECULE_METABOLIC_PROCESS
grey.HP_ABNORMALITY_OF_MUSCLE_SIZE	grey	3348	1.18777495827512e-07	5.53716671220318e-05	120/2374	C5	HP_ABNORMALITY_OF_MUSCLE_SIZE
grey.GOBP_NUCLEOBASE_CONTAINING_COMPOUND_TRANSPORT	grey	3348	1.20097446729507e-07	5.53716671220318e-05	61/2374	C5	GOBP_NUCLEOBASE_CONTAINING_COMPOUND_TRANSPORT
grey.HP_ABNORMALITY_OF_THE_CURVATURE_OF_THE_VERTEBRAL_COLUMN	grey	3348	1.2358761892522e-07	5.53716671220318e-05	181/2374	C5	HP_ABNORMALITY_OF_THE_CURVATURE_OF_THE_VERTEBRAL_COLUMN
grey.GOCC_NUCLEAR_ENVELOPE	grey	3348	1.30054946399238e-07	5.62599759509808e-05	96/2374	C5	GOCC_NUCLEAR_ENVELOPE
grey.GOBP_PROTEIN_SUMOYLATION	grey	3348	1.72377771055619e-07	7.02881500217319e-05	28/2374	C5	GOBP_PROTEIN_SUMOYLATION
grey.GOBP_PROTEIN_MODIFICATION_BY_SMALL_PROTEIN_CONJUGATION_OR_REMOVAL	grey	3348	1.73689330464224e-07	7.02881500217319e-05	201/2374	C5	GOBP_PROTEIN_MODIFICATION_BY_SMALL_PROTEIN_CONJUGATION_OR_REMOVAL
grey.HP_INVOLUNTARY_MOVEMENTS	grey	3348	1.87600192070969e-07	7.35451377978219e-05	176/2374	C5	HP_INVOLUNTARY_MOVEMENTS
grey.HP_DELAYED_SPEECH_AND_LANGUAGE_DEVELOPMENT	grey	3348	2.12250673981292e-07	8.06874153059185e-05	146/2374	C5	HP_DELAYED_SPEECH_AND_LANGUAGE_DEVELOPMENT
grey.HP_CLINICAL_COURSE	grey	3348	2.73898031513747e-07	0.000101060317804117	248/2374	C5	HP_CLINICAL_COURSE
grey.HP_FEEDING_DIFFICULTIES	grey	3348	3.59976603353916e-07	0.000122574912189116	168/2374	C5	HP_FEEDING_DIFFICULTIES
grey.GOBP_PEPTIDYL_LYSINE_MODIFICATION	grey	3348	3.60592500692765e-07	0.000122574912189116	83/2374	C5	GOBP_PEPTIDYL_LYSINE_MODIFICATION
grey.GOMF_LYSINE_N_METHYLTRANSFERASE_ACTIVITY	grey	3348	3.61520267118159e-07	0.000122574912189116	23/2374	C5	GOMF_LYSINE_N_METHYLTRANSFERASE_ACTIVITY
grey.GOBP_MRNA_METABOLIC_PROCESS	grey	3348	4.05909833028197e-07	0.000134003654087861	158/2374	C5	GOBP_MRNA_METABOLIC_PROCESS
grey.GOBP_CELL_CYCLE	grey	3348	4.95633480700769e-07	0.000159428769625414	299/2374	C5	GOBP_CELL_CYCLE
grey.GOBP_PROTEIN_MODIFICATION_BY_SMALL_PROTEIN_CONJUGATION	grey	3348	5.15330838448426e-07	0.000161620634208388	169/2374	C5	GOBP_PROTEIN_MODIFICATION_BY_SMALL_PROTEIN_CONJUGATION
grey.GOBP_REGULATION_OF_ORGANELLE_ORGANIZATION	grey	3348	5.69136963249597e-07	0.000174142029365029	199/2374	C5	GOBP_REGULATION_OF_ORGANELLE_ORGANIZATION
grey.GOMF_OXIDOREDUCTASE_ACTIVITY	grey	3348	9.8589131551176e-07	0.000294476346502263	137/2374	C5	GOMF_OXIDOREDUCTASE_ACTIVITY
grey.GOCC_MITOCHONDRIAL_ENVELOPE	grey	3348	1.07927186759023e-06	0.000307757827740812	141/2374	C5	GOCC_MITOCHONDRIAL_ENVELOPE
grey.GOMF_HISTONE_LYSINE_N_METHYLTRANSFERASE_ACTIVITY	grey	3348	1.11548898278558e-06	0.000307757827740812	18/2374	C5	GOMF_HISTONE_LYSINE_N_METHYLTRANSFERASE_ACTIVITY
grey.HP_ABNORMAL_CORPUS_CALLOSUM_MORPHOLOGY	grey	3348	1.12477308449729e-06	0.000307757827740812	143/2374	C5	HP_ABNORMAL_CORPUS_CALLOSUM_MORPHOLOGY
grey.GOCC_HOST_CELLULAR_COMPONENT	grey	3348	1.12848625556615e-06	0.000307757827740812	22/2374	C5	GOCC_HOST_CELLULAR_COMPONENT
grey.HP_ABNORMALITY_OF_THE_CEREBRAL_SUBCORTEX	grey	3348	1.20894174978082e-06	0.000322684558531924	175/2374	C5	HP_ABNORMALITY_OF_THE_CEREBRAL_SUBCORTEX
grey.HP_ATROPHY_DEGENERATION_AFFECTING_THE_CENTRAL_NERVOUS_SYSTEM	grey	3348	1.27568743327111e-06	0.000333406226049711	142/2374	C5	HP_ATROPHY_DEGENERATION_AFFECTING_THE_CENTRAL_NERVOUS_SYSTEM
grey.GOBP_MRNA_PROCESSING	grey	3348	1.32632463599035e-06	0.000339566174663243	105/2374	C5	GOBP_MRNA_PROCESSING
grey.GOCC_NUCLEAR_PORE	grey	3348	1.90497490246911e-06	0.000468586473558332	27/2374	C5	GOCC_NUCLEAR_PORE
grey.GOMF_PROTEIN_METHYLTRANSFERASE_ACTIVITY	grey	3348	1.90497490246911e-06	0.000468586473558332	27/2374	C5	GOMF_PROTEIN_METHYLTRANSFERASE_ACTIVITY
grey.GOBP_VESICLE_ORGANIZATION	grey	3348	2.06038480276638e-06	0.000497067833667389	72/2374	C5	GOBP_VESICLE_ORGANIZATION
grey.GOBP_CHROMOSOME_ORGANIZATION	grey	3348	2.20503023152896e-06	0.000513414526525143	207/2374	C5	GOBP_CHROMOSOME_ORGANIZATION
grey.GOMF_TRANSFERASE_ACTIVITY_TRANSFERRING_ONE_CARBON_GROUPS	grey	3348	2.20999477340436e-06	0.000513414526525143	53/2374	C5	GOMF_TRANSFERASE_ACTIVITY_TRANSFERRING_ONE_CARBON_GROUPS
grey.GOCC_KINETOCHORE	grey	3348	2.34338750718624e-06	0.000534505386866388	37/2374	C5	GOCC_KINETOCHORE
grey.GOBP_GOLGI_VESICLE_TRANSPORT	grey	3348	2.59165894395735e-06	0.000576947119021892	77/2374	C5	GOBP_GOLGI_VESICLE_TRANSPORT
grey.GOBP_TRNA_TRANSPORT	grey	3348	2.62144167271804e-06	0.000576947119021892	16/2374	C5	GOBP_TRNA_TRANSPORT
grey.HP_ABNORMAL_CIRCULATING_METABOLITE_CONCENTRATION	grey	3348	2.97907684880556e-06	0.000644353777039065	185/2374	C5	HP_ABNORMAL_CIRCULATING_METABOLITE_CONCENTRATION
grey.GOBP_REGULATION_OF_CATABOLIC_PROCESS	grey	3348	3.24400000027685e-06	0.000689762372940221	172/2374	C5	GOBP_REGULATION_OF_CATABOLIC_PROCESS
grey.GOBP_ATP_METABOLIC_PROCESS	grey	3348	3.47565831213146e-06	0.000706387103857098	67/2374	C5	GOBP_ATP_METABOLIC_PROCESS
grey.GOMF_HISTONE_BINDING	grey	3348	3.48247665207809e-06	0.000706387103857098	55/2374	C5	GOMF_HISTONE_BINDING
grey.HP_SPASTICITY	grey	3348	3.49111203181667e-06	0.000706387103857098	143/2374	C5	HP_SPASTICITY
grey.HP_KYPHOSIS	grey	3348	4.71196837442998e-06	0.00093828005170197	84/2374	C5	HP_KYPHOSIS
grey.HP_HYPERREFLEXIA	grey	3348	5.09751510419477e-06	0.000999192609095679	124/2374	C5	HP_HYPERREFLEXIA
grey.HP_ABNORMAL_FACIAL_SHAPE	grey	3348	5.56527112187158e-06	0.00107409732652122	170/2374	C5	HP_ABNORMAL_FACIAL_SHAPE
grey.HP_BRAIN_ATROPHY	grey	3348	6.1384055144991e-06	0.00116676207847562	126/2374	C5	HP_BRAIN_ATROPHY
grey.HP_IMPAIRMENT_IN_PERSONALITY_FUNCTIONING	grey	3348	6.96929590047763e-06	0.00129073759603482	112/2374	C5	HP_IMPAIRMENT_IN_PERSONALITY_FUNCTIONING
grey.GOBP_ESTABLISHMENT_OF_PROTEIN_LOCALIZATION_TO_ORGANELLE	grey	3348	7.05286331245697e-06	0.00129073759603482	107/2374	C5	GOBP_ESTABLISHMENT_OF_PROTEIN_LOCALIZATION_TO_ORGANELLE
grey.GOBP_NUCLEAR_PORE_ORGANIZATION	grey	3348	7.09931399971326e-06	0.00129073759603482	9/2374	C5	GOBP_NUCLEAR_PORE_ORGANIZATION
grey.HP_ONSET	grey	3348	7.48500888575691e-06	0.00134142052102601	185/2374	C5	HP_ONSET
grey.GOBP_ESTABLISHMENT_OF_RNA_LOCALIZATION	grey	3348	7.63462162717589e-06	0.00134896237060453	47/2374	C5	GOBP_ESTABLISHMENT_OF_RNA_LOCALIZATION
grey.GOMF_TRANSCRIPTION_COREGULATOR_ACTIVITY	grey	3348	8.56048994385428e-06	0.00149154647702294	92/2374	C5	GOMF_TRANSCRIPTION_COREGULATOR_ACTIVITY
grey.GOMF_HISTONE_METHYLTRANSFERASE_ACTIVITY	grey	3348	8.80902721741218e-06	0.001513825293732	19/2374	C5	GOMF_HISTONE_METHYLTRANSFERASE_ACTIVITY
grey.GOBP_PEPTIDYL_LYSINE_METHYLATION	grey	3348	9.39315568781518e-06	0.00159239375815732	33/2374	C5	GOBP_PEPTIDYL_LYSINE_METHYLATION
grey.HP_ABNORMAL_CNS_MYELINATION	grey	3348	9.68526301824283e-06	0.00162002166085142	57/2374	C5	HP_ABNORMAL_CNS_MYELINATION
grey.GOCC_NUCLEAR_SPECK	grey	3348	1.01729262983095e-05	0.001662808727672	81/2374	C5	GOCC_NUCLEAR_SPECK
grey.GOMF_IDENTICAL_PROTEIN_BINDING	grey	3348	1.02061595879429e-05	0.001662808727672	297/2374	C5	GOMF_IDENTICAL_PROTEIN_BINDING
grey.HP_HYPOPLASIA_OF_THE_CORPUS_CALLOSUM	grey	3348	1.06232011433349e-05	0.00170856485055302	91/2374	C5	HP_HYPOPLASIA_OF_THE_CORPUS_CALLOSUM
grey.HP_ABNORMALITY_OF_JOINT_MOBILITY	grey	3348	1.11230280329046e-05	0.00176630869206061	182/2374	C5	HP_ABNORMALITY_OF_JOINT_MOBILITY
grey.GOBP_RNA_LOCALIZATION	grey	3348	1.23967023300369e-05	0.00194395788412891	52/2374	C5	GOBP_RNA_LOCALIZATION
grey.GOMF_SNARE_BINDING	grey	3348	1.2903691487621e-05	0.00199847913224946	31/2374	C5	GOMF_SNARE_BINDING
grey.HP_ABNORMAL_REFLEX	grey	3348	1.31911689608893e-05	0.00201808798310191	180/2374	C5	HP_ABNORMAL_REFLEX
grey.GOBP_CARBOHYDRATE_METABOLIC_PROCESS	grey	3348	1.3736361532124e-05	0.00204779885248519	112/2374	C5	GOBP_CARBOHYDRATE_METABOLIC_PROCESS
grey.GOBP_MACROMOLECULE_CATABOLIC_PROCESS	grey	3348	1.38631946951978e-05	0.00204779885248519	228/2374	C5	GOBP_MACROMOLECULE_CATABOLIC_PROCESS
grey.GOBP_MONOCARBOXYLIC_ACID_METABOLIC_PROCESS	grey	3348	1.38750819020519e-05	0.00204779885248519	116/2374	C5	GOBP_MONOCARBOXYLIC_ACID_METABOLIC_PROCESS
grey.GOCC_NUCLEAR_MEMBRANE	grey	3348	1.44647057839467e-05	0.00210999690766989	62/2374	C5	GOCC_NUCLEAR_MEMBRANE
grey.HP_ABNORMAL_MYELINATION	grey	3348	1.46708021510349e-05	0.00211546221821532	95/2374	C5	HP_ABNORMAL_MYELINATION
grey.HP_ABNORMALITY_OF_THE_LIVER	grey	3348	1.48532431418785e-05	0.00211743108198711	157/2374	C5	HP_ABNORMALITY_OF_THE_LIVER
grey.HP_FEEDING_DIFFICULTIES_IN_INFANCY	grey	3348	1.51860547416233e-05	0.00214055119925466	96/2374	C5	HP_FEEDING_DIFFICULTIES_IN_INFANCY
grey.GOMF_ENZYME_BINDING	grey	3348	1.56566039820755e-05	0.00218235663283486	299/2374	C5	GOMF_ENZYME_BINDING
grey.HP_ABNORMAL_BLOOD_GLUCOSE_CONCENTRATION	grey	3348	1.79244004494296e-05	0.00247100663338565	54/2374	C5	HP_ABNORMAL_BLOOD_GLUCOSE_CONCENTRATION
grey.HP_ABNORMAL_HAIR_MORPHOLOGY	grey	3348	1.92456267145178e-05	0.00262430855580027	181/2374	C5	HP_ABNORMAL_HAIR_MORPHOLOGY
grey.GOBP_ORGANELLE_LOCALIZATION	grey	3348	1.98117785106374e-05	0.00267245980017146	116/2374	C5	GOBP_ORGANELLE_LOCALIZATION
grey.GOBP_SNRNA_TRANSCRIPTION	grey	3348	2.0521504202058e-05	0.00273874755547678	23/2374	C5	GOBP_SNRNA_TRANSCRIPTION
grey.HP_DECREASED_BODY_WEIGHT	grey	3348	2.0913378891044e-05	0.00276166671776997	209/2374	C5	HP_DECREASED_BODY_WEIGHT
grey.GOBP_RNA_SPLICING	grey	3348	2.18016048766667e-05	0.00284897013726857	90/2374	C5	GOBP_RNA_SPLICING
grey.HP_PSYCHOGENIC_NON_EPILEPTIC_SEIZURE	grey	3348	2.37009574028247e-05	0.00306524237750965	20/2374	C5	HP_PSYCHOGENIC_NON_EPILEPTIC_SEIZURE
grey.GOCC_ORGANELLE_INNER_MEMBRANE	grey	3348	2.40931199228669e-05	0.00308416519828944	101/2374	C5	GOCC_ORGANELLE_INNER_MEMBRANE
grey.GOBP_RETROGRADE_TRANSPORT_ENDOSOME_TO_GOLGI	grey	3348	2.46655299612469e-05	0.00311278018025853	26/2374	C5	GOBP_RETROGRADE_TRANSPORT_ENDOSOME_TO_GOLGI
grey.GOCC_SPLICEOSOMAL_COMPLEX	grey	3348	2.48129149482545e-05	0.00311278018025853	44/2374	C5	GOCC_SPLICEOSOMAL_COMPLEX
grey.GOCC_NEURON_PROJECTION_CYTOPLASM	grey	3348	2.54154474208018e-05	0.00315679988013821	25/2374	C5	GOCC_NEURON_PROJECTION_CYTOPLASM
grey.HP_MUSCLE_WEAKNESS	grey	3348	2.65728984940781e-05	0.00326820599615891	154/2374	C5	HP_MUSCLE_WEAKNESS
grey.GOMF_MAGNESIUM_ION_BINDING	grey	3348	2.95382795423752e-05	0.00359764773649608	48/2374	C5	GOMF_MAGNESIUM_ION_BINDING
grey.HP_PHEOCHROMOCYTOMA	grey	3348	3.39583713398281e-05	0.00403279847996358	12/2374	C5	HP_PHEOCHROMOCYTOMA
grey.GOBP_PROTEIN_METHYLATION	grey	3348	3.41277264699456e-05	0.00403279847996358	40/2374	C5	GOBP_PROTEIN_METHYLATION
grey.HP_ABNORMAL_BONE_STRUCTURE	grey	3348	3.42384178754705e-05	0.00403279847996358	121/2374	C5	HP_ABNORMAL_BONE_STRUCTURE
grey.HP_ABNORMALITY_OF_VISION	grey	3348	3.43969260546913e-05	0.00403279847996358	196/2374	C5	HP_ABNORMALITY_OF_VISION
grey.GOMF_N_METHYLTRANSFERASE_ACTIVITY	grey	3348	3.54475598791163e-05	0.00411749665447698	27/2374	C5	GOMF_N_METHYLTRANSFERASE_ACTIVITY
grey.GOBP_RNA_EXPORT_FROM_NUCLEUS	grey	3348	3.71105395709873e-05	0.00427111668732143	35/2374	C5	GOBP_RNA_EXPORT_FROM_NUCLEUS
grey.GOCC_MICROTUBULE_ORGANIZING_CENTER	grey	3348	3.85573668243408e-05	0.00439729242555778	137/2374	C5	GOCC_MICROTUBULE_ORGANIZING_CENTER
grey.GOBP_CELLULAR_MACROMOLECULE_CATABOLIC_PROCESS	grey	3348	4.08186908800296e-05	0.0046132475413511	193/2374	C5	GOBP_CELLULAR_MACROMOLECULE_CATABOLIC_PROCESS
grey.GOBP_MACROMOLECULE_METHYLATION	grey	3348	4.16331532970654e-05	0.00463582939295538	62/2374	C5	GOBP_MACROMOLECULE_METHYLATION
grey.GOBP_NUCLEAR_TRANSPORT	grey	3348	4.17575704586655e-05	0.00463582939295538	68/2374	C5	GOBP_NUCLEAR_TRANSPORT
grey.GOBP_NUCLEAR_EXPORT	grey	3348	4.26341649718498e-05	0.00469162806641979	45/2374	C5	GOBP_NUCLEAR_EXPORT
grey.HP_ABNORMAL_TENDON_MORPHOLOGY	grey	3348	4.44796207183405e-05	0.00485214645140505	121/2374	C5	HP_ABNORMAL_TENDON_MORPHOLOGY
grey.HP_LOCALIZED_SKIN_LESION	grey	3348	4.90405790374065e-05	0.00530356951745056	137/2374	C5	HP_LOCALIZED_SKIN_LESION
grey.GOCC_ORGANELLE_SUBCOMPARTMENT	grey	3348	5.10918785664921e-05	0.00545088110288826	271/2374	C5	GOCC_ORGANELLE_SUBCOMPARTMENT
grey.GOBP_REGULATION_OF_CELLULAR_RESPONSE_TO_HEAT	grey	3348	5.14405244829675e-05	0.00545088110288826	23/2374	C5	GOBP_REGULATION_OF_CELLULAR_RESPONSE_TO_HEAT
grey.GOBP_DNA_METABOLIC_PROCESS	grey	3348	5.20853016622785e-05	0.00545088110288826	157/2374	C5	GOBP_DNA_METABOLIC_PROCESS
grey.GOBP_RNA_SPLICING_VIA_TRANSESTERIFICATION_REACTIONS	grey	3348	5.23158143605551e-05	0.00545088110288826	74/2374	C5	GOBP_RNA_SPLICING_VIA_TRANSESTERIFICATION_REACTIONS
grey.GOBP_TETRAPYRROLE_BIOSYNTHETIC_PROCESS	grey	3348	5.27913051084593e-05	0.00545088110288826	12/2374	C5	GOBP_TETRAPYRROLE_BIOSYNTHETIC_PROCESS
grey.GOBP_PYRUVATE_METABOLIC_PROCESS	grey	3348	5.30097644123051e-05	0.00545088110288826	36/2374	C5	GOBP_PYRUVATE_METABOLIC_PROCESS
grey.GOBP_SULFUR_COMPOUND_METABOLIC_PROCESS	grey	3348	5.45285873821935e-05	0.0055614725911351	73/2374	C5	GOBP_SULFUR_COMPOUND_METABOLIC_PROCESS
grey.HP_ABNORMAL_JAW_MORPHOLOGY	grey	3348	5.51428219112412e-05	0.0055746149465297	156/2374	C5	HP_ABNORMAL_JAW_MORPHOLOGY
grey.GOBP_VESICLE_TARGETING	grey	3348	5.55461832057563e-05	0.0055746149465297	26/2374	C5	GOBP_VESICLE_TARGETING
grey.GOBP_REGULATION_OF_DNA_METABOLIC_PROCESS	grey	3348	5.84626535181437e-05	0.00579815873048309	69/2374	C5	GOBP_REGULATION_OF_DNA_METABOLIC_PROCESS
grey.GOBP_REGULATION_OF_CARBOHYDRATE_CATABOLIC_PROCESS	grey	3348	5.86979799738025e-05	0.00579815873048309	25/2374	C5	GOBP_REGULATION_OF_CARBOHYDRATE_CATABOLIC_PROCESS
grey.GOCC_CONDENSED_CHROMOSOME_CENTROMERIC_REGION	grey	3348	5.93968195443723e-05	0.00582135235300118	30/2374	C5	GOCC_CONDENSED_CHROMOSOME_CENTROMERIC_REGION
grey.GOCC_MITOCHONDRIAL_PROTEIN_CONTAINING_COMPLEX	grey	3348	6.14295303255889e-05	0.00597390277468614	55/2374	C5	GOCC_MITOCHONDRIAL_PROTEIN_CONTAINING_COMPLEX
grey.GOBP_REGULATION_OF_MRNA_CATABOLIC_PROCESS	grey	3348	6.21082713199561e-05	0.00599344818237577	46/2374	C5	GOBP_REGULATION_OF_MRNA_CATABOLIC_PROCESS
grey.GOCC_NUCLEAR_BODY	grey	3348	6.60547077953146e-05	0.00631313769835657	139/2374	C5	GOCC_NUCLEAR_BODY
grey.HP_CNS_HYPOMYELINATION	grey	3348	6.64275947535326e-05	0.00631313769835657	21/2374	C5	HP_CNS_HYPOMYELINATION
grey.HP_APLASIA_HYPOPLASIA_INVOLVING_THE_SKELETON	grey	3348	6.7404485218498e-05	0.00635781403809065	171/2374	C5	HP_APLASIA_HYPOPLASIA_INVOLVING_THE_SKELETON
grey.GOBP_IRON_ION_HOMEOSTASIS	grey	3348	7.55076189507004e-05	0.00706897820698907	24/2374	C5	GOBP_IRON_ION_HOMEOSTASIS
grey.HP_ABNORMALITY_OF_THE_FOREHEAD	grey	3348	7.65253467394957e-05	0.00711118870257018	155/2374	C5	HP_ABNORMALITY_OF_THE_FOREHEAD
grey.HP_ABNORMALITY_OF_HINDBRAIN_MORPHOLOGY	grey	3348	7.8445063874654e-05	0.00723598034049657	138/2374	C5	HP_ABNORMALITY_OF_HINDBRAIN_MORPHOLOGY
grey.HP_HAMARTOMA_OF_THE_EYE	grey	3348	8.00091259590219e-05	0.00732638310332796	12/2374	C5	HP_HAMARTOMA_OF_THE_EYE
grey.GOCC_GOLGI_APPARATUS_SUBCOMPARTMENT	grey	3348	8.25017225128233e-05	0.00749988484727079	147/2374	C5	GOCC_GOLGI_APPARATUS_SUBCOMPARTMENT
grey.HP_ABNORMAL_LIVER_MORPHOLOGY	grey	3348	8.55271615066823e-05	0.00771898015180812	125/2374	C5	HP_ABNORMAL_LIVER_MORPHOLOGY
grey.GOBP_PROTEIN_LOCALIZATION_TO_NUCLEUS	grey	3348	9.09920408084424e-05	0.00809574907842441	56/2374	C5	GOBP_PROTEIN_LOCALIZATION_TO_NUCLEUS
grey.GOCC_CHROMOSOMAL_REGION	grey	3348	9.09924766885485e-05	0.00809574907842441	67/2374	C5	GOCC_CHROMOSOMAL_REGION
grey.HP_ABNORMAL_LOCATION_OF_EARS	grey	3348	9.56967078504447e-05	0.00842645723832224	123/2374	C5	HP_ABNORMAL_LOCATION_OF_EARS
grey.GOMF_PROTEIN_MACROMOLECULE_ADAPTOR_ACTIVITY	grey	3348	9.60528804368338e-05	0.00842645723832224	54/2374	C5	GOMF_PROTEIN_MACROMOLECULE_ADAPTOR_ACTIVITY
grey.GOBP_REGULATION_OF_GENERATION_OF_PRECURSOR_METABOLITES_AND_ENERGY	grey	3348	9.71196593015687e-05	0.00846087587457069	37/2374	C5	GOBP_REGULATION_OF_GENERATION_OF_PRECURSOR_METABOLITES_AND_ENERGY
grey.HP_ABNORMALITY_OF_THE_CEREBRAL_VENTRICLES	grey	3348	9.81922396174668e-05	0.00848694527523721	132/2374	C5	HP_ABNORMALITY_OF_THE_CEREBRAL_VENTRICLES
grey.GOBP_NCRNA_TRANSCRIPTION	grey	3348	9.96432134530769e-05	0.00848694527523721	28/2374	C5	GOBP_NCRNA_TRANSCRIPTION
grey.GOBP_VESICLE_BUDDING_FROM_MEMBRANE	grey	3348	9.96432134530769e-05	0.00848694527523721	28/2374	C5	GOBP_VESICLE_BUDDING_FROM_MEMBRANE
grey.GOBP_METHYLATION	grey	3348	0.000100124982123165	0.00848694527523721	69/2374	C5	GOBP_METHYLATION
grey.HP_ABNORMAL_MYOCARDIUM_MORPHOLOGY	grey	3348	0.000103456573699322	0.00871048803394628	90/2374	C5	HP_ABNORMAL_MYOCARDIUM_MORPHOLOGY
grey.HP_ABNORMALITY_OF_FACIAL_SKELETON	grey	3348	0.00010453575368614	0.0087426735332842	179/2374	C5	HP_ABNORMALITY_OF_FACIAL_SKELETON
grey.GOMF_MOLECULAR_CARRIER_ACTIVITY	grey	3348	0.000106154444815719	0.00881925503452447	20/2374	C5	GOMF_MOLECULAR_CARRIER_ACTIVITY
grey.GOBP_TRICARBOXYLIC_ACID_CYCLE	grey	3348	0.000107331723922725	0.00885839787243809	13/2374	C5	GOBP_TRICARBOXYLIC_ACID_CYCLE
grey.HP_AUTISTIC_BEHAVIOR	grey	3348	0.000113981045811683	0.00931473043249333	95/2374	C5	HP_AUTISTIC_BEHAVIOR
grey.GOCC_ENDOSOME	grey	3348	0.000114345833926184	0.00931473043249333	159/2374	C5	GOCC_ENDOSOME
grey.GOCC_MICROTUBULE_CYTOSKELETON	grey	3348	0.000120725367323948	0.00977096601986401	202/2374	C5	GOCC_MICROTUBULE_CYTOSKELETON
grey.GOBP_RESPONSE_TO_ABIOTIC_STIMULUS	grey	3348	0.000122763230828489	0.00983779185906228	192/2374	C5	GOBP_RESPONSE_TO_ABIOTIC_STIMULUS
grey.HP_RETINAL_HAMARTOMA	grey	3348	0.000123119435781011	0.00983779185906228	10/2374	C5	HP_RETINAL_HAMARTOMA
grey.GOMF_FERROUS_IRON_BINDING	grey	3348	0.000124997353506035	0.00992463164388107	11/2374	C5	GOMF_FERROUS_IRON_BINDING
grey.HP_BENIGN_NEOPLASM_OF_THE_CENTRAL_NERVOUS_SYSTEM	grey	3348	0.000135987041686713	0.0107292920626403	24/2374	C5	HP_BENIGN_NEOPLASM_OF_THE_CENTRAL_NERVOUS_SYSTEM
grey.GOBP_PROTEIN_CATABOLIC_PROCESS	grey	3348	0.000144234313459573	0.0112751913727884	154/2374	C5	GOBP_PROTEIN_CATABOLIC_PROCESS
grey.HP_PES_CAVUS	grey	3348	0.000144703532165717	0.0112751913727884	54/2374	C5	HP_PES_CAVUS
grey.GOBP_SULFUR_COMPOUND_BIOSYNTHETIC_PROCESS	grey	3348	0.000147626571023952	0.0114319465030585	42/2374	C5	GOBP_SULFUR_COMPOUND_BIOSYNTHETIC_PROCESS
grey.GOBP_FATTY_ACID_CATABOLIC_PROCESS	grey	3348	0.000153234466213381	0.0117934133659317	27/2374	C5	GOBP_FATTY_ACID_CATABOLIC_PROCESS
grey.HP_OPTIC_ATROPHY	grey	3348	0.000163459067875388	0.0125036219908338	96/2374	C5	HP_OPTIC_ATROPHY
grey.GOBP_AXO_DENDRITIC_TRANSPORT	grey	3348	0.000166108007056533	0.0125749792888252	20/2374	C5	GOBP_AXO_DENDRITIC_TRANSPORT
grey.GOBP_PROTEIN_IMPORT	grey	3348	0.00016639669684695	0.0125749792888252	42/2374	C5	GOBP_PROTEIN_IMPORT
grey.GOMF_TRANSCRIPTION_COREPRESSOR_ACTIVITY	grey	3348	0.000168053436270517	0.0126241338803211	40/2374	C5	GOMF_TRANSCRIPTION_COREPRESSOR_ACTIVITY
grey.GOBP_PORPHYRIN_CONTAINING_COMPOUND_METABOLIC_PROCESS	grey	3348	0.00017811501136973	0.0132216143055222	14/2374	C5	GOBP_PORPHYRIN_CONTAINING_COMPOUND_METABOLIC_PROCESS
grey.GOCC_DNA_REPAIR_COMPLEX	grey	3348	0.00017811501136973	0.0132216143055222	14/2374	C5	GOCC_DNA_REPAIR_COMPLEX
grey.GOBP_SIGNAL_TRANSDUCTION_BY_P53_CLASS_MEDIATOR	grey	3348	0.000182300879512689	0.0134527325499217	53/2374	C5	GOBP_SIGNAL_TRANSDUCTION_BY_P53_CLASS_MEDIATOR
grey.GOMF_MOLECULAR_ADAPTOR_ACTIVITY	grey	3348	0.000183599931408629	0.0134693633890132	65/2374	C5	GOMF_MOLECULAR_ADAPTOR_ACTIVITY
grey.HP_ABNORMALITY_OF_THE_ABDOMINAL_ORGANS	grey	3348	0.000185849434743857	0.0135551230166377	178/2374	C5	HP_ABNORMALITY_OF_THE_ABDOMINAL_ORGANS
grey.HP_DELAYED_MYELINATION	grey	3348	0.000189957233435459	0.0136961946483468	40/2374	C5	HP_DELAYED_MYELINATION
grey.GOCC_NUCLEAR_PORE_NUCLEAR_BASKET	grey	3348	0.000190011985285289	0.0136961946483468	7/2374	C5	GOCC_NUCLEAR_PORE_NUCLEAR_BASKET
grey.GOBP_REGULATION_OF_MRNA_METABOLIC_PROCESS	grey	3348	0.000191660768953	0.0136961946483468	64/2374	C5	GOBP_REGULATION_OF_MRNA_METABOLIC_PROCESS
grey.GOBP_HISTONE_METHYLATION	grey	3348	0.000192150678207178	0.0136961946483468	31/2374	C5	GOBP_HISTONE_METHYLATION
grey.GOBP_MRNA_EXPORT_FROM_NUCLEUS	grey	3348	0.000193762727389495	0.0137330701418148	28/2374	C5	GOBP_MRNA_EXPORT_FROM_NUCLEUS
grey.HP_HAMARTOMA	grey	3348	0.000197263605941223	0.0139026513288351	21/2374	C5	HP_HAMARTOMA
grey.GOBP_MITOCHONDRION_ORGANIZATION	grey	3348	0.000199966165098157	0.0140143884980803	96/2374	C5	GOBP_MITOCHONDRION_ORGANIZATION
grey.GOBP_CELLULAR_IRON_ION_HOMEOSTASIS	grey	3348	0.000205980171977735	0.0143556736525593	20/2374	C5	GOBP_CELLULAR_IRON_ION_HOMEOSTASIS
grey.GOMF_TRNA_CYTOSINE_METHYLTRANSFERASE_ACTIVITY	grey	3348	0.000207290643775033	0.0143671885423082	6/2374	C5	GOMF_TRNA_CYTOSINE_METHYLTRANSFERASE_ACTIVITY
grey.GOMF_SIGNAL_SEQUENCE_BINDING	grey	3348	0.000209250925004171	0.0144233673306447	16/2374	C5	GOMF_SIGNAL_SEQUENCE_BINDING
grey.GOCC_CHROMOSOME_CENTROMERIC_REGION	grey	3348	0.000210521803471639	0.0144316722653099	42/2374	C5	GOCC_CHROMOSOME_CENTROMERIC_REGION
grey.HP_CHOREA	grey	3348	0.00022066864654478	0.0150450444070884	50/2374	C5	HP_CHOREA
grey.GOBP_ENERGY_DERIVATION_BY_OXIDATION_OF_ORGANIC_COMPOUNDS	grey	3348	0.000228283207007658	0.0154800693616815	55/2374	C5	GOBP_ENERGY_DERIVATION_BY_OXIDATION_OF_ORGANIC_COMPOUNDS
grey.GOBP_ORGANONITROGEN_COMPOUND_CATABOLIC_PROCESS	grey	3348	0.000229628734731574	0.0154875939634817	206/2374	C5	GOBP_ORGANONITROGEN_COMPOUND_CATABOLIC_PROCESS
grey.HP_JOINT_HYPERMOBILITY	grey	3348	0.000235889252879534	0.0158075432969531	59/2374	C5	HP_JOINT_HYPERMOBILITY
grey.GOCC_TRANSFERASE_COMPLEX_TRANSFERRING_PHOSPHORUS_CONTAINING_GROUPS	grey	3348	0.000236892637690488	0.0158075432969531	51/2374	C5	GOCC_TRANSFERASE_COMPLEX_TRANSFERRING_PHOSPHORUS_CONTAINING_GROUPS
grey.HP_INTRAUTERINE_GROWTH_RETARDATION	grey	3348	0.000238351000027962	0.0158207052664063	89/2374	C5	HP_INTRAUTERINE_GROWTH_RETARDATION
grey.HP_ABNORMAL_GLUCOSE_HOMEOSTASIS	grey	3348	0.00024321146660179	0.0160583570974708	103/2374	C5	HP_ABNORMAL_GLUCOSE_HOMEOSTASIS
grey.HP_NEOPLASM_OF_THE_EYE	grey	3348	0.000259657839573986	0.0170399743354363	15/2374	C5	HP_NEOPLASM_OF_THE_EYE
grey.HP_ABNORMALITY_OF_COORDINATION	grey	3348	0.00026351150527951	0.0170399743354363	160/2374	C5	HP_ABNORMALITY_OF_COORDINATION
grey.GOMF_P53_BINDING	grey	3348	0.000264337288881002	0.0170399743354363	19/2374	C5	GOMF_P53_BINDING
grey.GOBP_POSITIVE_REGULATION_OF_DNA_METABOLIC_PROCESS	grey	3348	0.000264902802102358	0.0170399743354363	42/2374	C5	GOBP_POSITIVE_REGULATION_OF_DNA_METABOLIC_PROCESS
grey.HP_ABNORMALITY_OF_THE_ADRENAL_GLANDS	grey	3348	0.000264902802102358	0.0170399743354363	42/2374	C5	HP_ABNORMALITY_OF_THE_ADRENAL_GLANDS
grey.HP_NEOPLASM_OF_THE_SMALL_INTESTINE	grey	3348	0.0002662283754281	0.0170399743354363	8/2374	C5	HP_NEOPLASM_OF_THE_SMALL_INTESTINE
grey.GOMF_STRUCTURAL_CONSTITUENT_OF_NUCLEAR_PORE	grey	3348	0.000274807173451497	0.0174479602613508	11/2374	C5	GOMF_STRUCTURAL_CONSTITUENT_OF_NUCLEAR_PORE
grey.GOBP_TRANSPORT_ALONG_MICROTUBULE	grey	3348	0.000275384307034473	0.0174479602613508	35/2374	C5	GOBP_TRANSPORT_ALONG_MICROTUBULE
grey.GOCC_CENTROSOME	grey	3348	0.000277172702787558	0.0174730228968338	104/2374	C5	GOCC_CENTROSOME
grey.GOBP_CARBOHYDRATE_DERIVATIVE_METABOLIC_PROCESS	grey	3348	0.000292672199529297	0.0183578637154751	178/2374	C5	GOBP_CARBOHYDRATE_DERIVATIVE_METABOLIC_PROCESS
grey.HP_PARAGANGLIOMA	grey	3348	0.000297498038535675	0.0183938692525106	9/2374	C5	HP_PARAGANGLIOMA
grey.HP_PEDIATRIC_ONSET	grey	3348	0.000298932778547787	0.0183938692525106	107/2374	C5	HP_PEDIATRIC_ONSET
grey.HP_ABNORMAL_EYEBROW_MORPHOLOGY	grey	3348	0.000299981822676059	0.0183938692525106	91/2374	C5	HP_ABNORMAL_EYEBROW_MORPHOLOGY
grey.GOBP_CELLULAR_RESPONSE_TO_DNA_DAMAGE_STIMULUS	grey	3348	0.000300771626652314	0.0183938692525106	141/2374	C5	GOBP_CELLULAR_RESPONSE_TO_DNA_DAMAGE_STIMULUS
grey.GOBP_VESICLE_LOCALIZATION	grey	3348	0.000302872145085056	0.0183938692525106	46/2374	C5	GOBP_VESICLE_LOCALIZATION
grey.GOBP_TRANSITION_METAL_ION_HOMEOSTASIS	grey	3348	0.000302993572932321	0.0183938692525106	32/2374	C5	GOBP_TRANSITION_METAL_ION_HOMEOSTASIS
grey.GOBP_CELLULAR_RESPIRATION	grey	3348	0.000305549586481398	0.0183938692525106	40/2374	C5	GOBP_CELLULAR_RESPIRATION
grey.HP_CLONUS	grey	3348	0.000306322250524669	0.0183938692525106	23/2374	C5	HP_CLONUS
grey.HP_RETROGNATHIA	grey	3348	0.00030744695411913	0.0183938692525106	52/2374	C5	HP_RETROGNATHIA
grey.GOBP_ORGANELLE_FUSION	grey	3348	0.00030790853272437	0.0183938692525106	33/2374	C5	GOBP_ORGANELLE_FUSION
grey.HP_ABNORMALITY_OF_GLOBE_LOCATION	grey	3348	0.000310841389572301	0.0184189489607719	144/2374	C5	HP_ABNORMALITY_OF_GLOBE_LOCATION
grey.GOBP_MRNA_TRANSPORT	grey	3348	0.000311264821019023	0.0184189489607719	34/2374	C5	GOBP_MRNA_TRANSPORT
grey.HP_ABNORMAL_NASAL_BRIDGE_MORPHOLOGY	grey	3348	0.000315940223107912	0.0185221686532225	149/2374	C5	HP_ABNORMAL_NASAL_BRIDGE_MORPHOLOGY
grey.GOCC_VACUOLE	grey	3348	0.000315962063913083	0.0185221686532225	130/2374	C5	GOCC_VACUOLE
grey.GOBP_CARBOHYDRATE_DERIVATIVE_BIOSYNTHETIC_PROCESS	grey	3348	0.000322620123347406	0.0187035860901204	114/2374	C5	GOBP_CARBOHYDRATE_DERIVATIVE_BIOSYNTHETIC_PROCESS
grey.HP_VISUAL_IMPAIRMENT	grey	3348	0.000324904316707426	0.0187035860901204	163/2374	C5	HP_VISUAL_IMPAIRMENT
grey.GOBP_ENDOPLASMIC_RETICULUM_TO_GOLGI_VESICLE_MEDIATED_TRANSPORT	grey	3348	0.000325020467727879	0.0187035860901204	43/2374	C5	GOBP_ENDOPLASMIC_RETICULUM_TO_GOLGI_VESICLE_MEDIATED_TRANSPORT
grey.GOBP_REGULATION_OF_CARBOHYDRATE_METABOLIC_PROCESS	grey	3348	0.000325020467727879	0.0187035860901204	43/2374	C5	GOBP_REGULATION_OF_CARBOHYDRATE_METABOLIC_PROCESS
grey.HP_ABNORMAL_CIRCULATING_LIPID_CONCENTRATION	grey	3348	0.00032690284027611	0.0187260097317982	47/2374	C5	HP_ABNORMAL_CIRCULATING_LIPID_CONCENTRATION
grey.HP_ABNORMAL_NASAL_MORPHOLOGY	grey	3348	0.000337795696922202	0.0192620318994956	181/2374	C5	HP_ABNORMAL_NASAL_MORPHOLOGY
grey.GOBP_HEME_METABOLIC_PROCESS	grey	3348	0.000341229274942618	0.01928252817187	12/2374	C5	GOBP_HEME_METABOLIC_PROCESS
grey.HP_NEUROENDOCRINE_NEOPLASM	grey	3348	0.000341229274942618	0.01928252817187	12/2374	C5	HP_NEUROENDOCRINE_NEOPLASM
grey.GOBP_PIGMENT_BIOSYNTHETIC_PROCESS	grey	3348	0.000346028319465208	0.0194276570614901	17/2374	C5	GOBP_PIGMENT_BIOSYNTHETIC_PROCESS
grey.HP_FATIGUE	grey	3348	0.000346894793286073	0.0194276570614901	64/2374	C5	HP_FATIGUE
grey.GOBP_PROTEIN_TARGETING_TO_MITOCHONDRION	grey	3348	0.000360219930021851	0.0200842623205516	25/2374	C5	GOBP_PROTEIN_TARGETING_TO_MITOCHONDRION
grey.GOCC_TRANS_GOLGI_NETWORK	grey	3348	0.000362963985967787	0.0201477132918844	50/2374	C5	GOCC_TRANS_GOLGI_NETWORK
grey.HP_SHORT_DIGIT	grey	3348	0.000372733162725275	0.020598843728584	93/2374	C5	HP_SHORT_DIGIT
grey.GOBP_COPII_COATED_VESICLE_BUDDING	grey	3348	0.000380170776831488	0.0209177298041711	20/2374	C5	GOBP_COPII_COATED_VESICLE_BUDDING
grey.GOBP_CELLULAR_PROTEIN_CATABOLIC_PROCESS	grey	3348	0.000390091431414018	0.0213698559261522	130/2374	C5	GOBP_CELLULAR_PROTEIN_CATABOLIC_PROCESS
grey.GOBP_CELL_DIVISION	grey	3348	0.000395599118395991	0.0215768881978007	102/2374	C5	GOBP_CELL_DIVISION
grey.GOBP_POSITIVE_REGULATION_OF_MRNA_METABOLIC_PROCESS	grey	3348	0.000397541822448419	0.0215768881978007	22/2374	C5	GOBP_POSITIVE_REGULATION_OF_MRNA_METABOLIC_PROCESS
grey.GOBP_REGULATION_OF_SMALL_MOLECULE_METABOLIC_PROCESS	grey	3348	0.00039903053502509	0.0215768881978007	78/2374	C5	GOBP_REGULATION_OF_SMALL_MOLECULE_METABOLIC_PROCESS
grey.HP_JUVENILE_ONSET	grey	3348	0.00040154863976006	0.0215905825122131	27/2374	C5	HP_JUVENILE_ONSET
grey.HP_DISTAL_AMYOTROPHY	grey	3348	0.000402725891419518	0.0215905825122131	34/2374	C5	HP_DISTAL_AMYOTROPHY
grey.HP_POSTERIORLY_ROTATED_EARS	grey	3348	0.000414617300561709	0.022133506534241	67/2374	C5	HP_POSTERIORLY_ROTATED_EARS
grey.GOCC_RNA_POLYMERASE_II_HOLOENZYME	grey	3348	0.000429783695635064	0.0227865355617556	21/2374	C5	GOCC_RNA_POLYMERASE_II_HOLOENZYME
grey.GOCC_FICOLIN_1_RICH_GRANULE_LUMEN	grey	3348	0.000430482975538945	0.0227865355617556	29/2374	C5	GOCC_FICOLIN_1_RICH_GRANULE_LUMEN
grey.HP_ABNORMALITY_OF_NEURONAL_MIGRATION	grey	3348	0.000436036892007092	0.0229835412194495	79/2374	C5	HP_ABNORMALITY_OF_NEURONAL_MIGRATION
grey.GOCC_TRANSCRIPTION_ELONGATION_FACTOR_COMPLEX	grey	3348	0.000440332391503803	0.0231128445665908	16/2374	C5	GOCC_TRANSCRIPTION_ELONGATION_FACTOR_COMPLEX
grey.HP_DISTAL_MUSCLE_WEAKNESS	grey	3348	0.000443757977140942	0.0231850136566299	38/2374	C5	HP_DISTAL_MUSCLE_WEAKNESS
grey.GOBP_REGULATION_OF_DNA_BIOSYNTHETIC_PROCESS	grey	3348	0.000447057075592992	0.0231850136566299	26/2374	C5	GOBP_REGULATION_OF_DNA_BIOSYNTHETIC_PROCESS
grey.HP_PROGRESSIVE	grey	3348	0.000448196172292921	0.0231850136566299	52/2374	C5	HP_PROGRESSIVE
grey.HP_ABNORMALITY_OF_THE_MITOCHONDRION	grey	3348	0.000449099905823918	0.0231850136566299	37/2374	C5	HP_ABNORMALITY_OF_THE_MITOCHONDRION
grey.GOBP_VESICLE_TARGETING_TO_FROM_OR_WITHIN_GOLGI	grey	3348	0.00046156962171268	0.0236342485893288	20/2374	C5	GOBP_VESICLE_TARGETING_TO_FROM_OR_WITHIN_GOLGI
grey.HP_NAUSEA	grey	3348	0.00046156962171268	0.0236342485893288	20/2374	C5	HP_NAUSEA
grey.GOCC_CYTOPLASMIC_DYNEIN_COMPLEX	grey	3348	0.00046402610640331	0.0236622874700433	9/2374	C5	GOCC_CYTOPLASMIC_DYNEIN_COMPLEX
grey.GOBP_PROTEIN_CONTAINING_COMPLEX_SUBUNIT_ORGANIZATION	grey	3348	0.000465889597855774	0.0236622874700433	288/2374	C5	GOBP_PROTEIN_CONTAINING_COMPLEX_SUBUNIT_ORGANIZATION
grey.GOBP_INTRA_GOLGI_VESICLE_MEDIATED_TRANSPORT	grey	3348	0.000468809757317104	0.0237145903449318	12/2374	C5	GOBP_INTRA_GOLGI_VESICLE_MEDIATED_TRANSPORT
grey.GOCC_EARLY_ENDOSOME	grey	3348	0.000473261981718559	0.023843660886182	69/2374	C5	GOCC_EARLY_ENDOSOME
grey.HP_ABNORMALITY_OF_ESOPHAGUS_PHYSIOLOGY	grey	3348	0.000479750816950442	0.0240738959945732	111/2374	C5	HP_ABNORMALITY_OF_ESOPHAGUS_PHYSIOLOGY
grey.GOBP_REGULATION_OF_ATP_METABOLIC_PROCESS	grey	3348	0.000482957795681937	0.0241382691108761	28/2374	C5	GOBP_REGULATION_OF_ATP_METABOLIC_PROCESS
grey.HP_PUBERTY_AND_GONADAL_DISORDERS	grey	3348	0.000499037054964078	0.0248429359306522	100/2374	C5	HP_PUBERTY_AND_GONADAL_DISORDERS
grey.GOBP_MONOCARBOXYLIC_ACID_CATABOLIC_PROCESS	grey	3348	0.0005054094684425	0.025060718504392	30/2374	C5	GOBP_MONOCARBOXYLIC_ACID_CATABOLIC_PROCESS
grey.HP_BRACHYDACTYLY	grey	3348	0.000510621907072303	0.0252194953709529	61/2374	C5	HP_BRACHYDACTYLY
grey.HP_ABNORMALITY_OF_ADRENAL_MORPHOLOGY	grey	3348	0.000515267515959719	0.0253491411282928	23/2374	C5	HP_ABNORMALITY_OF_ADRENAL_MORPHOLOGY
grey.GOCC_RIBONUCLEOPROTEIN_COMPLEX	grey	3348	0.000528657205185796	0.0259062681213118	119/2374	C5	GOCC_RIBONUCLEOPROTEIN_COMPLEX
grey.HP_ABNORMALITY_OF_LONG_BONE_MORPHOLOGY	grey	3348	0.000536391256921536	0.0261829895645162	106/2374	C5	HP_ABNORMALITY_OF_LONG_BONE_MORPHOLOGY
grey.GOBP_CELLULAR_RESPONSE_TO_HEAT	grey	3348	0.000557259948431365	0.0270060442268526	28/2374	C5	GOBP_CELLULAR_RESPONSE_TO_HEAT
grey.HP_SEVERE_GLOBAL_DEVELOPMENTAL_DELAY	grey	3348	0.000557558027481453	0.0270060442268526	38/2374	C5	HP_SEVERE_GLOBAL_DEVELOPMENTAL_DELAY
grey.HP_POOR_SPEECH	grey	3348	0.000565128218816008	0.0272674365578724	53/2374	C5	HP_POOR_SPEECH
grey.HP_POSTNATAL_MICROCEPHALY	grey	3348	0.000584695429043548	0.0281034642044111	34/2374	C5	HP_POSTNATAL_MICROCEPHALY
grey.GOCC_CONDENSED_CHROMOSOME	grey	3348	0.000594189736076803	0.02845080243925	44/2374	C5	GOCC_CONDENSED_CHROMOSOME
grey.HP_HIGH_PALATE	grey	3348	0.00060116026106269	0.0286533598494665	106/2374	C5	HP_HIGH_PALATE
grey.GOBP_CELL_CYCLE_PROCESS	grey	3348	0.000602988202491763	0.0286533598494665	214/2374	C5	GOBP_CELL_CYCLE_PROCESS
grey.HP_PACE_OF_PROGRESSION	grey	3348	0.000615826233998142	0.0291131780817756	79/2374	C5	HP_PACE_OF_PROGRESSION
grey.GOBP_REGULATION_OF_ATPASE_ACTIVITY	grey	3348	0.000617306127521108	0.0291131780817756	21/2374	C5	GOBP_REGULATION_OF_ATPASE_ACTIVITY
grey.GOBP_MEMBRANE_DOCKING	grey	3348	0.000623612441152806	0.0291927510673838	38/2374	C5	GOBP_MEMBRANE_DOCKING
grey.GOBP_REGULATION_OF_CELLULAR_CATABOLIC_PROCESS	grey	3348	0.000623647452057303	0.0291927510673838	136/2374	C5	GOBP_REGULATION_OF_CELLULAR_CATABOLIC_PROCESS
grey.HP_INTERICTAL_EEG_ABNORMALITY	grey	3348	0.000638826583180374	0.0296917809330686	50/2374	C5	HP_INTERICTAL_EEG_ABNORMALITY
grey.HP_DYSPHAGIA	grey	3348	0.000640793837015595	0.0296917809330686	77/2374	C5	HP_DYSPHAGIA
grey.GOBP_REGULATION_OF_NUCLEOTIDE_METABOLIC_PROCESS	grey	3348	0.000641408739167923	0.0296917809330686	28/2374	C5	GOBP_REGULATION_OF_NUCLEOTIDE_METABOLIC_PROCESS
grey.GOBP_PROTEIN_CONTAINING_COMPLEX_LOCALIZATION	grey	3348	0.000645441929652608	0.0297686360569557	54/2374	C5	GOBP_PROTEIN_CONTAINING_COMPLEX_LOCALIZATION
grey.GOBP_IMPORT_INTO_NUCLEUS	grey	3348	0.000653304338552521	0.0300208898430087	35/2374	C5	GOBP_IMPORT_INTO_NUCLEUS
grey.GOBP_CELLULAR_RESPONSE_TO_INCREASED_OXYGEN_LEVELS	grey	3348	0.000657812888796512	0.0301177470436213	7/2374	C5	GOBP_CELLULAR_RESPONSE_TO_INCREASED_OXYGEN_LEVELS
grey.GOBP_TRANSCRIPTION_ELONGATION_FROM_RNA_POLYMERASE_II_PROMOTER	grey	3348	0.000670030090418617	0.030337162805861	22/2374	C5	GOBP_TRANSCRIPTION_ELONGATION_FROM_RNA_POLYMERASE_II_PROMOTER
grey.HP_THIN_VERMILION_BORDER	grey	3348	0.000670847936812404	0.030337162805861	62/2374	C5	HP_THIN_VERMILION_BORDER
grey.HP_ABNORMAL_LOWER_LIMB_BONE_MORPHOLOGY	grey	3348	0.000671995086625549	0.030337162805861	108/2374	C5	HP_ABNORMAL_LOWER_LIMB_BONE_MORPHOLOGY
grey.HP_ABNORMALITY_OF_TOE	grey	3348	0.000672612422225751	0.030337162805861	103/2374	C5	HP_ABNORMALITY_OF_TOE
grey.HP_GAIT_DISTURBANCE	grey	3348	0.000674696566188538	0.030337162805861	158/2374	C5	HP_GAIT_DISTURBANCE
grey.HP_NEOPLASM_BY_HISTOLOGY	grey	3348	0.000682943917351852	0.0304225903267961	60/2374	C5	HP_NEOPLASM_BY_HISTOLOGY
grey.HP_CRANIAL_NERVE_COMPRESSION	grey	3348	0.000683871699653767	0.0304225903267961	13/2374	C5	HP_CRANIAL_NERVE_COMPRESSION
grey.HP_NEOPLASM_OF_THE_ADRENAL_GLAND	grey	3348	0.000683871699653767	0.0304225903267961	13/2374	C5	HP_NEOPLASM_OF_THE_ADRENAL_GLAND
grey.HP_HYPERCHOLESTEROLEMIA	grey	3348	0.000694661629580609	0.0307024655821811	16/2374	C5	HP_HYPERCHOLESTEROLEMIA
grey.GOBP_ACETYL_COA_BIOSYNTHETIC_PROCESS	grey	3348	0.000700038416834134	0.0307024655821811	9/2374	C5	GOBP_ACETYL_COA_BIOSYNTHETIC_PROCESS
grey.GOBP_GLUTATHIONE_DERIVATIVE_METABOLIC_PROCESS	grey	3348	0.000700038416834134	0.0307024655821811	9/2374	C5	GOBP_GLUTATHIONE_DERIVATIVE_METABOLIC_PROCESS
grey.HP_SINUS_TACHYCARDIA	grey	3348	0.000700038416834134	0.0307024655821811	9/2374	C5	HP_SINUS_TACHYCARDIA
grey.HP_ABNORMALITY_OF_SKIN_PIGMENTATION	grey	3348	0.000702399969875326	0.0307024655821811	74/2374	C5	HP_ABNORMALITY_OF_SKIN_PIGMENTATION
grey.HP_HEMANGIOBLASTOMA	grey	3348	0.000720998877906837	0.0313009691496275	8/2374	C5	HP_HEMANGIOBLASTOMA
grey.GOBP_ORGANOPHOSPHATE_METABOLIC_PROCESS	grey	3348	0.000721082509704452	0.0313009691496275	160/2374	C5	GOBP_ORGANOPHOSPHATE_METABOLIC_PROCESS
grey.GOCC_VACUOLAR_MEMBRANE	grey	3348	0.00072430807072958	0.0313325680941468	76/2374	C5	GOCC_VACUOLAR_MEMBRANE
grey.HP_ABNORMALITY_OF_THE_MUSCULATURE_OF_THE_LIMBS	grey	3348	0.00072896087633873	0.0314254783287607	82/2374	C5	HP_ABNORMALITY_OF_THE_MUSCULATURE_OF_THE_LIMBS
grey.HP_INTELLECTUAL_DISABILITY_SEVERE	grey	3348	0.000739241467265485	0.0316736781914004	69/2374	C5	HP_INTELLECTUAL_DISABILITY_SEVERE
grey.HP_DEVELOPMENTAL_REGRESSION	grey	3348	0.000739767852537291	0.0316736781914004	60/2374	C5	HP_DEVELOPMENTAL_REGRESSION
grey.HP_ABNORMALITY_OF_HAIR_TEXTURE	grey	3348	0.000743157781961237	0.0317105931112371	34/2374	C5	HP_ABNORMALITY_OF_HAIR_TEXTURE
grey.HP_ABNORMAL_PERIPHERAL_NERVOUS_SYSTEM_MORPHOLOGY	grey	3348	0.000750384093126833	0.0318036467001587	137/2374	C5	HP_ABNORMAL_PERIPHERAL_NERVOUS_SYSTEM_MORPHOLOGY
grey.GOBP_DNA_BIOSYNTHETIC_PROCESS	grey	3348	0.000758493673393949	0.0318036467001587	39/2374	C5	GOBP_DNA_BIOSYNTHETIC_PROCESS
grey.HP_PROMINENT_NASAL_BRIDGE	grey	3348	0.000758493673393949	0.0318036467001587	39/2374	C5	HP_PROMINENT_NASAL_BRIDGE
grey.GOBP_HYDROGEN_PEROXIDE_CATABOLIC_PROCESS	grey	3348	0.000763084707592489	0.0318036467001587	11/2374	C5	GOBP_HYDROGEN_PEROXIDE_CATABOLIC_PROCESS
grey.GOCC_DENDRITE_CYTOPLASM	grey	3348	0.000763084707592489	0.0318036467001587	11/2374	C5	GOCC_DENDRITE_CYTOPLASM
grey.GOMF_NUCLEOCYTOPLASMIC_CARRIER_ACTIVITY	grey	3348	0.000763084707592489	0.0318036467001587	11/2374	C5	GOMF_NUCLEOCYTOPLASMIC_CARRIER_ACTIVITY
grey.HP_PERIVENTRICULAR_HETEROTOPIA	grey	3348	0.000763084707592489	0.0318036467001587	11/2374	C5	HP_PERIVENTRICULAR_HETEROTOPIA
grey.HP_ABNORMALITY_OF_THE_OUTER_EAR	grey	3348	0.000775676248120552	0.0322213858697759	165/2374	C5	HP_ABNORMALITY_OF_THE_OUTER_EAR
grey.HP_ABNORMALITY_OF_THE_NASAL_ALAE	grey	3348	0.000797168317166166	0.0330048730655101	102/2374	C5	HP_ABNORMALITY_OF_THE_NASAL_ALAE
grey.GOBP_PROCESS_UTILIZING_AUTOPHAGIC_MECHANISM	grey	3348	0.000826620689816912	0.0341116991899775	91/2374	C5	GOBP_PROCESS_UTILIZING_AUTOPHAGIC_MECHANISM
grey.GOBP_MODIFICATION_DEPENDENT_MACROMOLECULE_CATABOLIC_PROCESS	grey	3348	0.000836856481237787	0.0343388096516933	108/2374	C5	GOBP_MODIFICATION_DEPENDENT_MACROMOLECULE_CATABOLIC_PROCESS
grey.HP_ABNORMALITY_OF_ACID_BASE_HOMEOSTASIS	grey	3348	0.000837598704935684	0.0343388096516933	68/2374	C5	HP_ABNORMALITY_OF_ACID_BASE_HOMEOSTASIS
grey.HP_SPASTIC_TETRAPARESIS	grey	3348	0.000862985459549405	0.0352643406841931	16/2374	C5	HP_SPASTIC_TETRAPARESIS
grey.GOMF_METHYLATED_HISTONE_BINDING	grey	3348	0.000871845083910723	0.0355107031742208	19/2374	C5	GOMF_METHYLATED_HISTONE_BINDING
grey.HP_ABNORMALITY_OF_THE_CEREBRAL_CORTEX	grey	3348	0.000898594118726434	0.0364817579916606	72/2374	C5	HP_ABNORMALITY_OF_THE_CEREBRAL_CORTEX
grey.HP_DYSARTHRIA	grey	3348	0.000904786657301849	0.0366146729543603	85/2374	C5	HP_DYSARTHRIA
grey.GOBP_CARBOHYDRATE_CATABOLIC_PROCESS	grey	3348	0.000909896630136983	0.0366623608294101	40/2374	C5	GOBP_CARBOHYDRATE_CATABOLIC_PROCESS
grey.GOBP_MITOCHONDRIAL_TRANSPORT	grey	3348	0.000913052778268437	0.0366623608294101	52/2374	C5	GOBP_MITOCHONDRIAL_TRANSPORT
grey.GOBP_PROTOPORPHYRINOGEN_IX_METABOLIC_PROCESS	grey	3348	0.00091473247824674	0.0366623608294101	6/2374	C5	GOBP_PROTOPORPHYRINOGEN_IX_METABOLIC_PROCESS
grey.GOBP_CYTOSOLIC_TRANSPORT	grey	3348	0.000922695291311274	0.0368637338519106	35/2374	C5	GOBP_CYTOSOLIC_TRANSPORT
grey.HP_PERIPHERAL_NEUROPATHY	grey	3348	0.000944080514521701	0.0375983811259515	100/2374	C5	HP_PERIPHERAL_NEUROPATHY
grey.GOBP_POSITIVE_REGULATION_OF_CELLULAR_PROTEIN_LOCALIZATION	grey	3348	0.00102035210680911	0.0400990941750164	55/2374	C5	GOBP_POSITIVE_REGULATION_OF_CELLULAR_PROTEIN_LOCALIZATION
grey.HP_ELEVATED_CALCITONIN	grey	3348	0.00102542333815361	0.0400990941750164	9/2374	C5	HP_ELEVATED_CALCITONIN
grey.GOBP_UBIQUITIN_DEPENDENT_GLYCOPROTEIN_ERAD_PATHWAY	grey	3348	0.00102924737539699	0.0400990941750164	4/2374	C5	GOBP_UBIQUITIN_DEPENDENT_GLYCOPROTEIN_ERAD_PATHWAY
grey.GOCC_PIP_BODY	grey	3348	0.00102924737539699	0.0400990941750164	4/2374	C5	GOCC_PIP_BODY
grey.GOMF_ACETYL_COA_C_ACETYLTRANSFERASE_ACTIVITY	grey	3348	0.00102924737539699	0.0400990941750164	4/2374	C5	GOMF_ACETYL_COA_C_ACETYLTRANSFERASE_ACTIVITY
grey.HP_GLOMUS_JUGULAR_TUMOR	grey	3348	0.00102924737539699	0.0400990941750164	4/2374	C5	HP_GLOMUS_JUGULAR_TUMOR
grey.HP_INABILITY_TO_WALK_BY_CHILDHOOD_ADOLESCENCE	grey	3348	0.00102924737539699	0.0400990941750164	4/2374	C5	HP_INABILITY_TO_WALK_BY_CHILDHOOD_ADOLESCENCE
grey.HP_ABNORMALITY_OF_THE_METAPHYSIS	grey	3348	0.00104182115565547	0.0403715117929368	42/2374	C5	HP_ABNORMALITY_OF_THE_METAPHYSIS
grey.HP_ABNORMALITY_OF_THE_MIDFACE	grey	3348	0.00104267595224484	0.0403715117929368	89/2374	C5	HP_ABNORMALITY_OF_THE_MIDFACE
grey.HP_MACULE	grey	3348	0.00105149805145809	0.0404660737566992	25/2374	C5	HP_MACULE
grey.GOBP_RESPONSE_TO_HEAT	grey	3348	0.00105156955318325	0.0404660737566992	34/2374	C5	GOBP_RESPONSE_TO_HEAT
grey.HP_ABNORMAL_EMOTION_AFFECT_BEHAVIOR	grey	3348	0.00108877077954057	0.0417695089582155	85/2374	C5	HP_ABNORMAL_EMOTION_AFFECT_BEHAVIOR
grey.GOBP_COPII_COATED_VESICLE_CARGO_LOADING	grey	3348	0.00110285177512509	0.0418965942459675	7/2374	C5	GOBP_COPII_COATED_VESICLE_CARGO_LOADING
grey.GOBP_DEOXYRIBONUCLEOTIDE_BIOSYNTHETIC_PROCESS	grey	3348	0.00110285177512509	0.0418965942459675	7/2374	C5	GOBP_DEOXYRIBONUCLEOTIDE_BIOSYNTHETIC_PROCESS
grey.GOCC_COPII_VESICLE_COAT	grey	3348	0.00110285177512509	0.0418965942459675	7/2374	C5	GOCC_COPII_VESICLE_COAT
grey.HP_HYPERTENSION_ASSOCIATED_WITH_PHEOCHROMOCYTOMA	grey	3348	0.00111182451343634	0.0418965942459675	8/2374	C5	HP_HYPERTENSION_ASSOCIATED_WITH_PHEOCHROMOCYTOMA
grey.HP_SUDDEN_EPISODIC_APNEA	grey	3348	0.00111182451343634	0.0418965942459675	8/2374	C5	HP_SUDDEN_EPISODIC_APNEA
grey.GOBP_POSITIVE_REGULATION_OF_MRNA_CATABOLIC_PROCESS	grey	3348	0.00111212163283437	0.0418965942459675	15/2374	C5	GOBP_POSITIVE_REGULATION_OF_MRNA_CATABOLIC_PROCESS
grey.GOBP_DNA_REPAIR	grey	3348	0.00111804199659293	0.0419935234947852	95/2374	C5	GOBP_DNA_REPAIR
grey.GOBP_TELOMERE_ORGANIZATION	grey	3348	0.00112605971511478	0.0421684153018354	36/2374	C5	GOBP_TELOMERE_ORGANIZATION
grey.HP_EPISODIC_HYPERTENSION	grey	3348	0.00113693990929677	0.0422471788639694	5/2374	C5	HP_EPISODIC_HYPERTENSION
grey.HP_CRYPTORCHIDISM	grey	3348	0.0011382166094486	0.0422471788639694	111/2374	C5	HP_CRYPTORCHIDISM
grey.HP_SLEEP_DISTURBANCE	grey	3348	0.00113826595902923	0.0422471788639694	82/2374	C5	HP_SLEEP_DISTURBANCE
grey.GOBP_ESTABLISHMENT_OF_ORGANELLE_LOCALIZATION	grey	3348	0.00114382452104424	0.0422653343470825	75/2374	C5	GOBP_ESTABLISHMENT_OF_ORGANELLE_LOCALIZATION
grey.HP_LARGE_BASAL_GANGLIA	grey	3348	0.00114549331829478	0.0422653343470825	13/2374	C5	HP_LARGE_BASAL_GANGLIA
grey.HP_ABNORMALITY_OF_CIRCULATING_ENZYME_LEVEL	grey	3348	0.00123184593142229	0.0453182029609754	51/2374	C5	HP_ABNORMALITY_OF_CIRCULATING_ENZYME_LEVEL
grey.GOBP_ORGANIC_ACID_CATABOLIC_PROCESS	grey	3348	0.00123978059208263	0.0454767471569491	49/2374	C5	GOBP_ORGANIC_ACID_CATABOLIC_PROCESS
grey.HP_NAUSEA_AND_VOMITING	grey	3348	0.0012544719303512	0.0458814879482677	78/2374	C5	HP_NAUSEA_AND_VOMITING
grey.GOMF_RNA_BINDING	grey	3348	0.00127720622510889	0.0465771863197412	281/2374	C5	GOMF_RNA_BINDING
grey.HP_ABNORMAL_FEAR_ANXIETY_RELATED_BEHAVIOR	grey	3348	0.00132711365525554	0.0482569298700893	62/2374	C5	HP_ABNORMAL_FEAR_ANXIETY_RELATED_BEHAVIOR
grey.GOBP_HISTONE_H3_K4_METHYLATION	grey	3348	0.00137730159651749	0.0498683338064024	15/2374	C5	GOBP_HISTONE_H3_K4_METHYLATION
grey.GOBP_MITOTIC_CELL_CYCLE	grey	3348	0.00137937918141264	0.0498683338064024	159/2374	C5	GOBP_MITOTIC_CELL_CYCLE
grey.GOBP_REGULATION_OF_HYDROLASE_ACTIVITY	grey	3348	0.0013935028236907	0.0502341750666662	195/2374	C5	GOBP_REGULATION_OF_HYDROLASE_ACTIVITY
grey.GOBP_CYTOSKELETON_DEPENDENT_INTRACELLULAR_TRANSPORT	grey	3348	0.00140551001925515	0.0505218429557476	39/2374	C5	GOBP_CYTOSKELETON_DEPENDENT_INTRACELLULAR_TRANSPORT
grey.GOBP_NUCLEOTIDE_PHOSPHORYLATION	grey	3348	0.00141436511497782	0.0505516098684307	29/2374	C5	GOBP_NUCLEOTIDE_PHOSPHORYLATION
grey.HP_APLASIA_HYPOPLASIA_OF_THE_CEREBELLAR_VERMIS	grey	3348	0.00141486053178044	0.0505516098684307	46/2374	C5	HP_APLASIA_HYPOPLASIA_OF_THE_CEREBELLAR_VERMIS
grey.GOBP_TOR_SIGNALING	grey	3348	0.00141842699670686	0.0505516098684307	27/2374	C5	GOBP_TOR_SIGNALING
grey.HP_MYOGLOBINURIA	grey	3348	0.00146314594090166	0.0516535130995467	9/2374	C5	HP_MYOGLOBINURIA
grey.GOBP_REGULATION_OF_RESPONSE_TO_DNA_DAMAGE_STIMULUS	grey	3348	0.00146557730922164	0.0516535130995467	43/2374	C5	GOBP_REGULATION_OF_RESPONSE_TO_DNA_DAMAGE_STIMULUS
grey.GOMF_GTPASE_BINDING	grey	3348	0.00146557730922164	0.0516535130995467	43/2374	C5	GOMF_GTPASE_BINDING
grey.HP_ABNORMAL_RETINAL_MORPHOLOGY	grey	3348	0.00146581511864796	0.0516535130995467	139/2374	C5	HP_ABNORMAL_RETINAL_MORPHOLOGY
grey.HP_DOWNSLANTED_PALPEBRAL_FISSURES	grey	3348	0.00148207847416452	0.0520803206117477	75/2374	C5	HP_DOWNSLANTED_PALPEBRAL_FISSURES
grey.HP_ABNORMAL_FINGER_PHALANX_MORPHOLOGY	grey	3348	0.0015280533823595	0.0535458929656423	103/2374	C5	HP_ABNORMAL_FINGER_PHALANX_MORPHOLOGY
grey.GOBP_REGULATION_OF_SIGNAL_TRANSDUCTION_BY_P53_CLASS_MEDIATOR	grey	3348	0.00154568889962274	0.0540130006845885	36/2374	C5	GOBP_REGULATION_OF_SIGNAL_TRANSDUCTION_BY_P53_CLASS_MEDIATOR
grey.GOBP_PROTEIN_LOCALIZATION_TO_MITOCHONDRION	grey	3348	0.00155736112035405	0.0542697090412264	31/2374	C5	GOBP_PROTEIN_LOCALIZATION_TO_MITOCHONDRION
grey.HP_ABNORMALITY_OF_THE_VOICE	grey	3348	0.0015793956681786	0.0547472253925089	75/2374	C5	HP_ABNORMALITY_OF_THE_VOICE
grey.HP_MOTOR_DELAY	grey	3348	0.00157979239474597	0.0547472253925089	107/2374	C5	HP_MOTOR_DELAY
grey.GOBP_ORGANELLE_MEMBRANE_FUSION	grey	3348	0.00159447931444815	0.0551039752059286	25/2374	C5	GOBP_ORGANELLE_MEMBRANE_FUSION
grey.HP_ABNORMAL_PALATE_MORPHOLOGY	grey	3348	0.00162428982352912	0.0559799885609141	149/2374	C5	HP_ABNORMAL_PALATE_MORPHOLOGY
grey.GOMF_NUCLEAR_IMPORT_SIGNAL_RECEPTOR_ACTIVITY	grey	3348	0.00165470883003678	0.0567232954716929	8/2374	C5	GOMF_NUCLEAR_IMPORT_SIGNAL_RECEPTOR_ACTIVITY
grey.HP_TREMOR	grey	3348	0.00165853518473687	0.0567232954716929	87/2374	C5	HP_TREMOR
grey.HP_INCREASED_SERUM_LACTATE	grey	3348	0.00165942203572031	0.0567232954716929	37/2374	C5	HP_INCREASED_SERUM_LACTATE
grey.GOCC_GOLGI_APPARATUS	grey	3348	0.00168252676444707	0.0573567887499686	236/2374	C5	GOCC_GOLGI_APPARATUS
grey.HP_URINARY_BLADDER_SPHINCTER_DYSFUNCTION	grey	3348	0.00169363384780933	0.0575789610318918	10/2374	C5	HP_URINARY_BLADDER_SPHINCTER_DYSFUNCTION
grey.GOMF_ZINC_ION_BINDING	grey	3348	0.0017126152776147	0.0579225201035627	128/2374	C5	GOMF_ZINC_ION_BINDING
grey.GOBP_ELECTRON_TRANSPORT_CHAIN	grey	3348	0.00171297369138476	0.0579225201035627	36/2374	C5	GOBP_ELECTRON_TRANSPORT_CHAIN
grey.GOBP_SCF_DEPENDENT_PROTEASOMAL_UBIQUITIN_DEPENDENT_PROTEIN_CATABOLIC_PROCESS	grey	3348	0.00172322356124945	0.058112471978157	22/2374	C5	GOBP_SCF_DEPENDENT_PROTEASOMAL_UBIQUITIN_DEPENDENT_PROTEIN_CATABOLIC_PROCESS
grey.HP_ABNORMAL_NERVOUS_SYSTEM_ELECTROPHYSIOLOGY	grey	3348	0.00175046669917006	0.0588192404975907	93/2374	C5	HP_ABNORMAL_NERVOUS_SYSTEM_ELECTROPHYSIOLOGY
grey.HP_ARACHNOID_HEMANGIOMATOSIS	grey	3348	0.00175355886377831	0.0588192404975907	7/2374	C5	HP_ARACHNOID_HEMANGIOMATOSIS
grey.HP_ABNORMALITY_OF_THE_OVARY	grey	3348	0.00176152878715269	0.0589034765530199	45/2374	C5	HP_ABNORMALITY_OF_THE_OVARY
grey.HP_HIRSUTISM	grey	3348	0.00176546091541933	0.0589034765530199	35/2374	C5	HP_HIRSUTISM
grey.GOBP_VESICLE_DOCKING	grey	3348	0.0017742094634543	0.0590383493873586	17/2374	C5	GOBP_VESICLE_DOCKING
grey.HP_NEOPLASM_OF_THE_ORAL_CAVITY	grey	3348	0.00178121475167229	0.0591146535971662	14/2374	C5	HP_NEOPLASM_OF_THE_ORAL_CAVITY
grey.GOBP_T_CELL_RECEPTOR_SIGNALING_PATHWAY	grey	3348	0.00181060201866011	0.0599314045490529	40/2374	C5	GOBP_T_CELL_RECEPTOR_SIGNALING_PATHWAY
grey.GOCC_OXIDOREDUCTASE_COMPLEX	grey	3348	0.00182224615561557	0.0601581000584141	25/2374	C5	GOCC_OXIDOREDUCTASE_COMPLEX
grey.GOBP_CELLULAR_RESPONSE_TO_OXYGEN_LEVELS	grey	3348	0.00184075188183327	0.0603195172053149	44/2374	C5	GOBP_CELLULAR_RESPONSE_TO_OXYGEN_LEVELS
grey.HP_LOW_SET_POSTERIORLY_ROTATED_EARS	grey	3348	0.00184075188183327	0.0603195172053149	44/2374	C5	HP_LOW_SET_POSTERIORLY_ROTATED_EARS
grey.HP_ANIRIDIA	grey	3348	0.00184156038976768	0.0603195172053149	13/2374	C5	HP_ANIRIDIA
grey.HP_ABNORMAL_STOMACH_MORPHOLOGY	grey	3348	0.00190778044326444	0.0623257959915428	47/2374	C5	HP_ABNORMAL_STOMACH_MORPHOLOGY
grey.HP_INTELLECTUAL_DISABILITY_MODERATE	grey	3348	0.00192238406990988	0.0625260996063169	43/2374	C5	HP_INTELLECTUAL_DISABILITY_MODERATE
grey.HP_GASTROINTESTINAL_OBSTRUCTION	grey	3348	0.00192387998788667	0.0625260996063169	16/2374	C5	HP_GASTROINTESTINAL_OBSTRUCTION
grey.HP_ABNORMAL_DIAPHYSIS_MORPHOLOGY	grey	3348	0.00194641624392741	0.0630950691991455	50/2374	C5	HP_ABNORMAL_DIAPHYSIS_MORPHOLOGY
grey.GOBP_PROTEIN_POLYUBIQUITINATION	grey	3348	0.00196828717110276	0.0636395942306292	60/2374	C5	GOBP_PROTEIN_POLYUBIQUITINATION
grey.HP_ABNORMAL_TESTIS_MORPHOLOGY	grey	3348	0.00199036962061357	0.0641881411069336	135/2374	C5	HP_ABNORMAL_TESTIS_MORPHOLOGY
grey.HP_ABNORMALITY_OF_THE_CEREBELLAR_VERMIS	grey	3348	0.00200583719347995	0.0645210963902716	51/2374	C5	HP_ABNORMALITY_OF_THE_CEREBELLAR_VERMIS
grey.GOBP_REGULATION_OF_CELL_CYCLE	grey	3348	0.00202650810866277	0.0649278625997349	182/2374	C5	GOBP_REGULATION_OF_CELL_CYCLE
grey.HP_ABNORMALITY_OF_THE_KNEE	grey	3348	0.00203807080518031	0.0649278625997349	58/2374	C5	HP_ABNORMALITY_OF_THE_KNEE
grey.GOBP_REGULATION_OF_PROTEIN_SUMOYLATION	grey	3348	0.00203918516255843	0.0649278625997349	9/2374	C5	GOBP_REGULATION_OF_PROTEIN_SUMOYLATION
grey.HP_ANGIOFIBROMAS	grey	3348	0.00203918516255843	0.0649278625997349	9/2374	C5	HP_ANGIOFIBROMAS
grey.HP_ABNORMALITY_OF_THE_EXTERNAL_NOSE	grey	3348	0.00205117081666059	0.0651441465696383	128/2374	C5	HP_ABNORMALITY_OF_THE_EXTERNAL_NOSE
grey.GOBP_REGULATION_OF_TRANSCRIPTION_FROM_RNA_POLYMERASE_II_PROMOTER_IN_RESPONSE_TO_HYPOXIA	grey	3348	0.00205997493501183	0.0651629839366052	19/2374	C5	GOBP_REGULATION_OF_TRANSCRIPTION_FROM_RNA_POLYMERASE_II_PROMOTER_IN_RESPONSE_TO_HYPOXIA
grey.HP_HYPERAMMONEMIA	grey	3348	0.00206808133252229	0.0651629839366052	15/2374	C5	HP_HYPERAMMONEMIA
grey.HP_OVERLAPPING_TOE	grey	3348	0.00206808133252229	0.0651629839366052	15/2374	C5	HP_OVERLAPPING_TOE
grey.GOBP_PROTEASOMAL_PROTEIN_CATABOLIC_PROCESS	grey	3348	0.00207254129858155	0.0651629839366052	81/2374	C5	GOBP_PROTEASOMAL_PROTEIN_CATABOLIC_PROCESS
grey.GOBP_CELLULAR_TRANSITION_METAL_ION_HOMEOSTASIS	grey	3348	0.00207841436764069	0.0651842706051312	26/2374	C5	GOBP_CELLULAR_TRANSITION_METAL_ION_HOMEOSTASIS
grey.GOBP_MACROAUTOPHAGY	grey	3348	0.00210538796252754	0.0658655660596209	56/2374	C5	GOBP_MACROAUTOPHAGY
grey.HP_LISSENCEPHALY	grey	3348	0.00213034437831576	0.0664805229501771	32/2374	C5	HP_LISSENCEPHALY
grey.HP_ABNORMAL_EXTERNAL_GENITALIA	grey	3348	0.00217358995878674	0.0676617519428775	161/2374	C5	HP_ABNORMAL_EXTERNAL_GENITALIA
grey.GOBP_NUCLEOBASE_CONTAINING_SMALL_MOLECULE_METABOLIC_PROCESS	grey	3348	0.00222554518836506	0.06910758511891	100/2374	C5	GOBP_NUCLEOBASE_CONTAINING_SMALL_MOLECULE_METABOLIC_PROCESS
grey.HP_OCULOMOTOR_APRAXIA	grey	3348	0.00224170623540792	0.0694375425264008	21/2374	C5	HP_OCULOMOTOR_APRAXIA
grey.HP_ABNORMALITY_OF_THE_PALPEBRAL_FISSURES	grey	3348	0.00224942529119763	0.0695050253154539	113/2374	C5	HP_ABNORMALITY_OF_THE_PALPEBRAL_FISSURES
grey.GOBP_PIGMENT_METABOLIC_PROCESS	grey	3348	0.00228394015551178	0.0699890863972135	18/2374	C5	GOBP_PIGMENT_METABOLIC_PROCESS
grey.HP_MELANOMA	grey	3348	0.00228394015551178	0.0699890863972135	18/2374	C5	HP_MELANOMA
grey.GOBP_FATTY_ACID_ALPHA_OXIDATION	grey	3348	0.00229900149119894	0.0699890863972135	5/2374	C5	GOBP_FATTY_ACID_ALPHA_OXIDATION
grey.GOBP_NUCLEAR_PORE_COMPLEX_ASSEMBLY	grey	3348	0.00229900149119894	0.0699890863972135	5/2374	C5	GOBP_NUCLEAR_PORE_COMPLEX_ASSEMBLY
grey.GOBP_PRESYNAPTIC_ACTIVE_ZONE_ORGANIZATION	grey	3348	0.00229900149119894	0.0699890863972135	5/2374	C5	GOBP_PRESYNAPTIC_ACTIVE_ZONE_ORGANIZATION
grey.HP_TYPE_II_TRANSFERRIN_ISOFORM_PROFILE	grey	3348	0.00229900149119894	0.0699890863972135	5/2374	C5	HP_TYPE_II_TRANSFERRIN_ISOFORM_PROFILE
grey.HP_CAFE_AU_LAIT_SPOT	grey	3348	0.00230820678982257	0.0699890863972135	28/2374	C5	HP_CAFE_AU_LAIT_SPOT
grey.GOBP_REGULATION_OF_CELLULAR_PROTEIN_LOCALIZATION	grey	3348	0.00231306338512898	0.0699890863972135	90/2374	C5	GOBP_REGULATION_OF_CELLULAR_PROTEIN_LOCALIZATION
grey.GOBP_PROTEIN_K48_LINKED_UBIQUITINATION	grey	3348	0.00231530257910272	0.0699890863972135	16/2374	C5	GOBP_PROTEIN_K48_LINKED_UBIQUITINATION
grey.HP_FAILURE_TO_THRIVE	grey	3348	0.00232568430349641	0.0701159790238147	140/2374	C5	HP_FAILURE_TO_THRIVE
grey.HP_GENU_VALGUM	grey	3348	0.0023361283863616	0.0701159790238147	27/2374	C5	HP_GENU_VALGUM
grey.HP_SPARSE_SCALP_HAIR	grey	3348	0.00233626777456792	0.0701159790238147	23/2374	C5	HP_SPARSE_SCALP_HAIR
grey.HP_ABSENT_SPEECH	grey	3348	0.00234479249553259	0.070203870779132	51/2374	C5	HP_ABSENT_SPEECH
grey.GOMF_LYASE_ACTIVITY	grey	3348	0.00236228163533942	0.0704476319042688	38/2374	C5	GOMF_LYASE_ACTIVITY
grey.HP_ABNORMAL_GLYCOSYLATION	grey	3348	0.00236416524764425	0.0704476319042688	12/2374	C5	HP_ABNORMAL_GLYCOSYLATION
grey.GOBP_NUCLEOSIDE_DIPHOSPHATE_METABOLIC_PROCESS	grey	3348	0.00237081013040773	0.0704782300615285	32/2374	C5	GOBP_NUCLEOSIDE_DIPHOSPHATE_METABOLIC_PROCESS
grey.GOBP_RETROGRADE_AXONAL_TRANSPORT	grey	3348	0.00238743665996507	0.0706377191020327	8/2374	C5	GOBP_RETROGRADE_AXONAL_TRANSPORT
grey.HP_ADENOMA_SEBACEUM	grey	3348	0.00238743665996507	0.0706377191020327	8/2374	C5	HP_ADENOMA_SEBACEUM
grey.GOBP_POSITIVE_REGULATION_OF_ORGANELLE_ORGANIZATION	grey	3348	0.00239925073326051	0.0708202363500072	95/2374	C5	GOBP_POSITIVE_REGULATION_OF_ORGANELLE_ORGANIZATION
grey.GOMF_CATALYTIC_ACTIVITY_ACTING_ON_RNA	grey	3348	0.00244330389032814	0.0719512847515646	66/2374	C5	GOMF_CATALYTIC_ACTIVITY_ACTING_ON_RNA
grey.GOBP_CELLULAR_RESPONSE_TO_CHEMICAL_STRESS	grey	3348	0.0024645873713999	0.0724080762862102	61/2374	C5	GOBP_CELLULAR_RESPONSE_TO_CHEMICAL_STRESS
grey.HP_ABNORMAL_GLIAL_CELL_MORPHOLOGY	grey	3348	0.0024925406924726	0.0730425072111809	30/2374	C5	HP_ABNORMAL_GLIAL_CELL_MORPHOLOGY
grey.GOBP_HYDROGEN_PEROXIDE_METABOLIC_PROCESS	grey	3348	0.00250897006653676	0.0730425072111809	15/2374	C5	GOBP_HYDROGEN_PEROXIDE_METABOLIC_PROCESS
grey.HP_TINNITUS	grey	3348	0.00250897006653676	0.0730425072111809	15/2374	C5	HP_TINNITUS
grey.GOMF_TRANSLATION_FACTOR_ACTIVITY_RNA_BINDING	grey	3348	0.00251691622328649	0.0730425072111809	20/2374	C5	GOMF_TRANSLATION_FACTOR_ACTIVITY_RNA_BINDING
grey.HP_NEOPLASM_OF_THE_BREAST	grey	3348	0.00251691622328649	0.0730425072111809	20/2374	C5	HP_NEOPLASM_OF_THE_BREAST
grey.GOBP_PEPTIDYL_AMINO_ACID_MODIFICATION	grey	3348	0.00252111643064498	0.0730425072111809	189/2374	C5	GOBP_PEPTIDYL_AMINO_ACID_MODIFICATION
grey.GOCC_CULLIN_RING_UBIQUITIN_LIGASE_COMPLEX	grey	3348	0.00255601737468272	0.0738830367866236	33/2374	C5	GOCC_CULLIN_RING_UBIQUITIN_LIGASE_COMPLEX
grey.GOBP_ANTIGEN_PROCESSING_AND_PRESENTATION	grey	3348	0.00259686668694189	0.0747766351040317	44/2374	C5	GOBP_ANTIGEN_PROCESSING_AND_PRESENTATION
grey.HP_ABNORMALITY_OF_BONE_MINERAL_DENSITY	grey	3348	0.00260095407456215	0.0747766351040317	86/2374	C5	HP_ABNORMALITY_OF_BONE_MINERAL_DENSITY
grey.HP_HEPATOMEGALY	grey	3348	0.00260998463004279	0.0747766351040317	83/2374	C5	HP_HEPATOMEGALY
grey.HP_ABNORMAL_CIRCULATING_PROTEIN_CONCENTRATION	grey	3348	0.0026107745058243	0.0747766351040317	81/2374	C5	HP_ABNORMAL_CIRCULATING_PROTEIN_CONCENTRATION
grey.HP_GENERALIZED_ABNORMALITY_OF_SKIN	grey	3348	0.00262096981053679	0.0748976452692118	137/2374	C5	HP_GENERALIZED_ABNORMALITY_OF_SKIN
grey.GOBP_RHYTHMIC_PROCESS	grey	3348	0.0026535154750391	0.0753174774746179	53/2374	C5	GOBP_RHYTHMIC_PROCESS
grey.GOBP_REGULATION_OF_GOLGI_ORGANIZATION	grey	3348	0.00266691720380111	0.0753174774746179	7/2374	C5	GOBP_REGULATION_OF_GOLGI_ORGANIZATION
grey.GOCC_RNA_POLYMERASE_COMPLEX	grey	3348	0.00268393509922218	0.0753174774746179	24/2374	C5	GOCC_RNA_POLYMERASE_COMPLEX
grey.GOCC_VESICLE_TETHERING_COMPLEX	grey	3348	0.00268946331934179	0.0753174774746179	18/2374	C5	GOCC_VESICLE_TETHERING_COMPLEX
grey.HP_ABNORMALITY_OF_THE_NECK	grey	3348	0.00272590524605666	0.0753174774746179	89/2374	C5	HP_ABNORMALITY_OF_THE_NECK
grey.GOCC_POST_MRNA_RELEASE_SPLICEOSOMAL_COMPLEX	grey	3348	0.00272932714516524	0.0753174774746179	6/2374	C5	GOCC_POST_MRNA_RELEASE_SPLICEOSOMAL_COMPLEX
grey.GOCC_PRP19_COMPLEX	grey	3348	0.00272932714516524	0.0753174774746179	6/2374	C5	GOCC_PRP19_COMPLEX
grey.HP_ABNORMALITY_OF_THE_CERVICAL_SPINE	grey	3348	0.00273024936901498	0.0753174774746179	64/2374	C5	HP_ABNORMALITY_OF_THE_CERVICAL_SPINE
grey.GOBP_PROTEIN_TARGETING	grey	3348	0.00273418822402184	0.0753174774746179	74/2374	C5	GOBP_PROTEIN_TARGETING
grey.GOCC_RNA_POLYMERASE_II_TRANSCRIPTION_REGULATOR_COMPLEX	grey	3348	0.0027371638839354	0.0753174774746179	34/2374	C5	GOCC_RNA_POLYMERASE_II_TRANSCRIPTION_REGULATOR_COMPLEX
grey.GOMF_UBIQUITIN_LIKE_PROTEIN_TRANSFERASE_ACTIVITY	grey	3348	0.002749382131677	0.0753174774746179	76/2374	C5	GOMF_UBIQUITIN_LIKE_PROTEIN_TRANSFERASE_ACTIVITY
grey.GOBP_PURINE_CONTAINING_COMPOUND_METABOLIC_PROCESS	grey	3348	0.00275479644239773	0.0753174774746179	77/2374	C5	GOBP_PURINE_CONTAINING_COMPOUND_METABOLIC_PROCESS
grey.GOMF_TRANSITION_METAL_ION_BINDING	grey	3348	0.00276448895362441	0.0753174774746179	163/2374	C5	GOMF_TRANSITION_METAL_ION_BINDING
grey.GOBP_TETRAPYRROLE_METABOLIC_PROCESS	grey	3348	0.00277075500974087	0.0753174774746179	16/2374	C5	GOBP_TETRAPYRROLE_METABOLIC_PROCESS
grey.GOCC_ER_TO_GOLGI_TRANSPORT_VESICLE_MEMBRANE	grey	3348	0.00277075500974087	0.0753174774746179	16/2374	C5	GOCC_ER_TO_GOLGI_TRANSPORT_VESICLE_MEMBRANE
grey.GOMF_GLUTATHIONE_TRANSFERASE_ACTIVITY	grey	3348	0.00278237851278704	0.0753174774746179	9/2374	C5	GOMF_GLUTATHIONE_TRANSFERASE_ACTIVITY
grey.HP_ABNORMALITY_OF_URINE_CATECHOLAMINE_CONCENTRATION	grey	3348	0.00278237851278704	0.0753174774746179	9/2374	C5	HP_ABNORMALITY_OF_URINE_CATECHOLAMINE_CONCENTRATION
grey.HP_FLUSHING	grey	3348	0.00278237851278704	0.0753174774746179	9/2374	C5	HP_FLUSHING
grey.GOBP_OXIDATIVE_DNA_DEMETHYLATION	grey	3348	0.00278575604210623	0.0753174774746179	4/2374	C5	GOBP_OXIDATIVE_DNA_DEMETHYLATION
grey.GOBP_POSITIVE_REGULATION_OF_OXIDATIVE_STRESS_INDUCED_INTRINSIC_APOPTOTIC_SIGNALING_PATHWAY	grey	3348	0.00278575604210623	0.0753174774746179	4/2374	C5	GOBP_POSITIVE_REGULATION_OF_OXIDATIVE_STRESS_INDUCED_INTRINSIC_APOPTOTIC_SIGNALING_PATHWAY
grey.GOCC_EUKARYOTIC_TRANSLATION_INITIATION_FACTOR_2B_COMPLEX	grey	3348	0.00278575604210623	0.0753174774746179	4/2374	C5	GOCC_EUKARYOTIC_TRANSLATION_INITIATION_FACTOR_2B_COMPLEX
grey.GOCC_PARASPECKLES	grey	3348	0.00278575604210623	0.0753174774746179	4/2374	C5	GOCC_PARASPECKLES
grey.GOMF_C_ACETYLTRANSFERASE_ACTIVITY	grey	3348	0.00278575604210623	0.0753174774746179	4/2374	C5	GOMF_C_ACETYLTRANSFERASE_ACTIVITY
grey.GOMF_MUTLALPHA_COMPLEX_BINDING	grey	3348	0.00278575604210623	0.0753174774746179	4/2374	C5	GOMF_MUTLALPHA_COMPLEX_BINDING
grey.HP_ABNORMAL_CIRCULATING_PORPHYRIN_CONCENTRATION	grey	3348	0.00278575604210623	0.0753174774746179	4/2374	C5	HP_ABNORMAL_CIRCULATING_PORPHYRIN_CONCENTRATION
grey.GOBP_REGULATION_OF_TELOMERE_MAINTENANCE	grey	3348	0.00282049331156826	0.0760926636422017	19/2374	C5	GOBP_REGULATION_OF_TELOMERE_MAINTENANCE
grey.GOBP_CELL_CYCLE_CHECKPOINT	grey	3348	0.00285804085052327	0.0769401769738507	40/2374	C5	GOBP_CELL_CYCLE_CHECKPOINT
grey.HP_FUNCTIONAL_ABNORMALITY_OF_THE_GASTROINTESTINAL_TRACT	grey	3348	0.00286716465127873	0.0770205150969842	143/2374	C5	HP_FUNCTIONAL_ABNORMALITY_OF_THE_GASTROINTESTINAL_TRACT
grey.HP_VENTRICULOMEGALY	grey	3348	0.00288094540699748	0.0772253421597936	99/2374	C5	HP_VENTRICULOMEGALY
grey.HP_DEVIATION_OF_TOES	grey	3348	0.0029074378851812	0.077769314007672	28/2374	C5	HP_DEVIATION_OF_TOES
grey.HP_APLASIA_HYPOPLASIA_OF_THE_EXTREMITIES	grey	3348	0.00294487638290465	0.0786031366458272	103/2374	C5	HP_APLASIA_HYPOPLASIA_OF_THE_EXTREMITIES
grey.GOBP_RESPONSE_TO_OXYGEN_LEVELS	grey	3348	0.00296362106639459	0.0789355122673463	66/2374	C5	GOBP_RESPONSE_TO_OXYGEN_LEVELS
grey.HP_CNS_DEMYELINATION	grey	3348	0.00297420324268396	0.0790495332192167	12/2374	C5	HP_CNS_DEMYELINATION
grey.HP_GENERALIZED_MUSCLE_WEAKNESS	grey	3348	0.00300181157427811	0.0792859844391431	26/2374	C5	HP_GENERALIZED_MUSCLE_WEAKNESS
grey.GOCC_UBIQUITIN_LIGASE_COMPLEX	grey	3348	0.00301172620490324	0.0792859844391431	52/2374	C5	GOCC_UBIQUITIN_LIGASE_COMPLEX
grey.HP_INTELLECTUAL_DISABILITY_MILD	grey	3348	0.00301794924694407	0.0792859844391431	61/2374	C5	HP_INTELLECTUAL_DISABILITY_MILD
grey.GOBP_MEMBRANE_ORGANIZATION	grey	3348	0.00302701714058606	0.0792859844391431	145/2374	C5	GOBP_MEMBRANE_ORGANIZATION
grey.HP_CONSTITUTIONAL_SYMPTOM	grey	3348	0.00302701714058606	0.0792859844391431	145/2374	C5	HP_CONSTITUTIONAL_SYMPTOM
grey.HP_CELLULAR_IMMUNODEFICIENCY	grey	3348	0.00302734049791547	0.0792859844391431	11/2374	C5	HP_CELLULAR_IMMUNODEFICIENCY
grey.HP_LARGE_HANDS	grey	3348	0.00302734049791547	0.0792859844391431	11/2374	C5	HP_LARGE_HANDS
grey.GOBP_RESPONSE_TO_UV	grey	3348	0.00309745952260072	0.0809533952313043	30/2374	C5	GOBP_RESPONSE_TO_UV
grey.HP_NEOPLASM_OF_THE_NERVOUS_SYSTEM	grey	3348	0.00312975811203899	0.0816274750842601	33/2374	C5	HP_NEOPLASM_OF_THE_NERVOUS_SYSTEM
grey.GOCC_INCLUSION_BODY	grey	3348	0.00315332581493288	0.0820715193948817	18/2374	C5	GOCC_INCLUSION_BODY
grey.GOBP_CELLULAR_LIPID_CATABOLIC_PROCESS	grey	3348	0.00321803889636377	0.083582397422119	43/2374	C5	GOBP_CELLULAR_LIPID_CATABOLIC_PROCESS
grey.HP_BREAST_CARCINOMA	grey	3348	0.00329793490148439	0.0854805647502515	16/2374	C5	HP_BREAST_CARCINOMA
grey.GOBP_REGULATION_OF_OXIDATIVE_STRESS_INDUCED_NEURON_DEATH	grey	3348	0.00335166422746848	0.0866940778012209	8/2374	C5	GOBP_REGULATION_OF_OXIDATIVE_STRESS_INDUCED_NEURON_DEATH
grey.GOBP_AEROBIC_RESPIRATION	grey	3348	0.00337210376951492	0.0870432958612442	20/2374	C5	GOBP_AEROBIC_RESPIRATION
grey.GOBP_RNA_CATABOLIC_PROCESS	grey	3348	0.00342794060631107	0.0882402047014627	70/2374	C5	GOBP_RNA_CATABOLIC_PROCESS
grey.GOCC_RIBONUCLEOPROTEIN_GRANULE	grey	3348	0.00343254044593972	0.0882402047014627	45/2374	C5	GOCC_RIBONUCLEOPROTEIN_GRANULE
grey.GOBP_LIPID_OXIDATION	grey	3348	0.00345470441339551	0.0883204496155016	24/2374	C5	GOBP_LIPID_OXIDATION
grey.HP_ABNORMAL_CIRCULATING_HORMONE_LEVEL	grey	3348	0.00345548927875642	0.0883204496155016	73/2374	C5	HP_ABNORMAL_CIRCULATING_HORMONE_LEVEL
grey.HP_ABNORMAL_INTERNAL_GENITALIA	grey	3348	0.00346281512435928	0.0883204496155016	79/2374	C5	HP_ABNORMAL_INTERNAL_GENITALIA
grey.HP_APLASIA_HYPOPLASIA_AFFECTING_BONES_OF_THE_AXIAL_SKELETON	grey	3348	0.00346382313358524	0.0883204496155016	124/2374	C5	HP_APLASIA_HYPOPLASIA_AFFECTING_BONES_OF_THE_AXIAL_SKELETON
grey.GOBP_TORC1_SIGNALING	grey	3348	0.00350882862291648	0.0892865214492642	13/2374	C5	GOBP_TORC1_SIGNALING
grey.HP_APLASIA_HYPOPLASIA_INVOLVING_BONES_OF_THE_FEET	grey	3348	0.0035262936772832	0.0895492999625865	49/2374	C5	HP_APLASIA_HYPOPLASIA_INVOLVING_BONES_OF_THE_FEET
grey.HP_SLOPING_FOREHEAD	grey	3348	0.00357968083827872	0.0907214062953669	32/2374	C5	HP_SLOPING_FOREHEAD
grey.HP_ABNORMALITY_OF_THE_FEMALE_GENITALIA	grey	3348	0.00360555530727903	0.0909860872329056	85/2374	C5	HP_ABNORMALITY_OF_THE_FEMALE_GENITALIA
grey.GOBP_POSITIVE_REGULATION_OF_ATPASE_ACTIVITY	grey	3348	0.00362470297832863	0.0909860872329056	15/2374	C5	GOBP_POSITIVE_REGULATION_OF_ATPASE_ACTIVITY
grey.GOCC_AXON_CYTOPLASM	grey	3348	0.00362470297832863	0.0909860872329056	15/2374	C5	GOCC_AXON_CYTOPLASM
grey.GOMF_OXIDOREDUCTASE_ACTIVITY_ACTING_ON_A_SULFUR_GROUP_OF_DONORS	grey	3348	0.00362470297832863	0.0909860872329056	15/2374	C5	GOMF_OXIDOREDUCTASE_ACTIVITY_ACTING_ON_A_SULFUR_GROUP_OF_DONORS
grey.GOCC_CYTOPLASMIC_REGION	grey	3348	0.00362638849074952	0.0909860872329056	47/2374	C5	GOCC_CYTOPLASMIC_REGION
grey.HP_LACTIC_ACIDOSIS	grey	3348	0.00366744867189804	0.0918326219340537	34/2374	C5	HP_LACTIC_ACIDOSIS
grey.GOBP_FATTY_ACID_BETA_OXIDATION	grey	3348	0.00368174883801666	0.092007050145257	18/2374	C5	GOBP_FATTY_ACID_BETA_OXIDATION
grey.HP_ATHETOSIS	grey	3348	0.00370568721243964	0.0922377898413795	12/2374	C5	HP_ATHETOSIS
grey.HP_NEOPLASM_OF_THE_RECTUM	grey	3348	0.00370568721243964	0.0922377898413795	12/2374	C5	HP_NEOPLASM_OF_THE_RECTUM
grey.GOBP_OXIDATIVE_PHOSPHORYLATION	grey	3348	0.00382296141796312	0.0947807331785522	30/2374	C5	GOBP_OXIDATIVE_PHOSPHORYLATION
grey.HP_HIP_DYSPLASIA	grey	3348	0.00382296141796312	0.0947807331785522	30/2374	C5	HP_HIP_DYSPLASIA
grey.HP_MENINGIOMA	grey	3348	0.00383701860374928	0.0949416141696937	11/2374	C5	HP_MENINGIOMA
grey.GOBP_RESPIRATORY_ELECTRON_TRANSPORT_CHAIN	grey	3348	0.00385661607286611	0.0950120871712319	25/2374	C5	GOBP_RESPIRATORY_ELECTRON_TRANSPORT_CHAIN
grey.GOCC_CATALYTIC_STEP_2_SPLICEOSOME	grey	3348	0.00388314517317823	0.0950120871712319	20/2374	C5	GOCC_CATALYTIC_STEP_2_SPLICEOSOME
grey.GOCC_TRANSPORT_VESICLE_MEMBRANE	grey	3348	0.00388528624092252	0.0950120871712319	39/2374	C5	GOCC_TRANSPORT_VESICLE_MEMBRANE
grey.GOBP_SOMATIC_DIVERSIFICATION_OF_IMMUNOGLOBULINS	grey	3348	0.00390505830838635	0.0950120871712319	16/2374	C5	GOBP_SOMATIC_DIVERSIFICATION_OF_IMMUNOGLOBULINS
grey.GOMF_HYDRO_LYASE_ACTIVITY	grey	3348	0.00390505830838635	0.0950120871712319	16/2374	C5	GOMF_HYDRO_LYASE_ACTIVITY
grey.GOBP_SNARE_COMPLEX_ASSEMBLY	grey	3348	0.00390522886573384	0.0950120871712319	7/2374	C5	GOBP_SNARE_COMPLEX_ASSEMBLY
grey.GOMF_ISOPEPTIDASE_ACTIVITY	grey	3348	0.00390522886573384	0.0950120871712319	7/2374	C5	GOMF_ISOPEPTIDASE_ACTIVITY
grey.HP_HAMARTOMA_OF_TONGUE	grey	3348	0.00390522886573384	0.0950120871712319	7/2374	C5	HP_HAMARTOMA_OF_TONGUE
grey.HP_ABNORMALITY_OF_EPIPHYSIS_MORPHOLOGY	grey	3348	0.00390803005024756	0.0950120871712319	44/2374	C5	HP_ABNORMALITY_OF_EPIPHYSIS_MORPHOLOGY
grey.HP_ABNORMALITY_OF_THE_CLITORIS	grey	3348	0.0039290021753815	0.0953371997875453	21/2374	C5	HP_ABNORMALITY_OF_THE_CLITORIS
grey.HP_ABNORMALITY_OF_THE_URINARY_SYSTEM_PHYSIOLOGY	grey	3348	0.00398898922940827	0.0966059264149165	142/2374	C5	HP_ABNORMALITY_OF_THE_URINARY_SYSTEM_PHYSIOLOGY
grey.HP_METABOLIC_ACIDOSIS	grey	3348	0.00405131709833166	0.0979263448912729	28/2374	C5	HP_METABOLIC_ACIDOSIS
grey.HP_DYSTONIA	grey	3348	0.00408604325877386	0.0985165998360778	79/2374	C5	HP_DYSTONIA
grey.GOBP_REGULATION_OF_CHROMOSOME_ORGANIZATION	grey	3348	0.00409144268749275	0.0985165998360778	49/2374	C5	GOBP_REGULATION_OF_CHROMOSOME_ORGANIZATION
grey.GOBP_RNA_DEPENDENT_DNA_BIOSYNTHETIC_PROCESS	grey	3348	0.00412172391705587	0.0985923264366059	17/2374	C5	GOBP_RNA_DEPENDENT_DNA_BIOSYNTHETIC_PROCESS
grey.GOBP_REGULATION_OF_SNARE_COMPLEX_ASSEMBLY	grey	3348	0.00413388311723035	0.0985923264366059	5/2374	C5	GOBP_REGULATION_OF_SNARE_COMPLEX_ASSEMBLY
grey.GOCC_NUCLEAR_PORE_OUTER_RING	grey	3348	0.00413388311723035	0.0985923264366059	5/2374	C5	GOCC_NUCLEAR_PORE_OUTER_RING
grey.GOMF_HISTONE_METHYLTRANSFERASE_ACTIVITY_H3_K9_SPECIFIC	grey	3348	0.00413388311723035	0.0985923264366059	5/2374	C5	GOMF_HISTONE_METHYLTRANSFERASE_ACTIVITY_H3_K9_SPECIFIC
grey.GOMF_INTRAMOLECULAR_TRANSFERASE_ACTIVITY_PHOSPHOTRANSFERASES	grey	3348	0.00413388311723035	0.0985923264366059	5/2374	C5	GOMF_INTRAMOLECULAR_TRANSFERASE_ACTIVITY_PHOSPHOTRANSFERASES
magenta.GOBP_COTRANSLATIONAL_PROTEIN_TARGETING_TO_MEMBRANE	magenta	122	1.39393994077168e-67	2.39269790833459e-64	42/117	C5	GOBP_COTRANSLATIONAL_PROTEIN_TARGETING_TO_MEMBRANE
magenta.GOCC_CYTOSOLIC_RIBOSOME	magenta	122	1.39393994077168e-67	2.39269790833459e-64	42/117	C5	GOCC_CYTOSOLIC_RIBOSOME
magenta.GOBP_NUCLEAR_TRANSCRIBED_MRNA_CATABOLIC_PROCESS_NONSENSE_MEDIATED_DECAY	magenta	122	5.26858816799898e-65	6.02902106024683e-62	42/117	C5	GOBP_NUCLEAR_TRANSCRIBED_MRNA_CATABOLIC_PROCESS_NONSENSE_MEDIATED_DECAY
magenta.GOBP_ESTABLISHMENT_OF_PROTEIN_LOCALIZATION_TO_ENDOPLASMIC_RETICULUM	magenta	122	8.03880148872917e-65	6.89930137770181e-62	42/117	C5	GOBP_ESTABLISHMENT_OF_PROTEIN_LOCALIZATION_TO_ENDOPLASMIC_RETICULUM
magenta.GOBP_TRANSLATIONAL_INITIATION	magenta	122	1.5132746036898e-62	1.03901434289342e-59	46/117	C5	GOBP_TRANSLATIONAL_INITIATION
magenta.GOMF_STRUCTURAL_CONSTITUENT_OF_RIBOSOME	magenta	122	7.43745821692406e-62	4.25546567645005e-59	44/117	C5	GOMF_STRUCTURAL_CONSTITUENT_OF_RIBOSOME
magenta.GOCC_RIBOSOMAL_SUBUNIT	magenta	122	2.52520318036239e-61	1.23843178831201e-58	45/117	C5	GOCC_RIBOSOMAL_SUBUNIT
magenta.GOBP_PROTEIN_LOCALIZATION_TO_ENDOPLASMIC_RETICULUM	magenta	122	2.47873387427575e-60	1.06368667379858e-57	42/117	C5	GOBP_PROTEIN_LOCALIZATION_TO_ENDOPLASMIC_RETICULUM
magenta.GOBP_VIRAL_GENE_EXPRESSION	magenta	122	3.43147522430351e-58	1.30891716055933e-55	44/117	C5	GOBP_VIRAL_GENE_EXPRESSION
magenta.GOCC_RIBOSOME	magenta	122	6.1530234394873e-57	2.11233294677599e-54	45/117	C5	GOCC_RIBOSOME
magenta.GOBP_NUCLEAR_TRANSCRIBED_MRNA_CATABOLIC_PROCESS	magenta	122	2.59296332455632e-55	8.09240281200167e-53	43/117	C5	GOBP_NUCLEAR_TRANSCRIBED_MRNA_CATABOLIC_PROCESS
magenta.GOBP_PROTEIN_TARGETING_TO_MEMBRANE	magenta	122	1.70454205798319e-53	4.8764107375469e-51	42/117	C5	GOBP_PROTEIN_TARGETING_TO_MEMBRANE
magenta.GOBP_PEPTIDE_BIOSYNTHETIC_PROCESS	magenta	122	1.16438076307297e-50	3.0748608920227e-48	58/117	C5	GOBP_PEPTIDE_BIOSYNTHETIC_PROCESS
magenta.GOBP_ESTABLISHMENT_OF_PROTEIN_LOCALIZATION_TO_ORGANELLE	magenta	122	1.71968292493559e-49	4.21690820093134e-47	53/117	C5	GOBP_ESTABLISHMENT_OF_PROTEIN_LOCALIZATION_TO_ORGANELLE
magenta.GOBP_PROTEIN_TARGETING	magenta	122	4.12176317840401e-48	9.4333419943073e-46	48/117	C5	GOBP_PROTEIN_TARGETING
magenta.GOBP_ESTABLISHMENT_OF_PROTEIN_LOCALIZATION_TO_MEMBRANE	magenta	122	4.68911417327494e-48	1.0061080598033e-45	45/117	C5	GOBP_ESTABLISHMENT_OF_PROTEIN_LOCALIZATION_TO_MEMBRANE
magenta.GOBP_PEPTIDE_METABOLIC_PROCESS	magenta	122	5.06855358602108e-47	1.02354967416532e-44	59/117	C5	GOBP_PEPTIDE_METABOLIC_PROCESS
magenta.GOCC_RIBONUCLEOPROTEIN_COMPLEX	magenta	122	5.70857523629286e-47	1.08875215478852e-44	55/117	C5	GOCC_RIBONUCLEOPROTEIN_COMPLEX
magenta.GOBP_AMIDE_BIOSYNTHETIC_PROCESS	magenta	122	2.07593081796317e-46	3.75087920950924e-44	58/117	C5	GOBP_AMIDE_BIOSYNTHETIC_PROCESS
magenta.GOBP_RNA_CATABOLIC_PROCESS	magenta	122	9.94765517129869e-45	1.70751501015342e-42	45/117	C5	GOBP_RNA_CATABOLIC_PROCESS
magenta.GOCC_CYTOSOLIC_LARGE_RIBOSOMAL_SUBUNIT	magenta	122	1.18740470400036e-43	1.94112397563488e-41	26/117	C5	GOCC_CYTOSOLIC_LARGE_RIBOSOMAL_SUBUNIT
magenta.GOBP_BIOLOGICAL_PROCESS_INVOLVED_IN_SYMBIOTIC_INTERACTION	magenta	122	3.06029371416014e-43	4.77544923668717e-41	58/117	C5	GOBP_BIOLOGICAL_PROCESS_INVOLVED_IN_SYMBIOTIC_INTERACTION
magenta.GOBP_PROTEIN_LOCALIZATION_TO_ORGANELLE	magenta	122	6.08251271168571e-42	9.07881136487698e-40	57/117	C5	GOBP_PROTEIN_LOCALIZATION_TO_ORGANELLE
magenta.GOBP_CELLULAR_AMIDE_METABOLIC_PROCESS	magenta	122	3.08934331010828e-40	4.41904815983405e-38	59/117	C5	GOBP_CELLULAR_AMIDE_METABOLIC_PROCESS
magenta.GOMF_RNA_BINDING	magenta	122	4.77879080999475e-40	6.56223554028479e-38	70/117	C5	GOMF_RNA_BINDING
magenta.GOMF_STRUCTURAL_MOLECULE_ACTIVITY	magenta	122	2.03737274380225e-37	2.69011562672044e-35	47/117	C5	GOMF_STRUCTURAL_MOLECULE_ACTIVITY
magenta.GOBP_MRNA_METABOLIC_PROCESS	magenta	122	2.50304271422897e-37	3.18257245849928e-35	51/117	C5	GOBP_MRNA_METABOLIC_PROCESS
magenta.GOBP_PROTEIN_LOCALIZATION_TO_MEMBRANE	magenta	122	5.97709570191011e-37	7.32834626594908e-35	46/117	C5	GOBP_PROTEIN_LOCALIZATION_TO_MEMBRANE
magenta.GOBP_ORGANIC_CYCLIC_COMPOUND_CATABOLIC_PROCESS	magenta	122	2.76808863667781e-36	3.27684423783274e-34	45/117	C5	GOBP_ORGANIC_CYCLIC_COMPOUND_CATABOLIC_PROCESS
magenta.GOBP_ORGANONITROGEN_COMPOUND_BIOSYNTHETIC_PROCESS	magenta	122	1.62194626696724e-34	1.85604717816618e-32	63/117	C5	GOBP_ORGANONITROGEN_COMPOUND_BIOSYNTHETIC_PROCESS
magenta.GOCC_LARGE_RIBOSOMAL_SUBUNIT	magenta	122	3.27535134430534e-34	3.62718747258071e-32	26/117	C5	GOCC_LARGE_RIBOSOMAL_SUBUNIT
magenta.GOBP_INTRACELLULAR_PROTEIN_TRANSPORT	magenta	122	1.50314062093327e-32	1.61258804739497e-30	52/117	C5	GOBP_INTRACELLULAR_PROTEIN_TRANSPORT
magenta.GOBP_CELLULAR_MACROMOLECULE_CATABOLIC_PROCESS	magenta	122	1.1276715648663e-29	1.17312014611698e-27	50/117	C5	GOBP_CELLULAR_MACROMOLECULE_CATABOLIC_PROCESS
magenta.GOBP_CELLULAR_MACROMOLECULE_LOCALIZATION	magenta	122	6.37141566324397e-28	6.4332558740931e-26	59/117	C5	GOBP_CELLULAR_MACROMOLECULE_LOCALIZATION
magenta.GOBP_MACROMOLECULE_CATABOLIC_PROCESS	magenta	122	3.63767485968218e-27	3.56803936951112e-25	51/117	C5	GOBP_MACROMOLECULE_CATABOLIC_PROCESS
magenta.GOBP_INTRACELLULAR_TRANSPORT	magenta	122	4.26503236807172e-27	4.06718225544172e-25	55/117	C5	GOBP_INTRACELLULAR_TRANSPORT
magenta.GOBP_ESTABLISHMENT_OF_PROTEIN_LOCALIZATION	magenta	122	5.89753404872722e-27	5.47195524034609e-25	58/117	C5	GOBP_ESTABLISHMENT_OF_PROTEIN_LOCALIZATION
magenta.GOBP_NEGATIVE_REGULATION_OF_GENE_EXPRESSION	magenta	122	2.15211523664789e-26	1.9442662124769e-24	54/117	C5	GOBP_NEGATIVE_REGULATION_OF_GENE_EXPRESSION
magenta.GOCC_SMALL_RIBOSOMAL_SUBUNIT	magenta	122	2.60887494202813e-26	2.29647889127758e-24	19/117	C5	GOCC_SMALL_RIBOSOMAL_SUBUNIT
magenta.GOBP_CYTOPLASMIC_TRANSLATION	magenta	122	4.52801103836934e-25	3.88616547368049e-23	20/117	C5	GOBP_CYTOPLASMIC_TRANSLATION
magenta.GOBP_RIBONUCLEOPROTEIN_COMPLEX_BIOGENESIS	magenta	122	6.9686506681604e-25	5.83497018141333e-23	32/117	C5	GOBP_RIBONUCLEOPROTEIN_COMPLEX_BIOGENESIS
magenta.GOCC_CYTOSOLIC_SMALL_RIBOSOMAL_SUBUNIT	magenta	122	9.7510031333314e-25	7.97028422779207e-23	16/117	C5	GOCC_CYTOSOLIC_SMALL_RIBOSOMAL_SUBUNIT
magenta.GOCC_CELL_SUBSTRATE_JUNCTION	magenta	122	1.21234890731973e-22	9.67905534611312e-21	29/117	C5	GOCC_CELL_SUBSTRATE_JUNCTION
magenta.GOCC_POLYSOME	magenta	122	1.29622851110414e-21	1.01135283605012e-19	16/117	C5	GOCC_POLYSOME
magenta.GOMF_RRNA_BINDING	magenta	122	2.69663595068413e-20	2.05723360415525e-18	15/117	C5	GOMF_RRNA_BINDING
magenta.GOCC_POLYSOMAL_RIBOSOME	magenta	122	2.81020856068154e-19	2.09727086713472e-17	12/117	C5	GOCC_POLYSOMAL_RIBOSOME
magenta.GOBP_RIBOSOME_BIOGENESIS	magenta	122	6.95650837783366e-19	5.08121133214957e-17	23/117	C5	GOBP_RIBOSOME_BIOGENESIS
magenta.GOBP_RRNA_METABOLIC_PROCESS	magenta	122	5.1182479827465e-15	3.66061360932682e-13	18/117	C5	GOBP_RRNA_METABOLIC_PROCESS
magenta.GOCC_ANCHORING_JUNCTION	magenta	122	7.94875819488648e-15	5.56899732307047e-13	29/117	C5	GOCC_ANCHORING_JUNCTION
magenta.HP_ERYTHROID_HYPOPLASIA	magenta	122	1.52069174077403e-14	1.04410694921545e-12	9/117	C5	HP_ERYTHROID_HYPOPLASIA
magenta.HP_ELEVATED_RED_CELL_ADENOSINE_DEAMINASE_LEVEL	magenta	122	4.25719299054615e-13	2.8656752032441e-11	8/117	C5	HP_ELEVATED_RED_CELL_ADENOSINE_DEAMINASE_LEVEL
magenta.GOBP_RIBOSOMAL_LARGE_SUBUNIT_BIOGENESIS	magenta	122	5.56388075461855e-13	3.67323127511644e-11	11/117	C5	GOBP_RIBOSOMAL_LARGE_SUBUNIT_BIOGENESIS
magenta.GOBP_RIBONUCLEOPROTEIN_COMPLEX_SUBUNIT_ORGANIZATION	magenta	122	6.34533792846499e-13	4.11010285064534e-11	16/117	C5	GOBP_RIBONUCLEOPROTEIN_COMPLEX_SUBUNIT_ORGANIZATION
magenta.HP_ABNORMAL_NUMBER_OF_ERYTHROID_PRECURSORS	magenta	122	1.13627900416055e-12	7.22378855793178e-11	9/117	C5	HP_ABNORMAL_NUMBER_OF_ERYTHROID_PRECURSORS
magenta.HP_PURE_RED_CELL_APLASIA	magenta	122	1.41835545470885e-12	8.85311686548272e-11	8/117	C5	HP_PURE_RED_CELL_APLASIA
magenta.HP_MALIGNANT_GENITOURINARY_TRACT_TUMOR	magenta	122	2.03845099969449e-12	1.24964326463414e-10	8/117	C5	HP_MALIGNANT_GENITOURINARY_TRACT_TUMOR
magenta.HP_MACROCYTIC_ANEMIA	magenta	122	2.64507569598678e-12	1.59307804637239e-10	10/117	C5	HP_MACROCYTIC_ANEMIA
magenta.GOBP_NCRNA_PROCESSING	magenta	122	3.6347379914258e-12	2.15138888354565e-10	19/117	C5	GOBP_NCRNA_PROCESSING
magenta.HP_ABNORMAL_ERYTHROCYTE_ENZYME_LEVEL	magenta	122	5.51645983311718e-12	3.15633443451521e-10	8/117	C5	HP_ABNORMAL_ERYTHROCYTE_ENZYME_LEVEL
magenta.HP_ABNORMALITY_OF_THE_THENAR_EMINENCE	magenta	122	5.51645983311718e-12	3.15633443451521e-10	8/117	C5	HP_ABNORMALITY_OF_THE_THENAR_EMINENCE
magenta.HP_ADENOCARCINOMA_OF_THE_LARGE_INTESTINE	magenta	122	7.48468520102786e-12	4.14434262824656e-10	8/117	C5	HP_ADENOCARCINOMA_OF_THE_LARGE_INTESTINE
magenta.HP_PERSISTENCE_OF_HEMOGLOBIN_F	magenta	122	7.48468520102786e-12	4.14434262824656e-10	8/117	C5	HP_PERSISTENCE_OF_HEMOGLOBIN_F
magenta.HP_NORMOCHROMIC_ANEMIA	magenta	122	1.00374163895552e-11	5.46959531195923e-10	8/117	C5	HP_NORMOCHROMIC_ANEMIA
magenta.GOBP_NCRNA_METABOLIC_PROCESS	magenta	122	1.57531816056748e-11	8.450105070669e-10	20/117	C5	GOBP_NCRNA_METABOLIC_PROCESS
magenta.HP_THROMBOCYTOSIS	magenta	122	1.64373762760648e-11	8.68146350088158e-10	9/117	C5	HP_THROMBOCYTOSIS
magenta.HP_OSTEOSARCOMA	magenta	122	1.74889531238481e-11	9.09690546578343e-10	8/117	C5	HP_OSTEOSARCOMA
magenta.HP_RETICULOCYTOPENIA	magenta	122	2.27553774898285e-11	1.16595837197882e-09	8/117	C5	HP_RETICULOCYTOPENIA
magenta.HP_ADENOCARCINOMA_OF_THE_INTESTINES	magenta	122	2.93496567081738e-11	1.48172605116413e-09	8/117	C5	HP_ADENOCARCINOMA_OF_THE_INTESTINES
magenta.HP_INCREASED_MEAN_CORPUSCULAR_VOLUME	magenta	122	7.51927000203409e-11	3.68766484528329e-09	8/117	C5	HP_INCREASED_MEAN_CORPUSCULAR_VOLUME
magenta.HP_PARTIAL_DUPLICATION_OF_THE_PHALANX_OF_HAND	magenta	122	7.51927000203409e-11	3.68766484528329e-09	8/117	C5	HP_PARTIAL_DUPLICATION_OF_THE_PHALANX_OF_HAND
magenta.HP_NONIMMUNE_HYDROPS_FETALIS	magenta	122	1.15607351600016e-10	5.58985969074443e-09	8/117	C5	HP_NONIMMUNE_HYDROPS_FETALIS
magenta.HP_ABSENT_THUMB	magenta	122	2.11227997056002e-10	1.00714682485174e-08	8/117	C5	HP_ABSENT_THUMB
magenta.HP_ACUTE_MYELOID_LEUKEMIA	magenta	122	2.57445397439882e-10	1.21069869782344e-08	9/117	C5	HP_ACUTE_MYELOID_LEUKEMIA
magenta.HP_ABNORMAL_MEAN_CORPUSCULAR_VOLUME	magenta	122	5.24130172323978e-10	2.43153902917327e-08	8/117	C5	HP_ABNORMAL_MEAN_CORPUSCULAR_VOLUME
magenta.HP_MYELODYSPLASIA	magenta	122	6.04330609364135e-10	2.7662226425961e-08	10/117	C5	HP_MYELODYSPLASIA
magenta.HP_SPRENGEL_ANOMALY	magenta	122	7.32642757163162e-10	3.30942445439623e-08	8/117	C5	HP_SPRENGEL_ANOMALY
magenta.HP_DUPLICATION_OF_THUMB_PHALANX	magenta	122	1.00957157971438e-09	4.50111588722009e-08	8/117	C5	HP_DUPLICATION_OF_THUMB_PHALANX
magenta.HP_ABNORMAL_HEMOGLOBIN	magenta	122	1.17920286086819e-09	5.1900043863596e-08	8/117	C5	HP_ABNORMAL_HEMOGLOBIN
magenta.GOBP_CELLULAR_PROTEIN_CONTAINING_COMPLEX_ASSEMBLY	magenta	122	1.90938610767272e-09	8.297370262836e-08	26/117	C5	GOBP_CELLULAR_PROTEIN_CONTAINING_COMPLEX_ASSEMBLY
magenta.HP_ABNORMALITY_OF_THE_MUSCULATURE_OF_THE_HAND	magenta	122	3.42481113087789e-09	1.46967207653797e-07	9/117	C5	HP_ABNORMALITY_OF_THE_MUSCULATURE_OF_THE_HAND
magenta.GOBP_RIBOSOME_ASSEMBLY	magenta	122	4.7702979686109e-09	1.99712596661478e-07	8/117	C5	GOBP_RIBOSOME_ASSEMBLY
magenta.HP_DEVELOPMENTAL_GLAUCOMA	magenta	122	4.7702979686109e-09	1.99712596661478e-07	8/117	C5	HP_DEVELOPMENTAL_GLAUCOMA
magenta.HP_ANEMIA_OF_INADEQUATE_PRODUCTION	magenta	122	5.05937683825142e-09	2.09263140791773e-07	11/117	C5	HP_ANEMIA_OF_INADEQUATE_PRODUCTION
magenta.HP_APLASIA_OF_THE_FINGERS	magenta	122	6.12818549283246e-09	2.47506597610516e-07	8/117	C5	HP_APLASIA_OF_THE_FINGERS
magenta.HP_GASTROINTESTINAL_CARCINOMA	magenta	122	6.12818549283246e-09	2.47506597610516e-07	8/117	C5	HP_GASTROINTESTINAL_CARCINOMA
magenta.HP_TRIPHALANGEAL_THUMB	magenta	122	6.92421804813993e-09	2.76405122782144e-07	8/117	C5	HP_TRIPHALANGEAL_THUMB
magenta.HP_ABNORMAL_GRANULOCYTE_COUNT	magenta	122	8.17116427489935e-09	3.22432263858959e-07	12/117	C5	HP_ABNORMAL_GRANULOCYTE_COUNT
magenta.GOBP_PROTEIN_CONTAINING_COMPLEX_SUBUNIT_ORGANIZATION	magenta	122	9.26382340682849e-09	3.61394383586843e-07	34/117	C5	GOBP_PROTEIN_CONTAINING_COMPLEX_SUBUNIT_ORGANIZATION
magenta.HP_ABNORMAL_NEUTROPHIL_COUNT	magenta	122	9.9469514667504e-09	3.83684094217462e-07	11/117	C5	HP_ABNORMAL_NEUTROPHIL_COUNT
magenta.GOCC_NUCLEOLUS	magenta	122	1.10004649918811e-08	4.19606625745865e-07	28/117	C5	GOCC_NUCLEOLUS
magenta.HP_ACUTE_LEUKEMIA	magenta	122	1.25998668591148e-08	4.7533343876199e-07	9/117	C5	HP_ACUTE_LEUKEMIA
magenta.HP_ABNORMAL_RETICULOCYTE_MORPHOLOGY	magenta	122	1.38462132985126e-08	5.16674459280366e-07	8/117	C5	HP_ABNORMAL_RETICULOCYTE_MORPHOLOGY
magenta.HP_LEUKEMIA	magenta	122	1.76077921404593e-08	6.49973660410718e-07	10/117	C5	HP_LEUKEMIA
magenta.HP_NEOPLASM_OF_THE_COLON	magenta	122	2.35521397668274e-08	8.60154210845941e-07	8/117	C5	HP_NEOPLASM_OF_THE_COLON
magenta.HP_HORSESHOE_KIDNEY	magenta	122	3.50887182664836e-08	1.26799547167198e-06	8/117	C5	HP_HORSESHOE_KIDNEY
magenta.HP_ABNORMALITY_OF_NEUTROPHILS	magenta	122	4.11838195320461e-08	1.47275054639077e-06	12/117	C5	HP_ABNORMALITY_OF_NEUTROPHILS
magenta.HP_ABNORMAL_MYELOID_LEUKOCYTE_MORPHOLOGY	magenta	122	6.1528149405167e-08	2.17758904028802e-06	13/117	C5	HP_ABNORMAL_MYELOID_LEUKOCYTE_MORPHOLOGY
magenta.HP_NEOPLASM_OF_THE_SKELETAL_SYSTEM	magenta	122	9.48688144854414e-08	3.32331265437266e-06	8/117	C5	HP_NEOPLASM_OF_THE_SKELETAL_SYSTEM
magenta.HP_LEUKOPENIA	magenta	122	9.88996589164823e-08	3.42952049555842e-06	11/117	C5	HP_LEUKOPENIA
magenta.HP_HYDROPS_FETALIS	magenta	122	1.1209644923134e-07	3.84827110211192e-06	8/117	C5	HP_HYDROPS_FETALIS
magenta.GOMF_CADHERIN_BINDING	magenta	122	1.13293520073282e-07	3.85085796447106e-06	13/117	C5	GOMF_CADHERIN_BINDING
magenta.HP_SHORT_THUMB	magenta	122	1.4295456089244e-07	4.8114020347426e-06	8/117	C5	HP_SHORT_THUMB
magenta.HP_PALLOR	magenta	122	1.61244327479886e-07	5.37428908969367e-06	9/117	C5	HP_PALLOR
magenta.HP_LOW_ANTERIOR_HAIRLINE	magenta	122	2.27036871676382e-07	7.49439981216365e-06	8/117	C5	HP_LOW_ANTERIOR_HAIRLINE
magenta.HP_APLASIA_HYPOPLASIA_OF_THE_EAR	magenta	122	2.32063331608059e-07	7.58736588009968e-06	9/117	C5	HP_APLASIA_HYPOPLASIA_OF_THE_EAR
magenta.HP_LETHARGY	magenta	122	2.41428005325833e-07	7.81907870078853e-06	10/117	C5	HP_LETHARGY
magenta.HP_HEMATOLOGICAL_NEOPLASM	magenta	122	2.47941200675933e-07	7.95497328897643e-06	11/117	C5	HP_HEMATOLOGICAL_NEOPLASM
magenta.HP_ABNORMAL_LEUKOCYTE_COUNT	magenta	122	2.60963057636387e-07	8.28851565534876e-06	13/117	C5	HP_ABNORMAL_LEUKOCYTE_COUNT
magenta.HP_NEOPLASM_OF_THE_LARGE_INTESTINE	magenta	122	2.63165804378973e-07	8.28851565534876e-06	8/117	C5	HP_NEOPLASM_OF_THE_LARGE_INTESTINE
magenta.GOBP_RNA_PROCESSING	magenta	122	3.04342777423597e-07	9.49826140813825e-06	26/117	C5	GOBP_RNA_PROCESSING
magenta.GOBP_RIBOSOMAL_SMALL_SUBUNIT_BIOGENESIS	magenta	122	3.54149838300024e-07	1.09531206746305e-05	7/117	C5	GOBP_RIBOSOMAL_SMALL_SUBUNIT_BIOGENESIS
magenta.HP_WEBBED_NECK	magenta	122	3.7572953662295e-07	1.15167812430945e-05	8/117	C5	HP_WEBBED_NECK
magenta.HP_COARCTATION_OF_AORTA	magenta	122	4.31107501383332e-07	1.30972747986635e-05	8/117	C5	HP_COARCTATION_OF_AORTA
magenta.HP_ABNORMAL_ENZYME_COENZYME_ACTIVITY	magenta	122	6.06273213328704e-07	1.82573328189249e-05	14/117	C5	HP_ABNORMAL_ENZYME_COENZYME_ACTIVITY
magenta.GOBP_RIBOSOMAL_LARGE_SUBUNIT_ASSEMBLY	magenta	122	6.59956020778176e-07	1.97011219072303e-05	5/117	C5	GOBP_RIBOSOMAL_LARGE_SUBUNIT_ASSEMBLY
magenta.HP_APLASIA_HYPOPLASIA_OF_THE_THUMB	magenta	122	9.91188055438698e-07	2.9334039606216e-05	8/117	C5	HP_APLASIA_HYPOPLASIA_OF_THE_THUMB
magenta.GOBP_PROTEIN_LOCALIZATION_TO_NUCLEOPLASM	magenta	122	1.22444581994741e-06	3.59275427340125e-05	4/117	C5	GOBP_PROTEIN_LOCALIZATION_TO_NUCLEOPLASM
magenta.HP_DEVELOPMENTAL_CATARACT	magenta	122	1.57970840216097e-06	4.5958804615412e-05	8/117	C5	HP_DEVELOPMENTAL_CATARACT
magenta.GOBP_REGULATION_OF_CELLULAR_AMIDE_METABOLIC_PROCESS	magenta	122	1.77780169037262e-06	5.12873378407496e-05	14/117	C5	GOBP_REGULATION_OF_CELLULAR_AMIDE_METABOLIC_PROCESS
magenta.GOBP_CYTOPLASMIC_TRANSLATIONAL_INITIATION	magenta	122	1.81506581936017e-06	5.19260079821956e-05	5/117	C5	GOBP_CYTOPLASMIC_TRANSLATIONAL_INITIATION
magenta.GOMF_TRANSLATION_REGULATOR_ACTIVITY	magenta	122	1.97142569685524e-06	5.59330943578846e-05	8/117	C5	GOMF_TRANSLATION_REGULATOR_ACTIVITY
magenta.GOBP_POSITIVE_REGULATION_OF_INTRINSIC_APOPTOTIC_SIGNALING_PATHWAY_BY_P53_CLASS_MEDIATOR	magenta	122	2.15119019321776e-06	5.95567413977143e-05	3/117	C5	GOBP_POSITIVE_REGULATION_OF_INTRINSIC_APOPTOTIC_SIGNALING_PATHWAY_BY_P53_CLASS_MEDIATOR
magenta.GOMF_LARGE_RIBOSOMAL_SUBUNIT_RRNA_BINDING	magenta	122	2.15119019321776e-06	5.95567413977143e-05	3/117	C5	GOMF_LARGE_RIBOSOMAL_SUBUNIT_RRNA_BINDING
magenta.GOMF_UBIQUITIN_LIGASE_INHIBITOR_ACTIVITY	magenta	122	2.15119019321776e-06	5.95567413977143e-05	3/117	C5	GOMF_UBIQUITIN_LIGASE_INHIBITOR_ACTIVITY
magenta.HP_ABNORMAL_ERYTHROCYTE_MORPHOLOGY	magenta	122	2.39336878824022e-06	6.57314804002294e-05	15/117	C5	HP_ABNORMAL_ERYTHROCYTE_MORPHOLOGY
magenta.GOBP_PROTEIN_STABILIZATION	magenta	122	2.47947940169199e-06	6.75559744921318e-05	9/117	C5	GOBP_PROTEIN_STABILIZATION
magenta.HP_ABNORMAL_SCAPULA_MORPHOLOGY	magenta	122	3.16415071855163e-06	8.48635110686542e-05	8/117	C5	HP_ABNORMAL_SCAPULA_MORPHOLOGY
magenta.HP_ABNORMALITY_OF_THE_FRONTAL_HAIRLINE	magenta	122	3.16415071855163e-06	8.48635110686542e-05	8/117	C5	HP_ABNORMALITY_OF_THE_FRONTAL_HAIRLINE
magenta.GOMF_TRANSLATION_REGULATOR_ACTIVITY_NUCLEIC_ACID_BINDING	magenta	122	4.22050481620949e-06	0.000112249413055669	7/117	C5	GOMF_TRANSLATION_REGULATOR_ACTIVITY_NUCLEIC_ACID_BINDING
magenta.HP_ABNORMALITY_OF_THE_MUSCULATURE_OF_THE_UPPER_LIMBS	magenta	122	4.25241376252438e-06	0.000112249413055669	9/117	C5	HP_ABNORMALITY_OF_THE_MUSCULATURE_OF_THE_UPPER_LIMBS
magenta.GOMF_UBIQUITIN_PROTEIN_TRANSFERASE_INHIBITOR_ACTIVITY	magenta	122	4.28333035545955e-06	0.000112249413055669	3/117	C5	GOMF_UBIQUITIN_PROTEIN_TRANSFERASE_INHIBITOR_ACTIVITY
magenta.GOMF_ANTIGEN_BINDING	magenta	122	5.40698422742349e-06	0.000140622551914734	8/117	C5	GOMF_ANTIGEN_BINDING
magenta.HP_CLEFT_SOFT_PALATE	magenta	122	6.50225148686125e-06	0.000167836310935298	8/117	C5	HP_CLEFT_SOFT_PALATE
magenta.HP_ABNORMAL_LOCALIZATION_OF_KIDNEY	magenta	122	6.80362946223713e-06	0.00017430492495418	8/117	C5	HP_ABNORMAL_LOCALIZATION_OF_KIDNEY
magenta.HP_SARCOMA	magenta	122	7.4419430222361e-06	0.000189245854780271	8/117	C5	HP_SARCOMA
magenta.HP_SMALL_FOR_GESTATIONAL_AGE	magenta	122	7.8427136399164e-06	0.000197970852395831	9/117	C5	HP_SMALL_FOR_GESTATIONAL_AGE
magenta.GOBP_POSITIVE_REGULATION_OF_SIGNAL_TRANSDUCTION_BY_P53_CLASS_MEDIATOR	magenta	122	8.61868847287163e-06	0.000215970492900499	4/117	C5	GOBP_POSITIVE_REGULATION_OF_SIGNAL_TRANSDUCTION_BY_P53_CLASS_MEDIATOR
magenta.HP_RENAL_AGENESIS	magenta	122	9.6689006634231e-06	0.00024053142012704	8/117	C5	HP_RENAL_AGENESIS
magenta.GOBP_NEGATIVE_REGULATION_OF_UBIQUITIN_DEPENDENT_PROTEIN_CATABOLIC_PROCESS	magenta	122	1.15691170433907e-05	0.000285732221654391	5/117	C5	GOBP_NEGATIVE_REGULATION_OF_UBIQUITIN_DEPENDENT_PROTEIN_CATABOLIC_PROCESS
magenta.GOCC_MITOCHONDRION	magenta	122	1.18426645478343e-05	0.000290399052805108	25/117	C5	GOCC_MITOCHONDRION
magenta.GOMF_TRANSLATION_FACTOR_ACTIVITY_RNA_BINDING	magenta	122	1.20540834009145e-05	0.00029348700932865	6/117	C5	GOMF_TRANSLATION_FACTOR_ACTIVITY_RNA_BINDING
magenta.GOBP_REGULATION_OF_PROTEIN_STABILITY	magenta	122	1.26064037233158e-05	0.000304773126634811	10/117	C5	GOBP_REGULATION_OF_PROTEIN_STABILITY
magenta.HP_ABNORMAL_LARGE_INTESTINE_MORPHOLOGY	magenta	122	1.33073997270675e-05	0.00031947065218897	9/117	C5	HP_ABNORMAL_LARGE_INTESTINE_MORPHOLOGY
magenta.HP_REDUCED_CONSCIOUSNESS_CONFUSION	magenta	122	1.7279813445169e-05	0.000409300440328559	11/117	C5	HP_REDUCED_CONSCIOUSNESS_CONFUSION
magenta.GOMF_MRNA_5_UTR_BINDING	magenta	122	1.72876678845444e-05	0.000409300440328559	4/117	C5	GOMF_MRNA_5_UTR_BINDING
magenta.GOBP_NEGATIVE_REGULATION_OF_UBIQUITIN_PROTEIN_LIGASE_ACTIVITY	magenta	122	1.77521978676385e-05	0.0004145802399973	3/117	C5	GOBP_NEGATIVE_REGULATION_OF_UBIQUITIN_PROTEIN_LIGASE_ACTIVITY
magenta.GOBP_POSITIVE_REGULATION_OF_MITOCHONDRIAL_DEPOLARIZATION	magenta	122	1.77521978676385e-05	0.0004145802399973	3/117	C5	GOBP_POSITIVE_REGULATION_OF_MITOCHONDRIAL_DEPOLARIZATION
magenta.HP_ABNORMAL_THROMBOCYTE_MORPHOLOGY	magenta	122	1.86050031051698e-05	0.000431560646351676	11/117	C5	HP_ABNORMAL_THROMBOCYTE_MORPHOLOGY
magenta.HP_ABNORMAL_IMMUNE_SYSTEM_MORPHOLOGY	magenta	122	2.19620676580596e-05	0.000506011934698782	13/117	C5	HP_ABNORMAL_IMMUNE_SYSTEM_MORPHOLOGY
magenta.HP_TRIANGULAR_SHAPED_PHALANGES_OF_THE_HAND	magenta	122	2.23914780329573e-05	0.000512466293914283	8/117	C5	HP_TRIANGULAR_SHAPED_PHALANGES_OF_THE_HAND
magenta.GOBP_ANTIGEN_RECEPTOR_MEDIATED_SIGNALING_PATHWAY	magenta	122	2.27849813666492e-05	0.000518018814779515	10/117	C5	GOBP_ANTIGEN_RECEPTOR_MEDIATED_SIGNALING_PATHWAY
magenta.GOBP_MATURATION_OF_LSU_RRNA	magenta	122	2.34560698644534e-05	0.000526305149311558	4/117	C5	GOBP_MATURATION_OF_LSU_RRNA
magenta.GOCC_CHAPERONE_COMPLEX	magenta	122	2.34560698644534e-05	0.000526305149311558	4/117	C5	GOCC_CHAPERONE_COMPLEX
magenta.GOMF_CELL_ADHESION_MOLECULE_BINDING	magenta	122	2.41987468665602e-05	0.000539443493460396	13/117	C5	GOMF_CELL_ADHESION_MOLECULE_BINDING
magenta.GOBP_POSITIVE_REGULATION_OF_ESTABLISHMENT_OF_PROTEIN_LOCALIZATION_TO_TELOMERE	magenta	122	2.52481079594009e-05	0.000559204868545957	3/117	C5	GOBP_POSITIVE_REGULATION_OF_ESTABLISHMENT_OF_PROTEIN_LOCALIZATION_TO_TELOMERE
magenta.HP_GLAUCOMA	magenta	122	2.74668661327267e-05	0.000604447124574683	10/117	C5	HP_GLAUCOMA
magenta.GOBP_MITOCHONDRION_ORGANIZATION	magenta	122	2.81940352932056e-05	0.000616497599755254	13/117	C5	GOBP_MITOCHONDRION_ORGANIZATION
magenta.HP_ABNORMAL_VENTRICULAR_SEPTUM_MORPHOLOGY	magenta	122	2.85638844767718e-05	0.000620357611137811	11/117	C5	HP_ABNORMAL_VENTRICULAR_SEPTUM_MORPHOLOGY
magenta.HP_ABNORMAL_CARDIAC_VENTRICLE_MORPHOLOGY	magenta	122	2.8731972085905e-05	0.000620357611137811	13/117	C5	HP_ABNORMAL_CARDIAC_VENTRICLE_MORPHOLOGY
magenta.HP_CLEFT_LIP	magenta	122	2.89431122686323e-05	0.000621010652613842	8/117	C5	HP_CLEFT_LIP
magenta.GOBP_POSITIVE_REGULATION_OF_INTRINSIC_APOPTOTIC_SIGNALING_PATHWAY	magenta	122	3.14224505702383e-05	0.000670020327997691	5/117	C5	GOBP_POSITIVE_REGULATION_OF_INTRINSIC_APOPTOTIC_SIGNALING_PATHWAY
magenta.GOBP_PROTEIN_TARGETING_TO_MITOCHONDRION	magenta	122	3.26760137187889e-05	0.000692449105534582	6/117	C5	GOBP_PROTEIN_TARGETING_TO_MITOCHONDRION
magenta.HP_EPICANTHUS	magenta	122	3.30785669243985e-05	0.00069667926534638	12/117	C5	HP_EPICANTHUS
magenta.GOCC_MITOCHONDRIAL_PROTEIN_CONTAINING_COMPLEX	magenta	122	3.43370257713339e-05	0.000710500053522415	9/117	C5	GOCC_MITOCHONDRIAL_PROTEIN_CONTAINING_COMPLEX
magenta.GOBP_POSITIVE_REGULATION_OF_MEMBRANE_DEPOLARIZATION	magenta	122	3.45626300431819e-05	0.000710500053522415	3/117	C5	GOBP_POSITIVE_REGULATION_OF_MEMBRANE_DEPOLARIZATION
magenta.GOCC_CHAPERONIN_CONTAINING_T_COMPLEX	magenta	122	3.45626300431819e-05	0.000710500053522415	3/117	C5	GOCC_CHAPERONIN_CONTAINING_T_COMPLEX
magenta.GOMF_5S_RRNA_BINDING	magenta	122	3.45626300431819e-05	0.000710500053522415	3/117	C5	GOMF_5S_RRNA_BINDING
magenta.HP_ABNORMAL_SOFT_PALATE_MORPHOLOGY	magenta	122	3.83259496787948e-05	0.000783172531233945	8/117	C5	HP_ABNORMAL_SOFT_PALATE_MORPHOLOGY
magenta.HP_ABNORMALITY_OF_FLUID_REGULATION	magenta	122	3.86488091544796e-05	0.000785096815546322	13/117	C5	HP_ABNORMALITY_OF_FLUID_REGULATION
magenta.HP_DUPLICATION_OF_HAND_BONES	magenta	122	4.10321406904373e-05	0.00082860787641336	8/117	C5	HP_DUPLICATION_OF_HAND_BONES
magenta.GOCC_PIGMENT_GRANULE	magenta	122	4.54034033992721e-05	0.000905202653712231	6/117	C5	GOCC_PIGMENT_GRANULE
magenta.GOBP_PROTEIN_LOCALIZATION_TO_NUCLEUS	magenta	122	4.57997659941343e-05	0.000905202653712231	9/117	C5	GOBP_PROTEIN_LOCALIZATION_TO_NUCLEUS
magenta.GOBP_PROTEIN_LOCALIZATION_TO_NUCLEAR_BODY	magenta	122	4.58797733020472e-05	0.000905202653712231	3/117	C5	GOBP_PROTEIN_LOCALIZATION_TO_NUCLEAR_BODY
magenta.GOBP_REGULATION_OF_ESTABLISHMENT_OF_PROTEIN_LOCALIZATION_TO_CHROMOSOME	magenta	122	4.58797733020472e-05	0.000905202653712231	3/117	C5	GOBP_REGULATION_OF_ESTABLISHMENT_OF_PROTEIN_LOCALIZATION_TO_CHROMOSOME
magenta.GOBP_NEGATIVE_REGULATION_OF_PROTEOLYSIS_INVOLVED_IN_CELLULAR_PROTEIN_CATABOLIC_PROCESS	magenta	122	4.63909548968521e-05	0.000910057989490818	5/117	C5	GOBP_NEGATIVE_REGULATION_OF_PROTEOLYSIS_INVOLVED_IN_CELLULAR_PROTEIN_CATABOLIC_PROCESS
magenta.HP_ABNORMALITY_OF_THE_HAIRLINE	magenta	122	4.69251987612445e-05	0.000915307996291776	8/117	C5	HP_ABNORMALITY_OF_THE_HAIRLINE
magenta.HP_NEOPLASM_OF_THE_GENITOURINARY_TRACT	magenta	122	4.85039250192477e-05	0.000940756918593656	8/117	C5	HP_NEOPLASM_OF_THE_GENITOURINARY_TRACT
magenta.GOBP_REGULATION_OF_UBIQUITIN_DEPENDENT_PROTEIN_CATABOLIC_PROCESS	magenta	122	5.66787247266947e-05	0.0010931351797008	7/117	C5	GOBP_REGULATION_OF_UBIQUITIN_DEPENDENT_PROTEIN_CATABOLIC_PROCESS
magenta.GOMF_PROTEIN_FOLDING_CHAPERONE	magenta	122	6.50041320413714e-05	0.00124669935920686	4/117	C5	GOMF_PROTEIN_FOLDING_CHAPERONE
magenta.GOCC_IMMUNOGLOBULIN_COMPLEX_CIRCULATING	magenta	122	6.6357526936292e-05	0.00126558549984606	5/117	C5	GOCC_IMMUNOGLOBULIN_COMPLEX_CIRCULATING
magenta.GOBP_MATURATION_OF_SSU_RRNA_FROM_TRICISTRONIC_RRNA_TRANSCRIPT_SSU_RRNA_5_8S_RRNA_LSU_RRNA	magenta	122	7.25437332561983e-05	0.00137592616722944	4/117	C5	GOBP_MATURATION_OF_SSU_RRNA_FROM_TRICISTRONIC_RRNA_TRANSCRIPT_SSU_RRNA_5_8S_RRNA_LSU_RRNA
magenta.GOBP_REGULATION_OF_PROTEIN_LOCALIZATION_TO_CHROMOSOME_TELOMERIC_REGION	magenta	122	7.52407214257412e-05	0.00141923844315697	3/117	C5	GOBP_REGULATION_OF_PROTEIN_LOCALIZATION_TO_CHROMOSOME_TELOMERIC_REGION
magenta.GOMF_IMMUNOGLOBULIN_RECEPTOR_BINDING	magenta	122	7.59764247391927e-05	0.00142528451436966	5/117	C5	GOMF_IMMUNOGLOBULIN_RECEPTOR_BINDING
magenta.GOBP_TOXIN_TRANSPORT	magenta	122	8.95044104818498e-05	0.00166993826730538	4/117	C5	GOBP_TOXIN_TRANSPORT
magenta.GOMF_UNFOLDED_PROTEIN_BINDING	magenta	122	9.07626881157151e-05	0.0016842611259527	6/117	C5	GOMF_UNFOLDED_PROTEIN_BINDING
magenta.GOCC_ROUGH_ENDOPLASMIC_RETICULUM	magenta	122	9.23772770109799e-05	0.0017050064084876	5/117	C5	GOCC_ROUGH_ENDOPLASMIC_RETICULUM
magenta.GOBP_POSITIVE_REGULATION_OF_TELOMERASE_RNA_LOCALIZATION_TO_CAJAL_BODY	magenta	122	9.36354293517754e-05	0.00170984270725875	3/117	C5	GOBP_POSITIVE_REGULATION_OF_TELOMERASE_RNA_LOCALIZATION_TO_CAJAL_BODY
magenta.GOCC_EUKARYOTIC_48S_PREINITIATION_COMPLEX	magenta	122	9.36354293517754e-05	0.00170984270725875	3/117	C5	GOCC_EUKARYOTIC_48S_PREINITIATION_COMPLEX
magenta.GOBP_REGULATION_OF_PROTEIN_MODIFICATION_BY_SMALL_PROTEIN_CONJUGATION_OR_REMOVAL	magenta	122	9.62345234958869e-05	0.00174800592148878	8/117	C5	GOBP_REGULATION_OF_PROTEIN_MODIFICATION_BY_SMALL_PROTEIN_CONJUGATION_OR_REMOVAL
magenta.GOBP_NEGATIVE_REGULATION_OF_CELLULAR_PROTEIN_CATABOLIC_PROCESS	magenta	122	0.000104736345808215	0.00189242039557684	5/117	C5	GOBP_NEGATIVE_REGULATION_OF_CELLULAR_PROTEIN_CATABOLIC_PROCESS
magenta.GOBP_FORMATION_OF_CYTOPLASMIC_TRANSLATION_INITIATION_COMPLEX	magenta	122	0.000114734645869844	0.00204084994441024	3/117	C5	GOBP_FORMATION_OF_CYTOPLASMIC_TRANSLATION_INITIATION_COMPLEX
magenta.GOBP_NEGATIVE_REGULATION_OF_UBIQUITIN_PROTEIN_TRANSFERASE_ACTIVITY	magenta	122	0.000114734645869844	0.00204084994441024	3/117	C5	GOBP_NEGATIVE_REGULATION_OF_UBIQUITIN_PROTEIN_TRANSFERASE_ACTIVITY
magenta.GOCC_MHC_CLASS_II_PROTEIN_COMPLEX	magenta	122	0.000114734645869844	0.00204084994441024	3/117	C5	GOCC_MHC_CLASS_II_PROTEIN_COMPLEX
magenta.GOBP_TELOMERE_MAINTENANCE_VIA_TELOMERE_LENGTHENING	magenta	122	0.000125609684608813	0.00222277343949513	5/117	C5	GOBP_TELOMERE_MAINTENANCE_VIA_TELOMERE_LENGTHENING
magenta.GOCC_EUKARYOTIC_TRANSLATION_INITIATION_FACTOR_3_COMPLEX	magenta	122	0.000138705508748671	0.002429469446603	3/117	C5	GOCC_EUKARYOTIC_TRANSLATION_INITIATION_FACTOR_3_COMPLEX
magenta.GOMF_MHC_CLASS_II_PROTEIN_COMPLEX_BINDING	magenta	122	0.000138705508748671	0.002429469446603	3/117	C5	GOMF_MHC_CLASS_II_PROTEIN_COMPLEX_BINDING
magenta.HP_PTOSIS	magenta	122	0.000140062495499473	0.00244078450279031	13/117	C5	HP_PTOSIS
magenta.HP_DISPLACEMENT_OF_THE_URETHRAL_MEATUS	magenta	122	0.000148992042965087	0.00258328122979366	9/117	C5	HP_DISPLACEMENT_OF_THE_URETHRAL_MEATUS
magenta.HP_NEOPLASM_BY_HISTOLOGY	magenta	122	0.000156090903164928	0.00269276417369446	9/117	C5	HP_NEOPLASM_BY_HISTOLOGY
magenta.GOBP_ACTIVATION_OF_IMMUNE_RESPONSE	magenta	122	0.000159788169786823	0.00274276393439081	12/117	C5	GOBP_ACTIVATION_OF_IMMUNE_RESPONSE
magenta.GOBP_ESTABLISHMENT_OF_PROTEIN_LOCALIZATION_TO_TELOMERE	magenta	122	0.000165711902031946	0.00278832370560683	3/117	C5	GOBP_ESTABLISHMENT_OF_PROTEIN_LOCALIZATION_TO_TELOMERE
magenta.GOCC_TRANSLATION_PREINITIATION_COMPLEX	magenta	122	0.000165711902031946	0.00278832370560683	3/117	C5	GOCC_TRANSLATION_PREINITIATION_COMPLEX
magenta.GOMF_UBIQUITIN_PROTEIN_TRANSFERASE_REGULATOR_ACTIVITY	magenta	122	0.000165711902031946	0.00278832370560683	3/117	C5	GOMF_UBIQUITIN_PROTEIN_TRANSFERASE_REGULATOR_ACTIVITY
magenta.GOBP_TRANSLATIONAL_ELONGATION	magenta	122	0.000166523208889511	0.00278832370560683	6/117	C5	GOBP_TRANSLATIONAL_ELONGATION
magenta.GOMF_RIBONUCLEOPROTEIN_COMPLEX_BINDING	magenta	122	0.000166523208889511	0.00278832370560683	6/117	C5	GOMF_RIBONUCLEOPROTEIN_COMPLEX_BINDING
magenta.GOBP_POSITIVE_REGULATION_OF_PROTEIN_LOCALIZATION_TO_NUCLEUS	magenta	122	0.000167315666575883	0.00278832370560683	5/117	C5	GOBP_POSITIVE_REGULATION_OF_PROTEIN_LOCALIZATION_TO_NUCLEUS
magenta.HP_ABNORMAL_SCALP_MORPHOLOGY	magenta	122	0.00017910506327303	0.00297037527640731	9/117	C5	HP_ABNORMAL_SCALP_MORPHOLOGY
magenta.GOBP_TELOMERASE_RNA_LOCALIZATION	magenta	122	0.000195914495308476	0.00322561985228009	3/117	C5	GOBP_TELOMERASE_RNA_LOCALIZATION
magenta.HP_ABNORMAL_CARDIAC_SEPTUM_MORPHOLOGY	magenta	122	0.000197276467336734	0.00322561985228009	12/117	C5	HP_ABNORMAL_CARDIAC_SEPTUM_MORPHOLOGY
magenta.HP_NEOPLASM_OF_THE_GASTROINTESTINAL_TRACT	magenta	122	0.000197314351581363	0.00322561985228009	8/117	C5	HP_NEOPLASM_OF_THE_GASTROINTESTINAL_TRACT
magenta.HP_ABNORMALITY_OF_THE_PINNA	magenta	122	0.000225445518329235	0.00366803063708182	13/117	C5	HP_ABNORMALITY_OF_THE_PINNA
magenta.GOBP_NEGATIVE_REGULATION_OF_PROTEIN_MODIFICATION_BY_SMALL_PROTEIN_CONJUGATION_OR_REMOVAL	magenta	122	0.000230467638863949	0.00373205379349027	5/117	C5	GOBP_NEGATIVE_REGULATION_OF_PROTEIN_MODIFICATION_BY_SMALL_PROTEIN_CONJUGATION_OR_REMOVAL
magenta.GOBP_RESPONSE_TO_BIOTIC_STIMULUS	magenta	122	0.000233331667765566	0.00376069303023093	22/117	C5	GOBP_RESPONSE_TO_BIOTIC_STIMULUS
magenta.GOBP_MATURATION_OF_SSU_RRNA	magenta	122	0.000238072346564713	0.00380313829643713	4/117	C5	GOBP_MATURATION_OF_SSU_RRNA
magenta.GOCC_NEURON_TO_NEURON_SYNAPSE	magenta	122	0.00023879295529551	0.00380313829643713	9/117	C5	GOCC_NEURON_TO_NEURON_SYNAPSE
magenta.HP_DEPRESSED_NASAL_BRIDGE	magenta	122	0.000239288631526484	0.00380313829643713	11/117	C5	HP_DEPRESSED_NASAL_BRIDGE
magenta.GOMF_TRANSLATION_INITIATION_FACTOR_ACTIVITY	magenta	122	0.000257132555857003	0.00406790813021701	4/117	C5	GOMF_TRANSLATION_INITIATION_FACTOR_ACTIVITY
magenta.GOBP_PROTEIN_LOCALIZATION_TO_MITOCHONDRION	magenta	122	0.0002651767998142	0.00417592639340436	6/117	C5	GOBP_PROTEIN_LOCALIZATION_TO_MITOCHONDRION
magenta.GOBP_IMMUNE_RESPONSE_REGULATING_SIGNALING_PATHWAY	magenta	122	0.000273925215997026	0.00429399665076617	11/117	C5	GOBP_IMMUNE_RESPONSE_REGULATING_SIGNALING_PATHWAY
magenta.GOBP_IMMUNE_EFFECTOR_PROCESS	magenta	122	0.00028496971193931	0.00444682282312568	19/117	C5	GOBP_IMMUNE_EFFECTOR_PROCESS
magenta.GOBP_HUMORAL_IMMUNE_RESPONSE_MEDIATED_BY_CIRCULATING_IMMUNOGLOBULIN	magenta	122	0.000295854468491986	0.00459537017496811	6/117	C5	GOBP_HUMORAL_IMMUNE_RESPONSE_MEDIATED_BY_CIRCULATING_IMMUNOGLOBULIN
magenta.GOBP_REGULATION_OF_UBIQUITIN_PROTEIN_TRANSFERASE_ACTIVITY	magenta	122	0.000298504966215523	0.00459537017496811	4/117	C5	GOBP_REGULATION_OF_UBIQUITIN_PROTEIN_TRANSFERASE_ACTIVITY
magenta.GOCC_PRECATALYTIC_SPLICEOSOME	magenta	122	0.000298504966215523	0.00459537017496811	4/117	C5	GOCC_PRECATALYTIC_SPLICEOSOME
magenta.GOBP_MITOCHONDRIAL_DEPOLARIZATION	magenta	122	0.000307258768063567	0.00470901495875993	3/117	C5	GOBP_MITOCHONDRIAL_DEPOLARIZATION
magenta.HP_ABNORMAL_HAIR_MORPHOLOGY	magenta	122	0.000337098138932461	0.00513742485950621	17/117	C5	HP_ABNORMAL_HAIR_MORPHOLOGY
magenta.GOBP_INNATE_IMMUNE_RESPONSE	magenta	122	0.000338205073768833	0.00513742485950621	16/117	C5	GOBP_INNATE_IMMUNE_RESPONSE
magenta.GOBP_DEFENSE_RESPONSE_TO_OTHER_ORGANISM	magenta	122	0.000345136523181425	0.00521961975366446	18/117	C5	GOBP_DEFENSE_RESPONSE_TO_OTHER_ORGANISM
magenta.GOBP_REGULATION_OF_UBIQUITIN_PROTEIN_LIGASE_ACTIVITY	magenta	122	0.000351789921054969	0.00529690701307767	3/117	C5	GOBP_REGULATION_OF_UBIQUITIN_PROTEIN_LIGASE_ACTIVITY
magenta.GOBP_REGULATION_OF_CD4_POSITIVE_CD25_POSITIVE_ALPHA_BETA_REGULATORY_T_CELL_DIFFERENTIATION	magenta	122	0.000359942849766626	0.00534928053354471	2/117	C5	GOBP_REGULATION_OF_CD4_POSITIVE_CD25_POSITIVE_ALPHA_BETA_REGULATORY_T_CELL_DIFFERENTIATION
magenta.GOCC_CYTOPLASMIC_SIDE_OF_ROUGH_ENDOPLASMIC_RETICULUM_MEMBRANE	magenta	122	0.000359942849766626	0.00534928053354471	2/117	C5	GOCC_CYTOPLASMIC_SIDE_OF_ROUGH_ENDOPLASMIC_RETICULUM_MEMBRANE
magenta.GOCC_IGA_IMMUNOGLOBULIN_COMPLEX	magenta	122	0.000359942849766626	0.00534928053354471	2/117	C5	GOCC_IGA_IMMUNOGLOBULIN_COMPLEX
magenta.HP_ABNORMALITY_OF_BLOOD_AND_BLOOD_FORMING_TISSUES	magenta	122	0.000369929561931817	0.00547400080220659	18/117	C5	HP_ABNORMALITY_OF_BLOOD_AND_BLOOD_FORMING_TISSUES
magenta.HP_ABNORMAL_HAIR_PATTERN	magenta	122	0.000372994624166185	0.00549566757408804	8/117	C5	HP_ABNORMAL_HAIR_PATTERN
magenta.HP_ABNORMALITY_OF_THE_CERVICAL_SPINE	magenta	122	0.000416366053370351	0.0061084814582069	9/117	C5	HP_ABNORMALITY_OF_THE_CERVICAL_SPINE
magenta.HP_OCULAR_ANTERIOR_SEGMENT_DYSGENESIS	magenta	122	0.000418202382418117	0.00610931395251658	8/117	C5	HP_OCULAR_ANTERIOR_SEGMENT_DYSGENESIS
magenta.GOMF_MRNA_BINDING	magenta	122	0.000430447550295856	0.00626155271256641	11/117	C5	GOMF_MRNA_BINDING
magenta.GOBP_REGULATION_OF_INTRINSIC_APOPTOTIC_SIGNALING_PATHWAY	magenta	122	0.000432894177432097	0.00627057262077801	6/117	C5	GOBP_REGULATION_OF_INTRINSIC_APOPTOTIC_SIGNALING_PATHWAY
magenta.HP_ABNORMAL_HAND_MORPHOLOGY	magenta	122	0.000441493318081001	0.00636826286122721	9/117	C5	HP_ABNORMAL_HAND_MORPHOLOGY
magenta.GOBP_CELL_RECOGNITION	magenta	122	0.00044617547870666	0.00639971303756601	7/117	C5	GOBP_CELL_RECOGNITION
magenta.HP_RENAL_HYPOPLASIA_APLASIA	magenta	122	0.000447402018355911	0.00639971303756601	8/117	C5	HP_RENAL_HYPOPLASIA_APLASIA
magenta.GOBP_RIG_I_SIGNALING_PATHWAY	magenta	122	0.000452852449485425	0.00642414239290688	3/117	C5	GOBP_RIG_I_SIGNALING_PATHWAY
magenta.GOCC_MHC_PROTEIN_COMPLEX	magenta	122	0.000452852449485425	0.00642414239290688	3/117	C5	GOCC_MHC_PROTEIN_COMPLEX
magenta.HP_ABNORMALITY_OF_THE_URETHRA	magenta	122	0.000458929203058851	0.00648355536667092	9/117	C5	HP_ABNORMALITY_OF_THE_URETHRA
magenta.GOBP_POSITIVE_REGULATION_OF_CELLULAR_AMIDE_METABOLIC_PROCESS	magenta	122	0.000477729411761983	0.00672149619089709	6/117	C5	GOBP_POSITIVE_REGULATION_OF_CELLULAR_AMIDE_METABOLIC_PROCESS
magenta.GOBP_REGULATION_OF_TELOMERE_MAINTENANCE_VIA_TELOMERE_LENGTHENING	magenta	122	0.000481152774813231	0.0067420305140156	4/117	C5	GOBP_REGULATION_OF_TELOMERE_MAINTENANCE_VIA_TELOMERE_LENGTHENING
magenta.HP_DECREASED_HEAD_CIRCUMFERENCE	magenta	122	0.000502488030381638	0.00701236344837465	17/117	C5	HP_DECREASED_HEAD_CIRCUMFERENCE
magenta.GOMF_MHC_PROTEIN_COMPLEX_BINDING	magenta	122	0.00050966524708554	0.00708372790787312	3/117	C5	GOMF_MHC_PROTEIN_COMPLEX_BINDING
magenta.GOBP_ANTIBACTERIAL_HUMORAL_RESPONSE	magenta	122	0.000512527468742557	0.00709478548464999	4/117	C5	GOBP_ANTIBACTERIAL_HUMORAL_RESPONSE
magenta.GOBP_POSITIVE_REGULATION_OF_INTRINSIC_APOPTOTIC_SIGNALING_PATHWAY_IN_RESPONSE_TO_DNA_DAMAGE	magenta	122	0.000537772609472209	0.00735527238373742	2/117	C5	GOBP_POSITIVE_REGULATION_OF_INTRINSIC_APOPTOTIC_SIGNALING_PATHWAY_IN_RESPONSE_TO_DNA_DAMAGE
magenta.GOCC_EUKARYOTIC_TRANSLATION_INITIATION_FACTOR_3_COMPLEX_EIF3M	magenta	122	0.000537772609472209	0.00735527238373742	2/117	C5	GOCC_EUKARYOTIC_TRANSLATION_INITIATION_FACTOR_3_COMPLEX_EIF3M
magenta.GOMF_SNRNP_BINDING	magenta	122	0.000537772609472209	0.00735527238373742	2/117	C5	GOMF_SNRNP_BINDING
magenta.GOBP_ESTABLISHMENT_OF_PROTEIN_LOCALIZATION_TO_CHROMOSOME	magenta	122	0.000570848467699671	0.00777667773655941	3/117	C5	GOBP_ESTABLISHMENT_OF_PROTEIN_LOCALIZATION_TO_CHROMOSOME
magenta.HP_NEOPLASM	magenta	122	0.000596628734358175	0.00809575669980875	14/117	C5	HP_NEOPLASM
magenta.GOBP_REGULATION_OF_INTRINSIC_APOPTOTIC_SIGNALING_PATHWAY_BY_P53_CLASS_MEDIATOR	magenta	122	0.000636535555439896	0.00860325418041403	3/117	C5	GOBP_REGULATION_OF_INTRINSIC_APOPTOTIC_SIGNALING_PATHWAY_BY_P53_CLASS_MEDIATOR
magenta.GOBP_POSITIVE_REGULATION_OF_DNA_BIOSYNTHETIC_PROCESS	magenta	122	0.00065268213129271	0.00878689316363872	4/117	C5	GOBP_POSITIVE_REGULATION_OF_DNA_BIOSYNTHETIC_PROCESS
magenta.GOCC_LUMENAL_SIDE_OF_ENDOPLASMIC_RETICULUM_MEMBRANE	magenta	122	0.000706857111998479	0.00947906431832335	3/117	C5	GOCC_LUMENAL_SIDE_OF_ENDOPLASMIC_RETICULUM_MEMBRANE
magenta.HP_ABNORMAL_AORTIC_MORPHOLOGY	magenta	122	0.000730839480151419	0.00975270085906949	8/117	C5	HP_ABNORMAL_AORTIC_MORPHOLOGY
magenta.HP_EMOTIONAL_LABILITY	magenta	122	0.000732944020285444	0.00975270085906949	5/117	C5	HP_EMOTIONAL_LABILITY
magenta.GOBP_MHC_PROTEIN_COMPLEX_ASSEMBLY	magenta	122	0.000749896594589429	0.00993974907036877	2/117	C5	GOBP_MHC_PROTEIN_COMPLEX_ASSEMBLY
magenta.GOBP_PROTEIN_LOCALIZATION_TO_CHROMOSOME_TELOMERIC_REGION	magenta	122	0.000781940931855991	0.0103246277656216	3/117	C5	GOBP_PROTEIN_LOCALIZATION_TO_CHROMOSOME_TELOMERIC_REGION
magenta.HP_APLASIA_HYPOPLASIA_OF_FINGERS	magenta	122	0.000808382618047806	0.0106328640910273	8/117	C5	HP_APLASIA_HYPOPLASIA_OF_FINGERS
magenta.GOBP_LEUKOCYTE_MEDIATED_IMMUNITY	magenta	122	0.000819859674381426	0.0107426651227154	14/117	C5	GOBP_LEUKOCYTE_MEDIATED_IMMUNITY
magenta.GOBP_ORGANELLE_ASSEMBLY	magenta	122	0.0008382061020729	0.0109412986631797	14/117	C5	GOBP_ORGANELLE_ASSEMBLY
magenta.GOBP_REGULATION_OF_CELLULAR_PROTEIN_CATABOLIC_PROCESS	magenta	122	0.000851787998590363	0.0110517934274089	7/117	C5	GOBP_REGULATION_OF_CELLULAR_PROTEIN_CATABOLIC_PROCESS
magenta.GOBP_NEGATIVE_REGULATION_OF_PROTEIN_CATABOLIC_PROCESS	magenta	122	0.00085310960042626	0.0110517934274089	5/117	C5	GOBP_NEGATIVE_REGULATION_OF_PROTEIN_CATABOLIC_PROCESS
magenta.GOBP_RNA_DEPENDENT_DNA_BIOSYNTHETIC_PROCESS	magenta	122	0.00086360436869407	0.0111456909688975	4/117	C5	GOBP_RNA_DEPENDENT_DNA_BIOSYNTHETIC_PROCESS
magenta.GOCC_MITOCHONDRIAL_ENVELOPE	magenta	122	0.000872950019861877	0.0112241101804712	13/117	C5	GOCC_MITOCHONDRIAL_ENVELOPE
magenta.HP_WIDE_NASAL_BRIDGE	magenta	122	0.000892134278485671	0.0114279737986616	10/117	C5	HP_WIDE_NASAL_BRIDGE
magenta.GOBP_CYTOPLASMIC_PATTERN_RECOGNITION_RECEPTOR_SIGNALING_PATHWAY_IN_RESPONSE_TO_VIRUS	magenta	122	0.000946892712132396	0.0120395654842612	3/117	C5	GOBP_CYTOPLASMIC_PATTERN_RECOGNITION_RECEPTOR_SIGNALING_PATHWAY_IN_RESPONSE_TO_VIRUS
magenta.GOMF_PEPTIDE_ANTIGEN_BINDING	magenta	122	0.000946892712132396	0.0120395654842612	3/117	C5	GOMF_PEPTIDE_ANTIGEN_BINDING
magenta.GOBP_CD4_POSITIVE_CD25_POSITIVE_ALPHA_BETA_REGULATORY_T_CELL_DIFFERENTIATION	magenta	122	0.000995899661803132	0.0125235294467771	2/117	C5	GOBP_CD4_POSITIVE_CD25_POSITIVE_ALPHA_BETA_REGULATORY_T_CELL_DIFFERENTIATION
magenta.GOCC_ARYL_HYDROCARBON_RECEPTOR_COMPLEX	magenta	122	0.000995899661803132	0.0125235294467771	2/117	C5	GOCC_ARYL_HYDROCARBON_RECEPTOR_COMPLEX
magenta.GOCC_ZONA_PELLUCIDA_RECEPTOR_COMPLEX	magenta	122	0.000995899661803132	0.0125235294467771	2/117	C5	GOCC_ZONA_PELLUCIDA_RECEPTOR_COMPLEX
magenta.GOBP_POSITIVE_REGULATION_OF_APOPTOTIC_SIGNALING_PATHWAY	magenta	122	0.00102327639489099	0.0128208316191999	5/117	C5	GOBP_POSITIVE_REGULATION_OF_APOPTOTIC_SIGNALING_PATHWAY
magenta.HP_APLASIA_HYPOPLASIA_INVOLVING_BONES_OF_THE_UPPER_LIMBS	magenta	122	0.001037144572956	0.0129473357053016	10/117	C5	HP_APLASIA_HYPOPLASIA_INVOLVING_BONES_OF_THE_UPPER_LIMBS
magenta.HP_ABNORMAL_CARDIAC_ATRIUM_MORPHOLOGY	magenta	122	0.00109904794320361	0.0136704043080362	9/117	C5	HP_ABNORMAL_CARDIAC_ATRIUM_MORPHOLOGY
magenta.GOCC_SIDE_OF_MEMBRANE	magenta	122	0.00112840156562552	0.0139834045647735	11/117	C5	GOCC_SIDE_OF_MEMBRANE
magenta.HP_DECREASED_ACTIVITY_OF_THE_PYRUVATE_DEHYDROGENASE_COMPLEX	magenta	122	0.00113235842382961	0.0139834045647735	3/117	C5	HP_DECREASED_ACTIVITY_OF_THE_PYRUVATE_DEHYDROGENASE_COMPLEX
magenta.HP_ABNORMALITY_OF_THE_LOWER_URINARY_TRACT	magenta	122	0.00115652714005697	0.0142306726588372	12/117	C5	HP_ABNORMALITY_OF_THE_LOWER_URINARY_TRACT
magenta.HP_ABNORMAL_THUMB_MORPHOLOGY	magenta	122	0.00116562628629362	0.0142914108601642	8/117	C5	HP_ABNORMAL_THUMB_MORPHOLOGY
magenta.GOMF_DOUBLE_STRANDED_RNA_BINDING	magenta	122	0.00117520656123904	0.0143236616023884	4/117	C5	GOMF_DOUBLE_STRANDED_RNA_BINDING
magenta.GOBP_REGULATION_OF_PROTEIN_LOCALIZATION_TO_NUCLEUS	magenta	122	0.00117660139000102	0.0143236616023884	5/117	C5	GOBP_REGULATION_OF_PROTEIN_LOCALIZATION_TO_NUCLEUS
magenta.GOBP_CELL_ACTIVATION	magenta	122	0.00122523005886955	0.0148629497954034	19/117	C5	GOBP_CELL_ACTIVATION
magenta.GOBP_RESPONSE_TO_INTERLEUKIN_4	magenta	122	0.00123307464568666	0.0149054410515574	3/117	C5	GOBP_RESPONSE_TO_INTERLEUKIN_4
magenta.GOBP_RESPONSE_TO_INTERFERON_GAMMA	magenta	122	0.00124873157063825	0.0150417385333372	6/117	C5	GOBP_RESPONSE_TO_INTERFERON_GAMMA
magenta.GOBP_REGULATION_OF_PROTEASOMAL_UBIQUITIN_DEPENDENT_PROTEIN_CATABOLIC_PROCESS	magenta	122	0.00125934560227473	0.0150458641434326	5/117	C5	GOBP_REGULATION_OF_PROTEASOMAL_UBIQUITIN_DEPENDENT_PROTEIN_CATABOLIC_PROCESS
magenta.GOMF_PROTEIN_CONTAINING_COMPLEX_BINDING	magenta	122	0.00126710491811764	0.0150458641434326	17/117	C5	GOMF_PROTEIN_CONTAINING_COMPLEX_BINDING
magenta.GOBP_POSITIVE_REGULATION_OF_MEMORY_T_CELL_DIFFERENTIATION	magenta	122	0.0012753703657847	0.0150458641434326	2/117	C5	GOBP_POSITIVE_REGULATION_OF_MEMORY_T_CELL_DIFFERENTIATION
magenta.GOBP_POSITIVE_REGULATION_OF_RESPIRATORY_BURST	magenta	122	0.0012753703657847	0.0150458641434326	2/117	C5	GOBP_POSITIVE_REGULATION_OF_RESPIRATORY_BURST
magenta.GOMF_SMALL_RIBOSOMAL_SUBUNIT_RRNA_BINDING	magenta	122	0.0012753703657847	0.0150458641434326	2/117	C5	GOMF_SMALL_RIBOSOMAL_SUBUNIT_RRNA_BINDING
magenta.HP_OLIGURIA	magenta	122	0.0012753703657847	0.0150458641434326	2/117	C5	HP_OLIGURIA
magenta.GOBP_POSITIVE_REGULATION_OF_TRANSLATION	magenta	122	0.00130229470743433	0.0153108826391167	5/117	C5	GOBP_POSITIVE_REGULATION_OF_TRANSLATION
magenta.GOBP_POSITIVE_REGULATION_OF_DNA_METABOLIC_PROCESS	magenta	122	0.00131531537971274	0.0154111866844841	6/117	C5	GOBP_POSITIVE_REGULATION_OF_DNA_METABOLIC_PROCESS
magenta.GOBP_NEGATIVE_REGULATION_OF_PROTEASOMAL_UBIQUITIN_DEPENDENT_PROTEIN_CATABOLIC_PROCESS	magenta	122	0.00133926287419987	0.0154804358489164	3/117	C5	GOBP_NEGATIVE_REGULATION_OF_PROTEASOMAL_UBIQUITIN_DEPENDENT_PROTEIN_CATABOLIC_PROCESS
magenta.GOBP_POSITIVE_REGULATION_OF_TELOMERE_MAINTENANCE_VIA_TELOMERE_LENGTHENING	magenta	122	0.00133926287419987	0.0154804358489164	3/117	C5	GOBP_POSITIVE_REGULATION_OF_TELOMERE_MAINTENANCE_VIA_TELOMERE_LENGTHENING
magenta.GOBP_RESPIRATORY_BURST	magenta	122	0.00133926287419987	0.0154804358489164	3/117	C5	GOBP_RESPIRATORY_BURST
magenta.GOCC_LUMENAL_SIDE_OF_MEMBRANE	magenta	122	0.00133926287419987	0.0154804358489164	3/117	C5	GOCC_LUMENAL_SIDE_OF_MEMBRANE
magenta.GOBP_REGULATION_OF_TELOMERE_MAINTENANCE	magenta	122	0.00135726880964182	0.0156359188708067	4/117	C5	GOBP_REGULATION_OF_TELOMERE_MAINTENANCE
magenta.GOBP_RETINA_HOMEOSTASIS	magenta	122	0.00142209297411725	0.0163279103014867	4/117	C5	GOBP_RETINA_HOMEOSTASIS
magenta.HP_ABNORMAL_LOCATION_OF_EARS	magenta	122	0.00145020943945485	0.0165952300188283	12/117	C5	HP_ABNORMAL_LOCATION_OF_EARS
magenta.GOBP_T_CELL_RECEPTOR_SIGNALING_PATHWAY	magenta	122	0.0015314460057288	0.0174666250420829	6/117	C5	GOBP_T_CELL_RECEPTOR_SIGNALING_PATHWAY
magenta.GOBP_REGULATION_OF_CYCLIC_NUCLEOTIDE_PHOSPHODIESTERASE_ACTIVITY	magenta	122	0.00158790093024103	0.0179909699456021	2/117	C5	GOBP_REGULATION_OF_CYCLIC_NUCLEOTIDE_PHOSPHODIESTERASE_ACTIVITY
magenta.GOMF_MHC_CLASS_II_RECEPTOR_ACTIVITY	magenta	122	0.00158790093024103	0.0179909699456021	2/117	C5	GOMF_MHC_CLASS_II_RECEPTOR_ACTIVITY
magenta.HP_HIGH_PALATE	magenta	122	0.00165845281134351	0.0187285148070469	11/117	C5	HP_HIGH_PALATE
magenta.HP_ABNORMAL_PENIS_MORPHOLOGY	magenta	122	0.00167913522570294	0.0188999056716007	11/117	C5	HP_ABNORMAL_PENIS_MORPHOLOGY
magenta.GOBP_DNA_DAMAGE_RESPONSE_DETECTION_OF_DNA_DAMAGE	magenta	122	0.00169173795031537	0.0189177080893572	3/117	C5	GOBP_DNA_DAMAGE_RESPONSE_DETECTION_OF_DNA_DAMAGE
magenta.GOCC_CLATHRIN_COATED_ENDOCYTIC_VESICLE_MEMBRANE	magenta	122	0.00169173795031537	0.0189177080893572	3/117	C5	GOCC_CLATHRIN_COATED_ENDOCYTIC_VESICLE_MEMBRANE
magenta.HP_ABNORMALITY_OF_THE_NECK	magenta	122	0.00172809828698847	0.0192615630494526	10/117	C5	HP_ABNORMALITY_OF_THE_NECK
magenta.GOCC_INNER_MITOCHONDRIAL_MEMBRANE_PROTEIN_COMPLEX	magenta	122	0.00173909743161838	0.0193214287467505	5/117	C5	GOCC_INNER_MITOCHONDRIAL_MEMBRANE_PROTEIN_COMPLEX
magenta.GOBP_LYMPHOCYTE_ACTIVATION	magenta	122	0.00188587905838072	0.0208824023302436	12/117	C5	GOBP_LYMPHOCYTE_ACTIVATION
magenta.GOBP_REGULATION_OF_CELLULAR_CATABOLIC_PROCESS	magenta	122	0.00189176438237861	0.0208824023302436	13/117	C5	GOBP_REGULATION_OF_CELLULAR_CATABOLIC_PROCESS
magenta.GOBP_POSTTRANSCRIPTIONAL_REGULATION_OF_GENE_EXPRESSION	magenta	122	0.0019182470945556	0.0211068662679788	16/117	C5	GOBP_POSTTRANSCRIPTIONAL_REGULATION_OF_GENE_EXPRESSION
magenta.GOBP_FORMATION_OF_TRANSLATION_PREINITIATION_COMPLEX	magenta	122	0.00193308721917388	0.0211346765077196	2/117	C5	GOBP_FORMATION_OF_TRANSLATION_PREINITIATION_COMPLEX
magenta.GOMF_T_CELL_RECEPTOR_BINDING	magenta	122	0.00193308721917388	0.0211346765077196	2/117	C5	GOMF_T_CELL_RECEPTOR_BINDING
magenta.GOCC_ORGANELLE_INNER_MEMBRANE	magenta	122	0.00194925949991701	0.0212438344863972	10/117	C5	GOCC_ORGANELLE_INNER_MEMBRANE
magenta.GOCC_BLOOD_MICROPARTICLE	magenta	122	0.0019642844495018	0.0213398370732269	5/117	C5	GOCC_BLOOD_MICROPARTICLE
magenta.GOBP_HUMORAL_IMMUNE_RESPONSE	magenta	122	0.00197626579270232	0.0214022727645018	8/117	C5	GOBP_HUMORAL_IMMUNE_RESPONSE
magenta.GOBP_POSITIVE_REGULATION_OF_IMMUNE_RESPONSE	magenta	122	0.00201573630753266	0.0217610778105648	12/117	C5	GOBP_POSITIVE_REGULATION_OF_IMMUNE_RESPONSE
magenta.GOBP_POSITIVE_REGULATION_OF_CELL_DEATH	magenta	122	0.00203987707138246	0.0219526582634984	11/117	C5	GOBP_POSITIVE_REGULATION_OF_CELL_DEATH
magenta.GOBP_ANATOMICAL_STRUCTURE_HOMEOSTASIS	magenta	122	0.0021341784384963	0.0228957330604931	9/117	C5	GOBP_ANATOMICAL_STRUCTURE_HOMEOSTASIS
magenta.GOBP_B_CELL_MEDIATED_IMMUNITY	magenta	122	0.00219018220693463	0.0234233505184006	6/117	C5	GOBP_B_CELL_MEDIATED_IMMUNITY
magenta.GOCC_SPLICEOSOMAL_TRI_SNRNP_COMPLEX	magenta	122	0.00224464537768032	0.0239312657812936	3/117	C5	GOCC_SPLICEOSOMAL_TRI_SNRNP_COMPLEX
magenta.GOBP_INTERFERON_GAMMA_MEDIATED_SIGNALING_PATHWAY	magenta	122	0.00228374907115538	0.024197872102705	4/117	C5	GOBP_INTERFERON_GAMMA_MEDIATED_SIGNALING_PATHWAY
magenta.GOBP_PHAGOCYTOSIS_RECOGNITION	magenta	122	0.00228374907115538	0.024197872102705	4/117	C5	GOBP_PHAGOCYTOSIS_RECOGNITION
magenta.HP_ABNORMALITY_OF_THE_MUSCULATURE_OF_THE_LIMBS	magenta	122	0.0023260001703139	0.0245166864581804	9/117	C5	HP_ABNORMALITY_OF_THE_MUSCULATURE_OF_THE_LIMBS
magenta.GOBP_REGULATION_OF_PROTEIN_CATABOLIC_PROCESS	magenta	122	0.00232812111429269	0.0245166864581804	8/117	C5	GOBP_REGULATION_OF_PROTEIN_CATABOLIC_PROCESS
magenta.HP_HYPERTELORISM	magenta	122	0.00237750978551991	0.0249498800777379	11/117	C5	HP_HYPERTELORISM
magenta.GOBP_BINDING_OF_SPERM_TO_ZONA_PELLUCIDA	magenta	122	0.00239832811699782	0.0249498800777379	3/117	C5	GOBP_BINDING_OF_SPERM_TO_ZONA_PELLUCIDA
magenta.GOBP_REGULATION_OF_MEMBRANE_DEPOLARIZATION	magenta	122	0.00239832811699782	0.0249498800777379	3/117	C5	GOBP_REGULATION_OF_MEMBRANE_DEPOLARIZATION
magenta.HP_FOCAL_T2_HYPERINTENSE_BASAL_GANGLIA_LESION	magenta	122	0.00239832811699782	0.0249498800777379	3/117	C5	HP_FOCAL_T2_HYPERINTENSE_BASAL_GANGLIA_LESION
magenta.GOCC_U2_TYPE_SPLICEOSOMAL_COMPLEX	magenta	122	0.00247187646217988	0.0256373169023067	4/117	C5	GOCC_U2_TYPE_SPLICEOSOMAL_COMPLEX
magenta.GOCC_TRANS_GOLGI_NETWORK_MEMBRANE	magenta	122	0.00267039820726003	0.02761288266724	4/117	C5	GOCC_TRANS_GOLGI_NETWORK_MEMBRANE
magenta.GOCC_IMMUNOGLOBULIN_COMPLEX	magenta	122	0.00269318603649033	0.0277648878776916	5/117	C5	GOCC_IMMUNOGLOBULIN_COMPLEX
magenta.GOCC_U4_SNRNP	magenta	122	0.00271982845696815	0.0279556020741667	2/117	C5	GOCC_U4_SNRNP
magenta.HP_PIGMENTARY_RETINOPATHY	magenta	122	0.00292202749925451	0.0299188522395586	5/117	C5	HP_PIGMENTARY_RETINOPATHY
magenta.HP_ORAL_CLEFT	magenta	122	0.00292826517695651	0.0299188522395586	10/117	C5	HP_ORAL_CLEFT
magenta.GOBP_PROTEIN_FOLDING	magenta	122	0.00297981712088848	0.0303552290089322	6/117	C5	GOBP_PROTEIN_FOLDING
magenta.GOBP_POSITIVE_REGULATION_OF_INTRACELLULAR_SIGNAL_TRANSDUCTION	magenta	122	0.00305453097641838	0.0310242746806044	14/117	C5	GOBP_POSITIVE_REGULATION_OF_INTRACELLULAR_SIGNAL_TRANSDUCTION
magenta.GOMF_NAD_P_H_DEHYDROGENASE_QUINONE_ACTIVITY	magenta	122	0.00307757382295036	0.0311186900312861	3/117	C5	GOMF_NAD_P_H_DEHYDROGENASE_QUINONE_ACTIVITY
magenta.GOBP_REGULATION_OF_CATABOLIC_PROCESS	magenta	122	0.00308195590172947	0.0311186900312861	14/117	C5	GOBP_REGULATION_OF_CATABOLIC_PROCESS
magenta.GOCC_SMALL_NUCLEAR_RIBONUCLEOPROTEIN_COMPLEX	magenta	122	0.00309974341699056	0.0312065077728111	4/117	C5	GOCC_SMALL_NUCLEAR_RIBONUCLEOPROTEIN_COMPLEX
magenta.GOBP_IMMUNOLOGICAL_MEMORY_FORMATION_PROCESS	magenta	122	0.00316059307955856	0.0315416164015248	2/117	C5	GOBP_IMMUNOLOGICAL_MEMORY_FORMATION_PROCESS
magenta.GOBP_POSITIVE_REGULATION_OF_T_CELL_RECEPTOR_SIGNALING_PATHWAY	magenta	122	0.00316059307955856	0.0315416164015248	2/117	C5	GOBP_POSITIVE_REGULATION_OF_T_CELL_RECEPTOR_SIGNALING_PATHWAY
magenta.GOBP_REGULATION_OF_TRANSCRIPTION_OF_NUCLEOLAR_LARGE_RRNA_BY_RNA_POLYMERASE_I	magenta	122	0.00316059307955856	0.0315416164015248	2/117	C5	GOBP_REGULATION_OF_TRANSCRIPTION_OF_NUCLEOLAR_LARGE_RRNA_BY_RNA_POLYMERASE_I
magenta.GOCC_ENDOPLASMIC_RETICULUM	magenta	122	0.00322688136185226	0.0321098078702574	22/117	C5	GOCC_ENDOPLASMIC_RETICULUM
magenta.GOBP_MITOCHONDRIAL_RESPIRATORY_CHAIN_COMPLEX_ASSEMBLY	magenta	122	0.00333111915925608	0.0330512487679946	4/117	C5	GOBP_MITOCHONDRIAL_RESPIRATORY_CHAIN_COMPLEX_ASSEMBLY
magenta.GOBP_NEGATIVE_REGULATION_OF_PROTEASOMAL_PROTEIN_CATABOLIC_PROCESS	magenta	122	0.00345707418432311	0.0341038381459231	3/117	C5	GOBP_NEGATIVE_REGULATION_OF_PROTEASOMAL_PROTEIN_CATABOLIC_PROCESS
magenta.GOCC_NADH_DEHYDROGENASE_COMPLEX	magenta	122	0.00345707418432311	0.0341038381459231	3/117	C5	GOCC_NADH_DEHYDROGENASE_COMPLEX
magenta.GOBP_DENDRITIC_CELL_ANTIGEN_PROCESSING_AND_PRESENTATION	magenta	122	0.0036324327180519	0.0355274687210034	2/117	C5	GOBP_DENDRITIC_CELL_ANTIGEN_PROCESSING_AND_PRESENTATION
magenta.GOBP_MATURATION_OF_LSU_RRNA_FROM_TRICISTRONIC_RRNA_TRANSCRIPT_SSU_RRNA_5_8S_RRNA_LSU_RRNA	magenta	122	0.0036324327180519	0.0355274687210034	2/117	C5	GOBP_MATURATION_OF_LSU_RRNA_FROM_TRICISTRONIC_RRNA_TRANSCRIPT_SSU_RRNA_5_8S_RRNA_LSU_RRNA
magenta.GOCC_CYTOPLASMIC_SIDE_OF_ENDOPLASMIC_RETICULUM_MEMBRANE	magenta	122	0.0036324327180519	0.0355274687210034	2/117	C5	GOCC_CYTOPLASMIC_SIDE_OF_ENDOPLASMIC_RETICULUM_MEMBRANE
magenta.GOBP_POSITIVE_REGULATION_OF_TELOMERE_MAINTENANCE	magenta	122	0.00365707053610224	0.0356668271319289	3/117	C5	GOBP_POSITIVE_REGULATION_OF_TELOMERE_MAINTENANCE
magenta.GOBP_POSITIVE_REGULATION_OF_ESTABLISHMENT_OF_PROTEIN_LOCALIZATION	magenta	122	0.00380323067933805	0.0369872264084066	7/117	C5	GOBP_POSITIVE_REGULATION_OF_ESTABLISHMENT_OF_PROTEIN_LOCALIZATION
magenta.GOCC_VESICLE_LUMEN	magenta	122	0.00386708458555032	0.0375019813056335	7/117	C5	GOCC_VESICLE_LUMEN
magenta.GOBP_COMPLEMENT_ACTIVATION	magenta	122	0.00388225802974793	0.0375430755383793	5/117	C5	GOBP_COMPLEMENT_ACTIVATION
magenta.GOMF_PROTEIN_N_TERMINUS_BINDING	magenta	122	0.00396045075918918	0.0381916501581361	4/117	C5	GOMF_PROTEIN_N_TERMINUS_BINDING
magenta.GOMF_NAD_BINDING	magenta	122	0.00407792694152522	0.0391620923911995	3/117	C5	GOMF_NAD_BINDING
magenta.GOBP_POSITIVE_REGULATION_OF_RESPONSE_TO_DNA_DAMAGE_STIMULUS	magenta	122	0.00409530765174501	0.0391620923911995	4/117	C5	GOBP_POSITIVE_REGULATION_OF_RESPONSE_TO_DNA_DAMAGE_STIMULUS
magenta.GOBP_REGULATION_OF_DNA_BIOSYNTHETIC_PROCESS	magenta	122	0.00409530765174501	0.0391620923911995	4/117	C5	GOBP_REGULATION_OF_DNA_BIOSYNTHETIC_PROCESS
magenta.GOBP_POSITIVE_REGULATION_OF_MITOCHONDRIAL_TRANSLATION	magenta	122	0.00413496101407792	0.0392135943683135	2/117	C5	GOBP_POSITIVE_REGULATION_OF_MITOCHONDRIAL_TRANSLATION
magenta.GOBP_POSITIVE_REGULATION_OF_REGULATORY_T_CELL_DIFFERENTIATION	magenta	122	0.00413496101407792	0.0392135943683135	2/117	C5	GOBP_POSITIVE_REGULATION_OF_REGULATORY_T_CELL_DIFFERENTIATION
magenta.GOBP_REGULATION_OF_RESPIRATORY_BURST	magenta	122	0.00413496101407792	0.0392135943683135	2/117	C5	GOBP_REGULATION_OF_RESPIRATORY_BURST
magenta.GOBP_TELOMERE_ORGANIZATION	magenta	122	0.00417921018998902	0.0395240456810807	5/117	C5	GOBP_TELOMERE_ORGANIZATION
magenta.GOBP_RESPONSE_TO_BACTERIUM	magenta	122	0.0042111772339058	0.039608140942462	11/117	C5	GOBP_RESPONSE_TO_BACTERIUM
magenta.HP_ABNORMALITY_OF_THE_LENS	magenta	122	0.0042111772339058	0.039608140942462	11/117	C5	HP_ABNORMALITY_OF_THE_LENS
magenta.GOCC_TRANS_GOLGI_NETWORK	magenta	122	0.00428703859591245	0.0402114849720421	6/117	C5	GOCC_TRANS_GOLGI_NETWORK
magenta.HP_ABNORMAL_BASAL_GANGLIA_MRI_SIGNAL_INTENSITY	magenta	122	0.00429892929116472	0.0402131451132656	3/117	C5	HP_ABNORMAL_BASAL_GANGLIA_MRI_SIGNAL_INTENSITY
magenta.GOBP_REGULATION_OF_SIGNAL_TRANSDUCTION_BY_P53_CLASS_MEDIATOR	magenta	122	0.0044920600801991	0.0419055496068573	5/117	C5	GOBP_REGULATION_OF_SIGNAL_TRANSDUCTION_BY_P53_CLASS_MEDIATOR
magenta.GOBP_MITOCHONDRIAL_ELECTRON_TRANSPORT_NADH_TO_UBIQUINONE	magenta	122	0.00452707252923403	0.0421177235578873	3/117	C5	GOBP_MITOCHONDRIAL_ELECTRON_TRANSPORT_NADH_TO_UBIQUINONE
magenta.GOCC_SYNAPSE	magenta	122	0.00460468540286132	0.042724013481143	16/117	C5	GOCC_SYNAPSE
magenta.GOBP_NEGATIVE_REGULATION_OF_CELLULAR_CATABOLIC_PROCESS	magenta	122	0.00462741923370501	0.0428192189469253	6/117	C5	GOBP_NEGATIVE_REGULATION_OF_CELLULAR_CATABOLIC_PROCESS
magenta.GOCC_SM_LIKE_PROTEIN_FAMILY_COMPLEX	magenta	122	0.00466579080354419	0.0428463650123944	4/117	C5	GOCC_SM_LIKE_PROTEIN_FAMILY_COMPLEX
magenta.GOBP_IMMUNOLOGICAL_MEMORY_PROCESS	magenta	122	0.00466779508145514	0.0428463650123944	2/117	C5	GOBP_IMMUNOLOGICAL_MEMORY_PROCESS
magenta.GOBP_NUCLEOLAR_LARGE_RRNA_TRANSCRIPTION_BY_RNA_POLYMERASE_I	magenta	122	0.00466779508145514	0.0428463650123944	2/117	C5	GOBP_NUCLEOLAR_LARGE_RRNA_TRANSCRIPTION_BY_RNA_POLYMERASE_I
magenta.GOCC_VACUOLAR_MEMBRANE	magenta	122	0.00475522115700462	0.0435324646186583	8/117	C5	GOCC_VACUOLAR_MEMBRANE
magenta.HP_ABNORMALITY_OF_THE_OUTER_EAR	magenta	122	0.00497551494560719	0.0453359263035232	14/117	C5	HP_ABNORMALITY_OF_THE_OUTER_EAR
magenta.GOBP_INTRACELLULAR_ESTROGEN_RECEPTOR_SIGNALING_PATHWAY	magenta	122	0.00500504400496222	0.0453359263035232	3/117	C5	GOBP_INTRACELLULAR_ESTROGEN_RECEPTOR_SIGNALING_PATHWAY
magenta.GOCC_CLATHRIN_COATED_ENDOCYTIC_VESICLE	magenta	122	0.00500504400496222	0.0453359263035232	3/117	C5	GOCC_CLATHRIN_COATED_ENDOCYTIC_VESICLE
magenta.GOMF_RIBOSOME_BINDING	magenta	122	0.00500504400496222	0.0453359263035232	3/117	C5	GOMF_RIBOSOME_BINDING
magenta.HP_ABNORMAL_SYSTEMIC_ARTERIAL_MORPHOLOGY	magenta	122	0.00502230714731569	0.0453725800966704	8/117	C5	HP_ABNORMAL_SYSTEMIC_ARTERIAL_MORPHOLOGY
magenta.GOBP_REGULATION_OF_PROTEASOMAL_PROTEIN_CATABOLIC_PROCESS	magenta	122	0.00505004285412338	0.0455034045097259	5/117	C5	GOBP_REGULATION_OF_PROTEASOMAL_PROTEIN_CATABOLIC_PROCESS
magenta.GOMF_KINASE_BINDING	magenta	122	0.00521496065830086	0.0466402518415727	11/117	C5	GOMF_KINASE_BINDING
magenta.GOMF_PEPTIDOGLYCAN_BINDING	magenta	122	0.00523055547888305	0.0466402518415727	2/117	C5	GOMF_PEPTIDOGLYCAN_BINDING
magenta.HP_CENTRAL_ADRENAL_INSUFFICIENCY	magenta	122	0.00523055547888305	0.0466402518415727	2/117	C5	HP_CENTRAL_ADRENAL_INSUFFICIENCY
magenta.HP_DYSURIA	magenta	122	0.00523055547888305	0.0466402518415727	2/117	C5	HP_DYSURIA
magenta.HP_PROGRESSIVE_SPASTIC_PARAPLEGIA	magenta	122	0.005254998487809	0.0467368129757728	3/117	C5	HP_PROGRESSIVE_SPASTIC_PARAPLEGIA
magenta.GOBP_REGULATION_OF_APOPTOTIC_SIGNALING_PATHWAY	magenta	122	0.00532371212794965	0.0471038756063174	7/117	C5	GOBP_REGULATION_OF_APOPTOTIC_SIGNALING_PATHWAY
magenta.GOBP_VIRAL_LIFE_CYCLE	magenta	122	0.00532371212794965	0.0471038756063174	7/117	C5	GOBP_VIRAL_LIFE_CYCLE
magenta.GOBP_RESPONSE_TO_CYTOKINE	magenta	122	0.00542928738358488	0.0479145079379097	15/117	C5	GOBP_RESPONSE_TO_CYTOKINE
magenta.GOBP_LYMPHOCYTE_MEDIATED_IMMUNITY	magenta	122	0.00557356016290102	0.0490616206134338	7/117	C5	GOBP_LYMPHOCYTE_MEDIATED_IMMUNITY
magenta.GOMF_OXIDOREDUCTASE_ACTIVITY_ACTING_ON_NAD_P_H_QUINONE_OR_SIMILAR_COMPOUND_AS_ACCEPTOR	magenta	122	0.00577714606676058	0.0506073407738372	3/117	C5	GOMF_OXIDOREDUCTASE_ACTIVITY_ACTING_ON_NAD_P_H_QUINONE_OR_SIMILAR_COMPOUND_AS_ACCEPTOR
magenta.HP_APLASIA_HYPOPLASIA_OF_THE_EXTREMITIES	magenta	122	0.00580052372081524	0.0506073407738372	10/117	C5	HP_APLASIA_HYPOPLASIA_OF_THE_EXTREMITIES
magenta.GOBP_ANTIGEN_PROCESSING_AND_PRESENTATION_OF_ENDOGENOUS_PEPTIDE_ANTIGEN	magenta	122	0.005822866182833	0.0506073407738372	2/117	C5	GOBP_ANTIGEN_PROCESSING_AND_PRESENTATION_OF_ENDOGENOUS_PEPTIDE_ANTIGEN
magenta.GOBP_REGULATION_OF_RIG_I_SIGNALING_PATHWAY	magenta	122	0.005822866182833	0.0506073407738372	2/117	C5	GOBP_REGULATION_OF_RIG_I_SIGNALING_PATHWAY
magenta.GOMF_TRANSLATION_ELONGATION_FACTOR_ACTIVITY	magenta	122	0.005822866182833	0.0506073407738372	2/117	C5	GOMF_TRANSLATION_ELONGATION_FACTOR_ACTIVITY
magenta.GOBP_SPERM_EGG_RECOGNITION	magenta	122	0.00604945392527876	0.0524438770845504	3/117	C5	GOBP_SPERM_EGG_RECOGNITION
magenta.GOCC_SPLICEOSOMAL_COMPLEX	magenta	122	0.00617556321684268	0.0533988875611885	5/117	C5	GOCC_SPLICEOSOMAL_COMPLEX
magenta.GOBP_ADAPTIVE_IMMUNE_RESPONSE_BASED_ON_SOMATIC_RECOMBINATION_OF_IMMUNE_RECEPTORS_BUILT_FROM_IMMUNOGLOBULIN_SUPERFAMILY_DOMAINS	magenta	122	0.0061907245119001	0.0533988875611885	7/117	C5	GOBP_ADAPTIVE_IMMUNE_RESPONSE_BASED_ON_SOMATIC_RECOMBINATION_OF_IMMUNE_RECEPTORS_BUILT_FROM_IMMUNOGLOBULIN_SUPERFAMILY_DOMAINS
magenta.GOCC_ER_TO_GOLGI_TRANSPORT_VESICLE_MEMBRANE	magenta	122	0.00632932457174761	0.0544575720671919	3/117	C5	GOCC_ER_TO_GOLGI_TRANSPORT_VESICLE_MEMBRANE
magenta.GOBP_MITOCHONDRIAL_TRANSPORT	magenta	122	0.00652223049595578	0.0559770432315404	6/117	C5	GOBP_MITOCHONDRIAL_TRANSPORT
magenta.GOCC_ENVELOPE	magenta	122	0.00659536791111842	0.0564635861318442	15/117	C5	GOCC_ENVELOPE
magenta.GOCC_FICOLIN_1_RICH_GRANULE_LUMEN	magenta	122	0.00688372546842395	0.0587856456047249	4/117	C5	GOCC_FICOLIN_1_RICH_GRANULE_LUMEN
magenta.GOBP_RIBOSOMAL_SMALL_SUBUNIT_ASSEMBLY	magenta	122	0.00709465134377285	0.0602869754038916	2/117	C5	GOBP_RIBOSOMAL_SMALL_SUBUNIT_ASSEMBLY
magenta.HP_DECREASED_URINE_OUTPUT	magenta	122	0.00709465134377285	0.0602869754038916	2/117	C5	HP_DECREASED_URINE_OUTPUT
magenta.GOBP_NADH_DEHYDROGENASE_COMPLEX_ASSEMBLY	magenta	122	0.00721483196070459	0.0611568348669108	3/117	C5	GOBP_NADH_DEHYDROGENASE_COMPLEX_ASSEMBLY
magenta.GOBP_B_CELL_RECEPTOR_SIGNALING_PATHWAY	magenta	122	0.00747936314805674	0.063242989377534	4/117	C5	GOBP_B_CELL_RECEPTOR_SIGNALING_PATHWAY
magenta.GOBP_INTRINSIC_APOPTOTIC_SIGNALING_PATHWAY	magenta	122	0.00759372330477741	0.0640522164749406	6/117	C5	GOBP_INTRINSIC_APOPTOTIC_SIGNALING_PATHWAY
magenta.GOBP_REGULATION_OF_OXIDATIVE_STRESS_INDUCED_NEURON_DEATH	magenta	122	0.00777339060134379	0.0654035489300157	2/117	C5	GOBP_REGULATION_OF_OXIDATIVE_STRESS_INDUCED_NEURON_DEATH
magenta.GOBP_PHAGOCYTOSIS	magenta	122	0.00779203364764825	0.0654035489300157	7/117	C5	GOBP_PHAGOCYTOSIS
magenta.HP_ABNORMALITY_OF_GLOBE_LOCATION	magenta	122	0.00782850864748426	0.0655185467795239	12/117	C5	HP_ABNORMALITY_OF_GLOBE_LOCATION
magenta.GOMF_TRNA_BINDING	magenta	122	0.00784390408575133	0.0655185467795239	3/117	C5	GOMF_TRNA_BINDING
magenta.GOBP_VIRAL_GENOME_REPLICATION	magenta	122	0.0078947651561622	0.0657833222842351	4/117	C5	GOBP_VIRAL_GENOME_REPLICATION
magenta.GOCC_MITOCHONDRIAL_MATRIX	magenta	122	0.00847167897568522	0.0698142924395959	8/117	C5	GOCC_MITOCHONDRIAL_MATRIX
magenta.GOBP_NEGATIVE_REGULATION_OF_CELL_CYCLE_ARREST	magenta	122	0.00848020971375225	0.0698142924395959	2/117	C5	GOBP_NEGATIVE_REGULATION_OF_CELL_CYCLE_ARREST
magenta.GOBP_POSITIVE_REGULATION_OF_ANTIGEN_RECEPTOR_MEDIATED_SIGNALING_PATHWAY	magenta	122	0.00848020971375225	0.0698142924395959	2/117	C5	GOBP_POSITIVE_REGULATION_OF_ANTIGEN_RECEPTOR_MEDIATED_SIGNALING_PATHWAY
magenta.GOBP_REGULATION_OF_VIRAL_INDUCED_CYTOPLASMIC_PATTERN_RECOGNITION_RECEPTOR_SIGNALING_PATHWAY	magenta	122	0.00848020971375225	0.0698142924395959	2/117	C5	GOBP_REGULATION_OF_VIRAL_INDUCED_CYTOPLASMIC_PATTERN_RECOGNITION_RECEPTOR_SIGNALING_PATHWAY
magenta.HP_DEEP_PALMAR_CREASE	magenta	122	0.00848020971375225	0.0698142924395959	2/117	C5	HP_DEEP_PALMAR_CREASE
magenta.GOCC_VACUOLE	magenta	122	0.00868138103013901	0.071299476259491	11/117	C5	GOCC_VACUOLE
magenta.GOBP_CELLULAR_RESPONSE_TO_VIRUS	magenta	122	0.00884651068679237	0.0724822701378477	3/117	C5	GOBP_CELLULAR_RESPONSE_TO_VIRUS
magenta.GOBP_MITOCHONDRIAL_TRANSLATION	magenta	122	0.00899891304009386	0.0735554011110529	4/117	C5	GOBP_MITOCHONDRIAL_TRANSLATION
magenta.HP_OPHTHALMOPARESIS	magenta	122	0.00906957888907117	0.0739569223899794	6/117	C5	HP_OPHTHALMOPARESIS
magenta.GOBP_REGULATION_OF_MITOCHONDRIAL_MEMBRANE_POTENTIAL	magenta	122	0.00919661020759698	0.0744334929570813	3/117	C5	GOBP_REGULATION_OF_MITOCHONDRIAL_MEMBRANE_POTENTIAL
magenta.GOBP_POSITIVE_REGULATION_OF_CELLULAR_PROTEIN_LOCALIZATION	magenta	122	0.00921323286576924	0.0744334929570813	6/117	C5	GOBP_POSITIVE_REGULATION_OF_CELLULAR_PROTEIN_LOCALIZATION
magenta.GOBP_CELLULAR_RESPONSE_TO_ZINC_ION	magenta	122	0.00921474934656555	0.0744334929570813	2/117	C5	GOBP_CELLULAR_RESPONSE_TO_ZINC_ION
magenta.GOCC_U2_SNRNP	magenta	122	0.00921474934656555	0.0744334929570813	2/117	C5	GOCC_U2_SNRNP
magenta.HP_ABNORMAL_ANTERIOR_EYE_SEGMENT_MORPHOLOGY	magenta	122	0.00942192024710806	0.0759282915688309	14/117	C5	HP_ABNORMAL_ANTERIOR_EYE_SEGMENT_MORPHOLOGY
magenta.GOBP_MEMBRANE_INVAGINATION	magenta	122	0.00946737103700221	0.0759380485281042	4/117	C5	GOBP_MEMBRANE_INVAGINATION
magenta.HP_METABOLIC_ACIDOSIS	magenta	122	0.00946737103700221	0.0759380485281042	4/117	C5	HP_METABOLIC_ACIDOSIS
[truncated: 3,756 more rows]
