# Supplementary material for: Modeling of clinical phenotypes in systemic lupus erythematosus based on the platelet transcriptome and FCGR2a genotype
Source: J Transl Med. 2023 Apr 7;21:247. doi: 10.1186/s12967-023-04059-w (PMC10082503; doi:10.1186/s12967-023-04059-w)
Supplement: Supplementary file 3 — Additional file 3: Table S2. Table with the results of the differential expression analysis comparing the SLE cohort with the control cohort. The columns are the gene; the average expression of the gene across all samples; the log2foldchange between the two groups with positive values indicating increase in the SLE cohort; the standard error of the log2foldchange; the Wald statistic; and then the p. value and the adjusted p. value for the comparison. [file 12967_2023_4059_MOESM3_ESM.csv]

	baseMean	log2FoldChange	lfcSE	stat	pvalue	padj
A1BG-AS1	18.6225127756799	0.235592794504745	0.246580449721209	0.955439876807399	0.339355296243739	0.471774852569387
A2M	16.9158952003265	0.138142064687758	0.418340200605529	0.330214654216361	0.741237774848024	0.822577737417965
AAAS	11.2131056106063	0.497798529970354	0.308911096789065	1.61146211691537	0.107079037748647	0.20004878939884
AACS	12.0028089879104	0.790852780006817	0.348162183808388	2.27150683441848	0.0231163137127392	0.0637738685850747
AAGAB	327.635331471173	-0.486708504301728	0.118950651914595	-4.09168421078664	4.2825156492489e-05	0.000630058665323983
AAK1	18.526192276421	-0.642088918480006	0.242676147348684	-2.64586744719264	0.00814817383647084	0.0290297265530575
AAMDC	19.5726583344038	0.0655633387771919	0.193754209504386	0.338384074053926	0.735073774093126	0.818247003089761
AAMP	34.6034952304308	0.307129166392465	0.206711488762189	1.4857866305912	0.137335567547467	0.240983195712053
AAR2	22.1011269275737	0.310131600945963	0.286854521767592	1.08114593779083	0.279632201815199	0.408941164600701
AARS	40.603385673134	0.664894562589377	0.279810289717811	2.37623342322373	0.0174903943852052	0.0514030273011643
AASDHPPT	88.1550651149445	-0.092194679742424	0.190924125960884	-0.482886483195489	0.62917633975113	0.736274995571249
AATF	23.834402866447	0.580111305326199	0.224485352912122	2.58418332332484	0.00976098963499816	0.0333060103892061
AATK	289.090165567905	0.149639400653443	0.180589028723216	0.828618447706431	0.407320345846216	0.539549920254262
ABALON	60.3699596186974	0.715412338606521	0.169280745356473	4.22618849592137	2.37682913809154e-05	0.000405930836538746
ABAT	397.538553048697	0.324975670781832	0.151314890391898	2.14767806354127	0.0317393391911367	0.0799759009113479
ABCA3	344.176270261989	0.586897713329314	0.15884472094217	3.69478890987497	0.000220069538687762	0.0020651866699719
ABCA6	97.8923091078326	-0.272492738560299	0.30298610505266	-0.899357211489745	0.368462422718094	0.502381801057965
ABCA7	61.355668978864	0.62436854221918	0.237885422570244	2.62466079456724	0.00867353279317783	0.0304680840908142
ABCB10	77.3686372986361	-0.309134143390941	0.293096356405946	-1.05471847955279	0.291554097559718	0.42195436726828
ABCB6	31.5052874537552	0.570930754554264	0.184754691870338	3.0902097736979	0.00200015174299461	0.0102140524711523
ABCB9	12.3502179366002	0.489785437590371	0.267077380457119	1.83387090569809	0.0666731592750623	0.139560765579191
ABCC1	62.0161082685429	0.203196704337824	0.183997910974725	1.10434245291914	0.269444613804915	0.398095044201484
ABCC3	8441.41571213867	0.51765031758285	0.152872899967661	3.386148347368	0.000708810554191943	0.0048728855059121
ABCC4	5843.30487945295	-0.0645684824857468	0.21053695312704	-0.306684795836224	0.759083303628604	0.835924336957257
ABCC5	740.3663109922	-0.0459458307738631	0.137863413752609	-0.333270659148998	0.738929985229582	0.821136051155475
ABCD1	92.1793543340441	0.0342816773274992	0.181561657213513	0.188815622492279	0.850237327105657	0.901940324518966
ABCD3	72.6549965021728	-0.833482938805208	0.511541624425715	-1.62935506908343	0.103237874571816	0.194838339902048
ABCD4	9.20889765713849	0.234128163381193	0.337827785820056	0.693039984301059	0.488284459302028	0.612723299026527
ABCF1	80.2026178780836	-0.00252458077480184	0.145553534522169	-0.0173446889015075	0.986161634368615	0.990727893488267
ABHD10	80.7371242841669	-0.614145291501075	0.14107317231122	-4.35338116694658	1.3405377398138e-05	0.000267805995505952
ABHD11	116.439593526929	0.621874059714649	0.16961091953413	3.66647419530976	0.000245917721868864	0.00223569166691913
ABHD12	108.920808683831	0.448240393078273	0.157765129748631	2.84118799757879	0.0044945807866176	0.0186127849531443
ABHD13	96.6591105844505	-0.343132156108648	0.18792346010998	-1.82591442232829	0.0678631534066636	0.141566334749028
ABHD14A	21.7930998950086	0.558031109009124	0.223417223472648	2.49770854876568	0.0124998916043087	0.0399448613289147
ABHD14B	300.91232674721	0.0919547846246766	0.157342471647482	0.584424432016657	0.558934793052215	0.678037252368942
ABHD16A	113.530246311968	0.410124949251526	0.1658328486301	2.47312250039396	0.0133938223385907	0.042047908686754
ABHD17A	1037.85995663466	0.316168754209865	0.15306042451913	2.06564665688843	0.03886185552493	0.0931864179241632
ABHD17B	18.5799750024307	0.0838010094056716	0.28841238907002	0.290559672820874	0.771388106351907	0.844524309195537
ABHD18	37.3018657503885	-0.411665176822893	0.199109274237103	-2.06753391272309	0.0386838720793215	0.0928736166976878
ABHD2	61.6781112021692	0.168622844866709	0.175095695401948	0.963032497627198	0.335531214945595	0.468233678646489
ABHD3	112.623794929404	0.00219463437522706	0.176303104024184	0.0124480756443518	0.990068129130486	0.993628061791219
ABHD4	2791.61761560116	0.57734762836658	0.159010057846998	3.63088748085429	0.000282448310901753	0.00248437630070816
ABHD5	518.336357442732	-0.571315444109217	0.122468245645566	-4.66500880369147	3.08603826178606e-06	8.94584800575312e-05
ABI1	4562.15430638608	-0.210610608261671	0.142793195849523	-1.47493448135732	0.14023015892234	0.244845115730533
ABI2	1272.25511651854	-0.305684256725769	0.0945592408056587	-3.23272748513307	0.00122614468444585	0.00716139096429341
ABI3	19.3668645397711	0.867183074207111	0.463376693361606	1.87144301090341	0.0612837019979824	0.130755709842571
ABLIM1	2151.55666335209	0.417879632302305	0.172875753143072	2.41722523086548	0.0156393365828966	0.0473122477569122
ABLIM3	6163.86980688725	0.44914071799302	0.113964713542977	3.94105073430159	8.11254637280706e-05	0.000976237968399632
ABO	2462.46899781268	0.301330390085507	0.398737338338094	0.755711495044404	0.449822190577062	0.578388164354065
ABR	40.5997147298695	0.271029807079262	0.244730994899799	1.10746007954665	0.268095062799726	0.396387870757286
ABRACL	91.6854983329416	-0.194255066755172	0.165216668690831	-1.17575949384793	0.239690997049567	0.365181121362636
ABRAXAS1	132.105448331334	-0.416661522350168	0.144237277654864	-2.88872286779545	0.00386809811952635	0.0166318004091782
ABT1	27.6058836991805	0.430984835517816	0.204482767737603	2.10768291277661	0.0350584263030234	0.0862033140081137
ABTB1	3054.69359538233	0.326251786180821	0.148648422004098	2.194788089791	0.028178802240353	0.0734664315681901
AC000093.1	7.61715420406225	0.659313921456653	0.258188189100116	2.55361766839379	0.0106610249327614	0.035604389590897
AC002070.1	270.091632871304	0.256391748459736	0.138806047675391	1.84712231746075	0.0647294146700661	0.136398113009464
AC002076.2	50.1567370984819	-0.641897712007684	0.224610256062567	-2.85782903799761	0.00426550139388716	0.0178609871911203
AC002367.1	11.6269422145043	-0.330657063304292	0.226864070551084	-1.45751181533982	0.144975152281374	0.251333143325065
AC002454.1	16.9230073724145	-0.502148531983343	0.226071199923624	-2.22119638482473	0.0263376629594682	0.0702026274081978
AC002456.1	192.572315402242	-0.832922637475174	0.255680785829469	-3.25766613542368	0.00112332482165756	0.00667097883451228
AC002467.1	61.6408566870504	0.118020443001188	0.164300594116525	0.718320244888984	0.472559850191118	0.600110145487532
AC002511.1	16.7709634124922	0.200244300094796	0.329043493416628	0.608564837479558	0.542812917293396	0.663672013646956
AC002524.1	43.7577228367992	-0.325199034347381	0.14058861839416	-2.31312490343734	0.0207157728741646	0.058675669819575
AC003102.1	16.9933411940151	-0.431285443218585	0.228136935570173	-1.89046741660087	0.0586954743718728	0.126521643675822
AC004053.1	507.284759985339	-0.81041060066811	0.157977593540994	-5.12990850476409	2.89883042029852e-07	1.49911830845338e-05
AC004063.1	19.6810631995731	-0.338912297210943	0.295055703894441	-1.14863835112367	0.250705136205354	0.377429261148113
AC004069.1	160.689371563727	-1.10812896232629	0.204349669383039	-5.42270983687856	5.87022406546985e-08	4.73935693351859e-06
AC004130.1	61.6436847763267	0.474684728033973	0.282836044177118	1.67830351826274	0.0932878615743999	0.180747544569677
AC004241.1	32.755888247602	-0.0293791139277162	0.179037004478441	-0.164095204861707	0.869656196612322	0.915383189818529
AC004241.3	10.8405250355873	0.159249392747133	0.318997966793365	0.499217579183785	0.617626111654543	0.727903183104503
AC004475.1	52.4556243298697	0.453383148912326	0.162344478460295	2.79272293836105	0.00522664376835902	0.0209430200874074
AC004687.2	7.82694517692048	0.137739538953723	0.258069693949628	0.533730004657609	0.593528346941198	0.707526347927829
AC004917.1	29.8144264846689	-0.176129143030514	0.223912242693311	-0.786598985888216	0.431516653117898	0.561017591736591
AC004921.1	24.6924142408646	-0.808016778196289	0.283313826737537	-2.85202027554003	0.00434423295671561	0.0181005651360417
AC004980.1	28.995498793318	0.815573848411769	0.276274514589902	2.95204155773252	0.00315680441703678	0.0142574305825392
AC005062.1	12.1632233589509	-0.579357319452674	0.430014161611055	-1.34729823148638	0.177884201469642	0.293142841456972
AC005076.1	87.3908904125074	-0.411432723356338	0.143554432574061	-2.86603984272013	0.00415641930686666	0.0175305969888131
AC005083.1	39.7231899030489	-0.692558230392554	0.195181486103776	-3.54827829328201	0.00038775828840479	0.00316988344721874
AC005253.1	12.1198282014425	0.317243931139245	0.197462490316788	1.60660351558563	0.108141370833242	0.201609361005714
AC005332.2	28.8915255734243	-0.495410954265236	0.41279912382832	-1.20012598299815	0.230090415859029	0.354759039224566
AC005332.6	527.072525906268	-0.289579776044255	0.184340269500962	-1.57089808335527	0.116206323881645	0.212946835115324
AC005381.1	56.407891532325	-0.823943702837075	0.240224823589518	-3.42988576503227	0.000603835410056319	0.00434059464373818
AC005394.2	361.251465273516	-0.349291694536737	0.214874054390153	-1.62556477806538	0.104042273088334	0.195811599224308
AC005498.3	14.2891601635858	-0.539598188649937	0.257262436987712	-2.0974620118199	0.0359526965988234	0.0878713768010771
AC005520.2	35.3932953724727	0.260742652703615	0.254691877463492	1.02375723678503	0.305949953284225	0.436559810712538
AC005730.2	12.3897142181545	0.173259073714063	0.304766805064763	0.568497194690365	0.569697410025699	0.686659345902659
AC005845.1	69.7408341082007	-0.125699996203803	0.300641417589837	-0.418106052091911	0.67586958025298	0.773496945816701
AC006001.2	220.083047630085	0.208061203959869	0.218146240639684	0.953769376679417	0.340200393721286	0.472680649447197
AC006001.3	197.102234641893	0.119845087907486	0.20357277851485	0.58870880862268	0.556056627862372	0.675693769994455
AC006116.1	68.2589772622693	-0.366352699401067	0.205233305722211	-1.78505480926636	0.0742524270639564	0.152101480391652
AC006116.8	26.6038163654992	-0.492638160875075	0.244346489849868	-2.01614584755346	0.0437847270703461	0.101962146501017
AC006213.2	46.0241524637601	-1.08142082873073	0.268487391711506	-4.02782723552522	5.62946844538118e-05	0.000756454982708786
AC006238.1	75.2121965139644	1.39814957414062	0.632075288889871	2.21199847346702	0.0269667704110812	0.0712188105287517
AC006299.1	31.168664483349	-0.197555856203389	0.20289650732339	-0.973677954389385	0.330216466734566	0.462625077230744
AC006305.1	20.6906069782759	-0.241921688946418	0.293348184453215	-0.824691277354749	0.409546885080784	0.541462108587654
AC006333.2	240.274856522034	0.612939254302276	0.222781206260739	2.75130593190569	0.0059358179279164	0.0230381427643287
AC006378.2	27.0231088540533	-0.486565555353049	0.333176461962745	-1.46038394335148	0.144184583170667	0.250219122712296
AC006449.6	9.87631597019931	0.391127765935015	0.264594059137258	1.47821824575478	0.13934937174759	0.243786535208132
AC006460.2	48.6659969775127	-0.164642851074961	0.184038946323574	-0.894608746485044	0.370996274631601	0.504561131404164
AC006538.1	8.09346644266606	0.356238989080234	0.3315782999215	1.07437365220997	0.282655246515601	0.412161103062726
AC006547.1	23.1663227092823	0.779639992250325	0.201355496017927	3.87195784405564	0.000107964628067379	0.00121509959860625
AC006942.1	14.0952581688584	0.206879168685306	0.222309764848437	0.930589660901082	0.352065864731852	0.485301457960415
AC006978.1	20.446793705424	-0.1852256266098	0.230198293982843	-0.804635097007299	0.421030282724459	0.551864327376257
AC007066.2	21.3868571934366	0.433271051922173	0.306953707843847	1.41151919931388	0.158091578558114	0.268450657210884
AC007114.1	11.0396243313517	0.21415778783341	0.280524268779005	0.763419823766201	0.445213061121236	0.574163220342358
AC007262.2	2140.87440738744	-0.716256803755449	0.157223134582766	-4.55567054846115	5.22187265900083e-06	0.000133167495021636
AC007318.1	14.4287379326988	0.0251015331373253	0.201654916767983	0.124477664812936	0.900937083725528	0.936502912419098
AC007365.1	296.293060700769	-0.264704564747147	0.173192702543331	-1.52838174391857	0.126417784815249	0.226821335816131
AC007448.3	12.0137839537094	0.153255322105916	0.248378268213513	0.617023877363431	0.537218976551852	0.658150511905574
AC007485.2	12.1974195486942	-0.907578277359694	0.326288013099507	-2.78152503592865	0.00541041574010564	0.0214419275314775
AC007563.2	26.1504832550481	-1.49693189497295	0.319874124491731	-4.6797530039403	2.87220725162306e-06	8.51023492702994e-05
AC007608.3	84.7223204240432	0.25598755274528	0.201370202005317	1.27122856408776	0.20364734752812	0.324733166983172
AC007686.3	118.496323909305	0.156022271676702	0.257119480257787	0.606808443764258	0.543978043859112	0.664331921450979
AC007773.1	14.3560330040701	0.109874533532957	0.24999757243257	0.439502401818695	0.660297542079996	0.761653877503776
AC007879.3	10.5269267469945	0.0370975141059256	0.248989344187371	0.148992376468966	0.881559648518198	0.923723390448927
AC007950.1	66.6952562489768	-0.0458928735397347	0.192977771982199	-0.237814298861157	0.812025127908322	0.874123798846986
AC007969.1	8.32962905923765	0.125375384685401	0.272258401177714	0.46050143592654	0.645156341051144	0.749231133586379
AC008014.1	306.668546006533	-0.0934548083743471	0.214112494260395	-0.436475268279725	0.66249193925656	0.762477010929943
AC008035.1	272.124473304558	-0.461392733045681	0.162573269280465	-2.83806024869749	0.00453886143558456	0.0187484724584463
AC008040.1	13.8619626468643	1.233771508259	0.35451390932287	3.48017800095779	0.00050108074904076	0.00381597805216249
AC008074.2	51.5765054334873	-0.472676654820988	0.163806983930002	-2.88557083147916	0.00390704533153327	0.0167362987313045
AC008079.1	15.8277167762636	0.511146999789873	0.274446948174745	1.86246195554128	0.0625380032075074	0.13266748172294
AC008124.1	843.992762432366	-0.0196387179524926	0.117371115621363	-0.167321558191937	0.867117042265703	0.913497938735432
AC008267.5	43.4495760516519	-0.0803302364197819	0.210307124986259	-0.381966309629455	0.702486354369358	0.794833124372743
AC008443.1	30.7305663517598	0.510074166748654	0.189123828223969	2.69703808102171	0.00699592694451377	0.0260553603968567
AC008554.1	9.40315432785208	-0.197584314072512	0.351123403081646	-0.562720434862522	0.573625267000539	0.690456534416986
AC008555.7	21.744962075189	0.581187348583753	0.308723381834363	1.88255047327634	0.0597613136228698	0.12836593508835
AC008755.1	11.0801821076988	-0.283701840014191	0.269144000511419	-1.05408940743657	0.291841985328789	0.422240966293809
AC008763.1	758.999622600747	0.249264160913729	0.218646894455695	1.14003064865958	0.254273532639572	0.381324302751849
AC008764.6	10.842404951683	0.180943514740145	0.260719623582041	0.694015710264353	0.487672356674212	0.612188793285288
AC008764.9	69.6382911658281	0.288334731934618	0.182489772410612	1.58000488534694	0.114105747688475	0.210201593280919
AC008894.3	10.1431696207542	0.74236318048709	0.275350249004956	2.69606867315282	0.0070163199969469	0.02608323185807
AC008946.1	9.2125981701553	0.180901353259434	0.326069174247267	0.554794404215139	0.579035295071244	0.694998869339105
AC008957.1	60.0276087978354	-0.339376661133557	0.197998875421425	-1.71403327625584	0.0865226146484918	0.171031854006701
AC008969.1	76.8398896252411	-0.109604358808797	0.206173023936256	-0.531613480348836	0.594993726344509	0.708599458861009
AC009086.1	15.3901495882103	0.0451761551798742	0.286263606965186	0.15781312776293	0.874604053831195	0.918710430309348
AC009113.1	20.1774655762159	0.38871547421229	0.243916095115614	1.59364421617213	0.111015745102521	0.206063616550737
AC009126.1	124.315507252685	-0.2974771082754	0.119036917849401	-2.49903234769362	0.0124532943117583	0.0398350465394784
AC009145.1	70.7932470577177	-0.87772721803649	0.204625350815598	-4.28943537317364	1.7912792626196e-05	0.000329548156620167
AC009403.1	141.063728997562	-0.313920138206628	0.157113366690303	-1.99804857358456	0.0457113942964282	0.105394054963844
AC009432.2	37.6663878318977	-0.0613265256555663	0.33998952935522	-0.18037768919493	0.8568560684843	0.90699175783109
AC009506.1	46.5803142624658	-0.0192034564679261	0.160994913180318	-0.11927989579657	0.905053610607546	0.939582223382052
AC009962.1	43.6543510982171	-0.30377690246317	0.239245855718	-1.26972691565129	0.204181921760443	0.325221199680134
AC009971.1	346.433664448401	-0.0248965146806389	0.201473762057664	-0.123571994816443	0.901654167398078	0.937048889501258
AC010168.2	13.6836171600656	0.507021375512205	0.378254685274902	1.34042325250703	0.180107780277863	0.29595843659116
AC010359.1	11.8755193889956	-0.0844325935111363	0.247510236558908	-0.341127682979856	0.733007461792116	0.81668452555075
AC010542.5	96.6600508455032	-0.527692922232424	0.23264338926678	-2.26824808517254	0.0233140901676507	0.064174085827279
AC010615.2	45.0174369341024	-0.031457679167118	0.341166750850191	-0.0922061692375505	0.926534236585817	0.954477797870594
AC010618.1	32.7758086948577	0.508039046414481	0.196962400735413	2.5793707048532	0.0098980504092944	0.033574324461249
AC010642.2	80.6743899332967	0.0762830899858355	0.221231938839676	0.344810475313499	0.73023685735471	0.81468066472596
AC010834.2	18.4418955424784	-0.821527682356507	0.365817879128593	-2.24572862407231	0.0247213955608168	0.0669910250698968
AC011247.1	11.232131500278	0.153925985134492	0.218566226192164	0.704253295745517	0.481275046049258	0.606825515046394
AC011445.2	23.7144402437412	-0.0496905033949959	0.33154600823569	-0.149875136966426	0.880863127953679	0.923101469317689
AC011462.1	1477.16153527543	0.402558972047943	0.132970256208858	3.02743623668469	0.00246637741743827	0.0118281988173562
AC011462.6	37.9227748902375	0.258280483428829	0.185294558328071	1.39389135741123	0.163350414530641	0.275144446240969
AC011815.1	42.6418353615785	0.177040997633724	0.197814279864714	0.894985932030806	0.370794608253753	0.50449114419864
AC011815.2	10.4722980315546	-0.00677064152466056	0.359539946612784	-0.0188314027090636	0.984975602521724	0.989941014509745
AC012020.1	80.5253051135156	0.0377540893005011	0.177240413374123	0.213010614124494	0.831318683794737	0.888140006779395
AC012306.2	40.0564787706067	0.0777667665236697	0.178604973089585	0.435412100673497	0.66326332857596	0.763182503752479
AC012358.2	22.5752582960131	0.506286563663367	0.250190030440406	2.0236080661254	0.0430104944452894	0.100591218634434
AC012368.1	14.8122127716204	0.512837077813	0.296418967642573	1.73010884523215	0.0836108301977724	0.166488830045259
AC012499.1	31.5693838949246	-0.0313530249869754	0.253598772428943	-0.123632400451624	0.901606337434612	0.937048889501258
AC012507.2	12.3516001711485	0.0756452318529628	0.260131484077181	0.290796141502498	0.77120723652266	0.844420925082926
AC012507.4	215.428457052941	0.0188918115000625	0.273430624743116	0.0690917907158755	0.944916555474005	0.966484120031992
AC012560.1	163.10035391581	-0.30491793832141	0.232856312559408	-1.30946820796888	0.190375800059697	0.308268057481051
AC012615.1	252.03480511856	0.215619594819454	0.196087979307949	1.09960638882831	0.271503657121972	0.400229247989218
AC012640.2	14.9960047289439	0.390886610323016	0.244072101795463	1.60152105647284	0.109261560093557	0.203425992101003
AC012651.1	12.1862025939092	0.510773785832964	0.334246114150815	1.52813679563825	0.126478577382989	0.226834812273623
AC013460.1	10.643370028976	0.0708672621831859	0.387762854011553	0.182759285604687	0.854986895863418	0.905503792897845
AC013652.1	207.026299647423	-1.11779338985462	0.181117903951586	-6.17163386648628	6.75878707291349e-10	1.69298951064851e-07
AC015712.2	12.9722570019477	-0.346328168335216	0.35995052171642	-0.96215492808221	0.335971785905886	0.468404220995376
AC015813.6	11.3242082722481	-0.194818892104418	0.330525572235275	-0.589421540932215	0.555578529901319	0.675307534976482
AC015849.1	257.871073363917	0.570016831439404	0.207590155798785	2.74587602309966	0.00603495645517673	0.0233579594336852
AC015871.3	79.2469236213447	-0.287148959842272	0.226231498731537	-1.2692704661035	0.204344616122932	0.325279868812925
AC015969.1	134.410971546503	-0.211939555831571	0.206809393914395	-1.02480623254135	0.305454625033007	0.436127774327309
AC015971.1	9.52946942639059	-0.890540466342573	0.337735336903082	-2.63679979272683	0.00836922106510268	0.0296227973134015
AC016065.1	13.3286024539629	0.0241459613786551	0.257214464423919	0.0938748193369863	0.925208596745249	0.95331323506005
AC016074.2	42.3579138921763	-0.742314860858875	0.226319711160813	-3.27993906077151	0.0010382951118124	0.00630790108662648
AC016642.1	139.960321290794	-0.128884259956214	0.241999337150135	-0.532581045361521	0.594323625985963	0.708150521269514
AC016727.1	232.426027088529	-0.602769082887158	0.131301453598107	-4.59072665510724	4.41705499678108e-06	0.000115684209821862
AC016907.2	9.61424329443154	0.195246280606856	0.278301021797951	0.701565087132907	0.482950430828463	0.608522845189102
AC018529.2	12.363236741276	-0.0253131853852723	0.350528520233899	-0.0722143389883981	0.942431334104674	0.965196609805299
AC018647.1	9.02422403735422	0.436170935315587	0.292373656217105	1.49182707142296	0.135744485095946	0.239073555787541
AC018647.2	15.4096898121461	-0.312470776337211	0.296536374334322	-1.05373506720266	0.292004229220949	0.422355539718604
AC018781.1	9.6516255874429	0.0145373876643298	0.408699195840889	0.0355698954445443	0.971625313079783	0.982182086452442
AC018809.2	38.6480658474047	-0.256694101881256	0.157699967787285	-1.62773718652561	0.103580624494392	0.195268066515962
AC018904.2	13.3824458191781	0.133909748281222	0.237174890552797	0.564603394436533	0.572343555941584	0.689338453704023
AC020613.1	66.2130874917772	-0.250057032328228	0.165280900242465	-1.51292152911436	0.130299592544249	0.232195680329217
AC020634.1	67.3864979385649	-0.841608428003243	0.23549243600372	-3.57382361100527	0.00035180596883381	0.00292742121766396
AC020916.1	99.0464582239052	0.155184104070393	0.216705338157002	0.716106513065969	0.473925582441327	0.601348099086806
AC021016.2	11.059658080143	-0.7672167576186	0.268046224060424	-2.86225541996686	0.00420637771210756	0.0176892397200081
AC021054.1	226.460210765673	-0.384230692696248	0.158670633601772	-2.42156146965784	0.0154539871311186	0.046899658367163
AC021078.1	20.4634099552315	-0.460150493115036	0.244421881112812	-1.88260760869709	0.0597535644897804	0.12836593508835
AC021087.3	18.9603349320632	-0.569727798707125	0.337323843465759	-1.68896391329348	0.0912263457167684	0.177899188336557
AC021092.1	10.8189253285701	-0.546404236171233	0.325562075965515	-1.67834117211217	0.0932805148034382	0.180747544569677
AC022007.1	93.0248784112896	-0.054308141933321	0.172473625057292	-0.314877952587133	0.752854322027571	0.83148797984285
AC022092.1	28.1851854026604	0.170006805436905	0.710792447699246	0.239179251252877	0.810966590905838	0.87355623701016
AC022098.1	99.5770254459869	0.35155091072996	0.164299112532925	2.13970060647473	0.0323789700167199	0.0812510038770452
AC022126.1	13.6814888225399	0.206961986166488	0.315259292604804	0.656481794577668	0.511514177497093	0.635424974563722
AC022149.1	63.2546877840953	-0.497386863515174	0.167660661964679	-2.96662829364206	0.00301084717505301	0.0137636715269503
AC022168.1	9.58291219986033	0.570061457951327	0.354581570423862	1.60770188160057	0.107900486290706	0.201237084874745
AC022182.2	34.4704874389484	0.512203776726072	0.229480388531644	2.23201546765484	0.0256139406580511	0.0687627233318816
AC022217.3	10.4260587796774	-0.920381151882538	0.331659721809395	-2.77507665646383	0.00551886979485998	0.0217657807936969
AC022364.1	67.0518736570157	-0.413380877960617	0.302888762804461	-1.36479436917073	0.172317689084805	0.286437572850841
AC022415.1	11.0194071265751	-0.300268488144657	0.252735215971312	-1.18807538154374	0.234803712450123	0.359698520766074
AC022784.1	314.972288683667	0.99784063302403	0.803239751880884	1.24226998313699	0.214136966399368	0.336318975041066
AC023024.1	22.5284103712582	0.448283543490075	0.225449119125222	1.98840228442447	0.0467672163558251	0.107020130377151
AC023024.2	40.6724674760832	0.3915436076934	0.193539351980536	2.02306974621253	0.0430659571904579	0.100672729311697
AC023157.3	159.931976508177	0.31134756142509	0.252376357056899	1.23366374352926	0.217328229483341	0.340237095163904
AC023855.1	51.3567324577907	0.358575360715402	0.212748417746055	1.68544313755326	0.0919031068355938	0.178681804321385
AC023886.2	106.124036970906	0.355493658793427	0.179073030637642	1.9851881521611	0.0471235419823453	0.107546888589104
AC024909.1	48.2570264920498	0.0640427414757916	0.185929000930025	0.344447295233379	0.730509925917108	0.814745001288301
AC024940.2	1171.87660094106	0.478918188721525	0.738515602386356	0.648487570437243	0.516669647493433	0.639497684864566
AC025048.6	59.2982770505875	-0.525540185311528	0.2537290040109	-2.07126570870452	0.0383339719892337	0.0923285434819586
AC025159.1	477.22214633305	-0.0392105719066007	0.123483127866398	-0.317537890269707	0.750835493609382	0.829626286869213
AC025171.1	65.678153977224	0.166086622089132	0.145329293380731	1.14282962660544	0.253109335501145	0.380169910595124
AC025180.1	20.3130886162155	-0.00227731659778783	0.306559363307749	-0.0074286316790842	0.994072863989825	0.996010031622215
AC025181.2	32.5166415045334	-0.41632683537156	0.155445386527099	-2.67828363821515	0.00740005239746907	0.0271261207770639
AC025449.2	140.279118182735	-0.750043273464205	0.323613862055395	-2.31771058477036	0.0204650553815618	0.0581679156306305
AC025470.2	48.0936825300806	-1.04062534818658	0.241714727782119	-4.30517973701874	1.66850212173929e-05	0.000310574782987885
AC025524.2	72.3068662244957	-0.321074732852497	0.241356378747839	-1.33029313133648	0.183421709380331	0.299640565679463
AC025627.3	44.85899917611	1.44671747350755	0.387029141344473	3.73800657098301	0.000185485100147715	0.00183030701347781
AC026254.2	21.0870616539036	0.00498031253820507	0.221257685209913	0.0225091053152803	0.982041848849867	0.987703780645975
AC026271.1	8.99891368950814	0.00230131604423726	0.350839433549084	0.00655945661796678	0.994766348368222	0.996296130532003
AC026410.1	12.0914408746481	0.200439092168446	0.249449452716464	0.803525884645955	0.421670841812088	0.552481552261573
AC026412.1	35.4637451079484	-0.751682616023369	0.338641104527482	-2.2197028239446	0.0264389470342163	0.0702832921533791
AC026462.1	18.4447267253883	0.0842544455987061	0.171470862489119	0.491363047783426	0.623169694827281	0.73240432492393
AC026470.1	14.3632149249665	0.268245042197121	0.319890188821787	0.838553514833062	0.401719905483257	0.534586807882568
AC026877.1	47.1241535789242	0.115564813551823	0.143912235092363	0.803022852627184	0.42196152605776	0.552714152327469
AC026979.2	83.9688313390991	0.858295993688747	0.232445083694559	3.69246782959101	0.000222088441525959	0.00207791829954863
AC027031.2	29.2497586942778	0.243668913914244	0.229260127126518	1.06284907440435	0.287850400500907	0.418329449939507
AC027287.2	13.0298224155737	-0.27427669839245	0.31949233182652	-0.858476623912771	0.390629332986088	0.523597952083966
AC027290.2	27.6342642768975	0.205983559934768	0.190396950222921	1.0818637572377	0.279313071237323	0.40865120122832
AC027309.2	14.2809939901191	0.0917710789680389	0.18621297952845	0.492828583702554	0.622133712148599	0.731626848920148
AC027559.1	14.2465859411448	-0.227133646241664	0.245880747535378	-0.923755310321655	0.355613727612813	0.489018933706302
AC027575.2	10.6067435536618	-0.445104464921664	0.223586187620356	-1.9907511714339	0.0465082499279389	0.106627339485106
AC027682.1	14.5342543394001	0.44356932823607	0.222435244222996	1.99415038648904	0.0461356222116049	0.106071756503923
AC027702.1	48.7882115929463	0.71265576396538	0.177259989243798	4.02039832567751	5.80998208474345e-05	0.000764928773394323
AC037486.1	9.528275407476	-0.224447056157736	0.263456083095938	-0.851933474149475	0.394251016565587	0.527088843688138
AC040970.1	34.6087141869255	-0.0738094705852698	0.205252105696753	-0.359603962817894	0.719143319674925	0.807399358809836
AC040977.1	25.9842204112529	0.47435920780115	0.164970701407251	2.87541486915385	0.00403496937927864	0.0171416179728684
AC044802.2	15.6160455707235	-0.71282268470177	0.250935404662841	-2.84066206464378	0.00450199912368591	0.0186356056946134
AC048341.1	91.9300450655164	-0.0383473307100751	0.191838378581236	-0.199893947153211	0.841563524383097	0.895461722001794
AC048382.5	7.93247376618832	-0.0140882530780911	0.249989425085686	-0.0563553961263053	0.955058689185597	0.973291084357823
AC055876.4	647.530926484375	-0.6594935583419	0.41543927838083	-1.58746077383985	0.112408324338287	0.207819250654945
AC060780.1	78.9303814650973	-0.113774107155635	0.136437799672636	-0.833889929540201	0.404343012551278	0.537053282068448
AC062015.1	11.7817332965179	-0.157144956066443	0.407553629210987	-0.38558104946991	0.6998069702795	0.79281158444398
AC064801.1	15.7700469724268	0.143666790673803	0.196517808478883	0.731062450705281	0.464741008388783	0.592464427893778
AC064836.3	24.2451266798414	0.453219148465875	0.194107939519521	2.33488207431255	0.0195495820415047	0.0560175603981004
AC068025.1	15.5189297281326	-0.179102235344479	0.261529432261918	-0.68482630729344	0.493453532584521	0.617702147593309
AC068152.1	52.8761489018875	-0.215300034450793	0.161436881541647	-1.33364837325138	0.182319121713469	0.298586938185257
AC068234.2	116.289010053977	-0.545310397424592	0.250952128444644	-2.17296581943468	0.0297828899398722	0.0762844918255404
AC068418.2	83.9696343319322	-0.394119578447635	0.18333504532088	-2.14972308080995	0.0315771256348212	0.0796892121742621
AC068756.1	34.0525864670771	-1.86981578680189	0.596982918001913	-3.13210936262652	0.00173555213858793	0.00922315494224929
AC068759.1	413.192479650683	-0.23329829137514	0.185358131580453	-1.25863532064079	0.208162083191084	0.329667942096648
AC069547.1	48.821983489646	0.355772383733361	0.174201850304021	2.04229968345605	0.0411218134930823	0.0972016149186914
AC073107.1	100.022608563186	0.069242721567742	0.195578630738142	0.354040322843094	0.723308664514445	0.8100426852736
AC073332.1	30.0030935686293	0.371037085200332	0.189536178276225	1.95760560635338	0.0502763090042573	0.113141963294768
AC073409.1	12.162851886712	-1.06629620586307	0.392923957583015	-2.71374698662345	0.00665269552935067	0.0251229783125633
AC078846.1	26.816023937377	-0.433845352290036	0.224876826656131	-1.92925771294989	0.0536988766230543	0.118619892145026
AC078883.1	1401.03374136777	-0.214744828425027	0.1837145060153	-1.16890512939214	0.242441856669727	0.368338180063229
AC078899.1	10.1065092207079	-1.15287123341298	0.266070084766993	-4.33296074762631	1.47117347711098e-05	0.000285156620990023
AC079305.1	26.313161561632	0.735765637698061	0.182158277983397	4.03915564992946	5.36439597372569e-05	0.000737057443984898
AC079807.1	14.3277995932822	-0.283583202432553	0.225305849496966	-1.25865885446694	0.208153579067283	0.329667942096648
AC079922.2	51.7098000514124	-0.0508816251752191	0.211000624808147	-0.241144428939409	0.80944317928378	0.872690698424374
AC080013.1	248.203270292132	-0.253541763569089	0.141309362708793	-1.79423188038561	0.0727761656356456	0.149705277341466
AC082651.3	51.3960897653532	-0.763562019014622	0.267468903013544	-2.85476932238346	0.00430680980715873	0.018003091573014
AC083798.2	16.4222000094383	-0.73526891176669	0.296258371407247	-2.48185024535885	0.0130702191957099	0.0412146453592285
AC083799.1	25.5901889613861	0.290907373009795	0.353781439062936	0.822279918868337	0.410917602930111	0.542816095767946
AC083805.2	38.5027572103793	0.106787516742611	0.215130472829294	0.496384893028832	0.619622881491468	0.7297282615178
AC083862.2	17.481155208325	0.0898461070183917	0.221553969283996	0.405526957195806	0.685090207409095	0.781121176024679
AC084824.1	26.1823134327576	-0.380257411240424	0.187655530909704	-2.02635866577999	0.0427280434601254	0.100050397066626
AC087071.1	11.6293507875709	0.202865370349316	0.314967036809342	0.644084448977166	0.519520673939433	0.642023714574867
AC087878.1	10.4510505135897	-0.72532472136785	0.440558751952244	-1.6463745599281	0.0996866674252203	0.189610407725268
AC090061.1	10.3564881993938	-0.806603693584395	0.323371998045924	-2.49435232010981	0.0126187223690657	0.0401800191732081
AC090114.3	28.8626809479504	-0.734886848948196	0.275178136029241	-2.67058589593072	0.00757189956676398	0.0275350089630088
AC090152.1	79.1219989734995	1.23918863013213	0.229470717254224	5.40020376002601	6.65652473782415e-08	5.24416049708098e-06
AC090192.2	56.4021472406774	0.562874627505807	0.270664625372012	2.07960174600641	0.0375620767162527	0.0909402546322362
AC090409.1	2999.49276141793	0.195864904385321	0.125575247783737	1.55974133312191	0.118821020280781	0.21636723806644
AC090409.2	996.749723681944	-0.914059943892955	0.17978308070507	-5.08423785101586	3.69105166138637e-07	1.82110523636785e-05
AC090503.2	31.1251471146059	-0.5451979044467	0.353140631584257	-1.54385492827839	0.122623481084236	0.221670759939287
AC090615.1	409.330114111493	-0.442812939189717	0.179994340030544	-2.46014924199602	0.0138879250989596	0.0432624809603751
AC090826.1	241.481104800883	0.115719421962887	0.417419765140949	0.277225545186661	0.781606925814825	0.851319882495945
AC090826.2	10.8049849142204	0.201494264015291	0.391463243060849	0.514720775416381	0.606748153604397	0.718899055495616
AC090844.2	92.1278972674252	-0.0310195976121558	0.17976102018856	-0.172560200090197	0.862997138230259	0.910729074578308
AC091057.1	110.65057322712	-0.239857913038217	0.255011656064135	-0.940576273022962	0.346922045764268	0.47963224809951
AC091271.1	15.3499399464721	0.179989646975314	0.225319482653464	0.798819724134259	0.424394951850129	0.554810010212761
AC091488.1	32.8412752409171	-1.33751734119885	0.233911262094842	-5.7180544845102	1.07750596596422e-08	1.33242478246892e-06
AC091729.3	69.7589101027744	0.561809881860156	0.231245806335749	2.42949219604206	0.0151199904199685	0.046201809950789
AC091982.3	10.6291943435418	0.360704761952288	0.249888305868944	1.44346395361719	0.148889819665152	0.256390736525448
AC092070.2	18.7344442559086	-0.0682096551645322	0.250585451003935	-0.272201178844422	0.785467335462565	0.854670349758721
AC092123.1	11.3067818452057	0.1708641922217	0.298221199318482	0.572944487555452	0.566682281317442	0.684376215377685
AC092135.3	4200.27331052149	0.163644931712139	0.119372286896146	1.37087875223929	0.170412755969071	0.28413760250245
AC092198.1	38.5542236147796	0.0979140679300675	0.294802764931855	0.332134157400799	0.739787958833869	0.821528767744465
AC092279.1	45.0791797148154	0.178299603330374	0.248298164325039	0.718086675409197	0.472703845415065	0.600110145487532
AC092329.4	13.8099520076821	-0.450798185156833	0.313448260185898	-1.43819010158	0.150380122978092	0.257730424802278
AC092338.1	92.2374936746559	-0.322414458569112	0.151433385614993	-2.12908439747114	0.0332472783997943	0.0829282152402561
AC092343.1	460.486837242087	-0.852198398855134	0.178332194516917	-4.77871312672201	1.76420693594171e-06	6.04720616042617e-05
AC092490.1	23.1577357323076	0.703249458457589	0.382942014475693	1.83643849949567	0.0662928300040022	0.138913482691784
AC092542.1	196.302846432674	-0.497129111149066	0.152674797969413	-3.25613079408602	0.0011294171101584	0.0067030836872038
AC092650.1	393.665094778848	-0.520453760087246	0.152038697818541	-3.42316638825998	0.00061896177227527	0.00441383401949104
AC092755.2	12.4192312037547	0.53823095665749	0.205326170206665	2.62134610564132	0.00875832951205176	0.0306887091116333
AC092803.2	11.9772185629051	0.654989466935696	0.24575001923159	2.66526720520191	0.00769271720263688	0.0278540231106596
AC092807.3	30.9157845818394	-0.0735481399365028	0.289229002274707	-0.254290335194835	0.799271265855823	0.865065477082377
AC092811.1	23.7990580938149	0.0775578118360069	0.230111087946225	0.337045087780088	0.736082911413566	0.818810517148614
AC092811.2	15.6046957280262	0.515994126701963	0.311034068302792	1.6589633718183	0.097123173356676	0.186184513446108
AC092821.1	18.1319020028645	0.0578819594667774	0.335796718100976	0.172372022556134	0.863145065719108	0.91078679488118
AC092821.3	14.3267919075302	-0.44068120802793	0.399738236814718	-1.10242445541228	0.270277184479627	0.398722110417015
AC092919.1	679.563934057731	-0.510204354410605	0.146247603536743	-3.48863394730719	0.000485495505711616	0.00376114638802282
AC092919.2	1805.35365575962	-0.200099273356419	0.138263410311562	-1.44723230032817	0.147831872858698	0.255108561377252
AC092999.1	22.3706738634146	-0.649974939508569	0.282615864783049	-2.29985298244854	0.0214565505951477	0.0603017959620247
AC093159.1	61.1304300996318	-0.0307174202220839	0.433267026871733	-0.0708972026878419	0.943479569706866	0.965722120333862
AC093249.6	102.237455738366	-0.242920365753684	0.123014404396574	-1.97473106458783	0.0482986756636557	0.109698141618839
AC093323.1	66.9418203169217	-0.417268402928233	0.200756765431022	-2.07847741535566	0.0376654089320401	0.0910775692715594
AC093388.1	500.060893831375	-0.576055052970659	0.173402331626549	-3.32207212882979	0.00089351592981307	0.00576536137275025
AC093503.1	9.85752593818647	0.116346768069346	0.262208774835547	0.443718056889274	0.657246438827162	0.759299959898598
AC093512.2	194.068141458158	0.411692116892694	0.159350818993076	2.58355821133611	0.00977869637723367	0.0333547782504175
AC093627.6	128.236766007837	0.00135333533422046	0.386278630647939	0.0035035211032782	0.997204600322012	0.998021897402493
AC093673.1	313.580392503698	0.537260206628347	0.186192564027015	2.88550839522461	0.00390782039165785	0.0167362987313045
AC093677.2	13.1383605879447	-0.0863271086655326	0.290544956769564	-0.297121346126135	0.766373868013363	0.84115819148844
AC093809.1	89.4725208332287	-1.32314567675935	0.291752648307119	-4.53516252358579	5.75591452500423e-06	0.000143442676007057
AC093827.4	18.4688501561248	0.266485406772623	0.261995270967503	1.01713823226098	0.309087674841888	0.439772428711099
AC093909.1	46.8363645495389	0.229608250171067	0.260120596479301	0.882699229814114	0.377398798390515	0.510496934571717
AC093909.6	33.043100177639	0.149115601170277	0.302047098940149	0.493683275533875	0.62152987841108	0.731268864530632
AC095030.1	57.6954743373254	-0.323671517206496	0.329871209630279	-0.981205718344647	0.326491304825127	0.458655961581344
AC096577.1	441.950128261166	-0.390951135684534	0.152782415401654	-2.5588752125482	0.0105011428764708	0.0351561565319544
AC096667.1	61.9083965732528	-0.782669483860686	0.231193707342018	-3.38534077271765	0.000710899399263376	0.004876949600705
AC096719.1	15.5861522481664	-0.772536736077307	0.488771408677962	-1.58056858965396	0.113976712465101	0.21004310584259
AC096992.2	35.2987526998914	-0.346846966062617	0.233040887956001	-1.48835240504277	0.136657981368093	0.240110039565629
AC097376.2	37.643717231567	-0.390160943984235	0.239250292121328	-1.63076475487176	0.102939967011044	0.194420803495307
AC097534.2	35.4569308381197	-0.485626705226351	0.218189811543402	-2.22570752406443	0.0260337784585126	0.0697160037722614
AC098487.1	51.564124122536	-0.23070074085469	0.220359674554524	-1.04692812476272	0.295132729214033	0.425494632776252
AC098613.1	17.3822346158167	-0.0858849890423703	0.290831051561172	-0.2953088694668	0.767757941644542	0.841965349340541
AC098614.3	43.8630576310262	-0.125487757265777	0.138990441862708	-0.902851703930347	0.366604605851841	0.500679490363013
AC098617.1	34.0808033765512	-0.389259170638353	0.182761135606124	-2.12987936055104	0.0331815745265587	0.0829242265413027
AC098820.1	38.9271044701776	-0.7711210803937	0.252692127524619	-3.05162288967064	0.00227607857373125	0.0111902423687874
AC099329.1	230.507884420707	-0.301157308112688	0.181081793292097	-1.66310098126156	0.0962922235206495	0.18500830274414
AC099329.2	15.1068355570994	-0.286092793814763	0.311490175573179	-0.918464902747954	0.358375525415342	0.49222505822574
AC099343.3	7.97827977451558	0.485218379308478	0.2750184042985	1.76431239409647	0.0776793984146252	0.157797887941874
AC099661.1	61.8144976139999	-0.409448162757666	0.222697078086838	-1.838587943206	0.0659758159733034	0.138367914607815
AC100810.1	896.654652317304	-0.079507333510199	0.105935354619822	-0.750526901953863	0.452937427660001	0.58113287770036
AC100810.3	44.5933384696704	-0.108407568659983	0.242643167723534	-0.446777750542321	0.655035537474418	0.75735998202549
AC100863.1	106.204160253066	0.00990326493027766	0.241577694461667	0.0409941197275939	0.967300583700865	0.979875402164717
AC102953.1	82.5415936900071	0.55809758222105	0.175670630707212	3.17695439456368	0.0014883043779647	0.00823286832861675
AC102953.2	16.8758574134442	0.473734170622373	0.214519091357689	2.2083543596242	0.0272195807097505	0.0716926621605696
AC103760.1	11.5009483328671	-0.0328718488607427	0.311319920489244	-0.105588645946858	0.915908733610585	0.947027139991724
AC104035.1	34.1494113673289	-0.461308505005444	0.329902792186765	-1.3983164614875	0.162018056727554	0.273548979635581
AC104083.1	259.857601409213	-0.544443767059218	0.211325345397843	-2.57632971584286	0.009985537657061	0.0337674898513326
AC104162.2	78.5518427908914	-0.679614327225251	0.178905202415382	-3.79873988039387	0.000145433628175432	0.00153097102763556
AC104241.2	179.332030041246	-0.0826245695891863	0.188421924868248	-0.438508255591597	0.661017886947795	0.761855089380959
AC104248.1	88.2149702246243	-1.38929478179326	0.289062447995754	-4.80620983952113	1.53818454763767e-06	5.4052247647023e-05
AC104389.1	13.4096668604289	-0.168536558189474	0.470534563155113	-0.358181037880347	0.72020783673195	0.808095484608847
AC104389.5	33.0161179744472	0.466393359001684	0.638653541085025	0.730276008818985	0.465221489878373	0.592844864938929
AC104564.5	37.9417828389969	-0.593226025013823	0.190513984759259	-3.11381878744201	0.0018468287987493	0.00963249895087129
AC104653.1	27.281097089243	0.142230267733752	0.204381798186995	0.695904767427581	0.486488471497233	0.61143350707914
AC104653.2	13.5283206461225	-0.992940346562251	0.281812716768861	-3.52340503986783	0.00042603973386426	0.00340587738144023
AC104794.2	387.508804732566	-0.0477550555391298	0.128211072385464	-0.372472163679867	0.709541333608507	0.800312814689009
AC104986.2	21.3835104652368	-0.374997048816569	0.251878649488033	-1.48880045839052	0.136539921592842	0.239945762554502
AC105094.2	942.267207753731	-1.11599026526512	0.1866278123303	-5.97976395549233	2.23461190329814e-09	4.11885352515462e-07
AC105285.1	35.514122146135	0.156762686044664	0.206565061782701	0.758902230085614	0.447911044819852	0.576881080665146
AC105415.1	443.067520245729	0.28371161377815	0.167490316001055	1.69389861188371	0.0902845507895277	0.176655292791959
AC106795.2	253.289871101117	0.225957667852871	0.231071557728045	0.977868804255032	0.328139215882625	0.460375125658102
AC106795.3	15.8908512798508	0.240011656781304	0.26795229912061	0.895725312188014	0.370399488059598	0.504170628236618
AC106865.1	48.3414149424239	-0.354440941405609	0.281230561862192	-1.26032156341277	0.207553384207966	0.328993835847415
AC107223.1	1797.24848468053	0.196761045478274	0.180183621354949	1.09200294676434	0.274831805956763	0.403552068599372
AC107954.1	31.7612708803632	-1.11681484471364	0.2659193902072	-4.1998247808986	2.67121615368523e-05	0.000444282847696514
AC108136.1	619.959579961366	-0.605381462722915	0.168785537965684	-3.58669036470409	0.000334901599151588	0.00283505521846782
AC108449.2	21.3205766330707	-0.357919266538684	0.256656207759005	-1.39454747525438	0.163152343603267	0.274941391178251
AC108488.1	71.6026133946712	0.147258914890563	0.161421484267784	0.912263417465999	0.361630067026728	0.495756963904589
AC108718.1	9.75600647100858	-1.17621316370594	0.34037781986059	-3.45561048656957	0.000549048118186226	0.00407882210384885
AC108734.2	12.8994567218363	-0.554098925685613	0.248990034731688	-2.22538595282623	0.0260553397279103	0.0697437638093898
AC109322.1	47.0508444625151	0.577261227623096	0.185276030262268	3.11568218946591	0.00183519942933119	0.00958207548109911
AC109460.3	23.8202466478967	0.0848913571968439	0.193759186924424	0.438128165917397	0.661293377800404	0.761902937578977
AC112198.2	9.7137413931028	-0.719140365040231	0.335081419736562	-2.14616604407852	0.0318597336209082	0.0801184242154425
AC112721.1	25.9760845855991	-0.206123356683746	0.2467268758277	-0.835431308373923	0.403474908064139	0.536195218718822
AC112721.2	14.5637696469821	0.155595303881108	0.276637111238138	0.562452749686092	0.573807587911895	0.690590898892609
AC112907.3	23.0785790399792	-0.554909554439176	0.262246755978227	-2.11598253091545	0.0343462933395809	0.0848581030941744
AC113386.1	102.67573730923	-0.279479998232892	0.174967264261666	-1.5973273595621	0.110192755209513	0.204847388323831
AC113404.1	369.121331892228	-0.437740961593361	0.186494897920884	-2.34720073564191	0.0189150612090651	0.0547021265838736
AC113404.3	412.443972708429	-0.255702997900395	0.152948152585816	-1.67182795985015	0.0945582516921544	0.182341010813394
AC113414.1	75.7570518313191	-0.112324942637131	0.255519495866671	-0.439594412379954	0.660230888376412	0.761653877503776
AC114491.1	25.4302275109402	-0.992294958690769	0.229930490805256	-4.31563015072765	1.59148249494451e-05	0.00030148637272848
AC114752.2	3064.44249961233	0.0654170789213648	0.1761483396143	0.371374939239303	0.710358288657928	0.800697016683404
AC114801.3	1777.61324745443	-0.771845261562338	0.263113946870118	-2.93350189430797	0.00335161609043963	0.0149085404230532
AC116036.2	71.1786802049739	-0.283987120047026	0.174402445462972	-1.62834368115165	0.103452032222829	0.195138618031438
AC116049.1	14.7113069373064	1.4437708733928	0.296419134967141	4.8707073973239	1.11199410966863e-06	4.14621009822628e-05
AC116366.2	125.139452951159	0.427365364398656	0.177951133017175	2.40158833019293	0.0163240674818668	0.0488571737838103
AC116533.1	8.90608143267984	0.157975666063517	0.281737323473526	0.560719694912417	0.574988638812243	0.691628429740804
AC116535.1	18.5274104916281	-0.275275053958169	0.247810985080241	-1.11082668054055	0.266642959777913	0.395099319183641
AC116903.2	604.64632709462	-0.0987889595180926	0.24523492417385	-0.402833975833149	0.687070364861444	0.782283262742593
AC117394.2	11.0848342346484	0.600240292801097	0.222063769961328	2.70300865785368	0.00687149564954591	0.0257292606364178
AC118549.1	94.6165437139074	-0.340564640007803	0.179726366119773	-1.89490639220316	0.0581048041762565	0.125497641387984
AC119800.1	89.1853684194017	-0.725302492207424	0.218064971214829	-3.32608436910706	0.000880752649504221	0.00569429029318778
AC120114.1	38.3674678770247	0.302496555429257	0.194459675922557	1.55557471745312	0.119809254577705	0.217711422613392
AC121761.2	9.14661598493566	-0.381509933562588	0.345915375437818	-1.10289961259952	0.27007076249583	0.398537957525946
AC122713.2	48.8786758531737	0.195673816813354	0.311569271883945	0.628026684500004	0.529986459397369	0.651086232627376
AC123912.1	112.690174886215	0.400620892887752	0.44666221370905	0.896921388449284	0.369760866169755	0.503511834626755
AC123912.4	4987.43541248698	-0.134875142670635	0.344140804103662	-0.391918485289549	0.695118444136871	0.788780587846799
AC124242.1	35.7149868546333	-0.239220193266574	0.195865717525286	-1.22134795353194	0.221954304244166	0.345541290543627
AC124248.1	28.6544369476512	0.660265208684159	0.232073736787371	2.84506647682027	0.00444021553181703	0.0184188813292232
AC124319.1	98.8971475585467	1.25402647048673	0.245729705837806	5.10327583802363	3.3382387559302e-07	1.69850283368136e-05
AC124947.1	18.2193894193701	0.703191763736895	0.361042160916909	1.94767215538223	0.0514542039013335	0.115235240236618
AC125232.2	10.6056287807311	0.0123117354316255	0.277450696237625	0.0443744982390709	0.964605889076944	0.978588363492811
AC125604.1	13.1475988524337	-0.472998999304505	0.21191637578356	-2.23200777927422	0.0256144487874621	0.0687627233318816
AC126474.2	14.3953856224119	-0.555387085662628	0.373693325443323	-1.486210878944	0.137223350880577	0.240843498877534
AC127070.2	16.380872313066	-0.68135597545884	0.351604921416422	-1.93784538826713	0.0526420883939083	0.117063637951307
AC127496.5	77.4581279129709	-0.0847257435849851	0.288416181897561	-0.293762101098328	0.768939696868438	0.842504699271846
AC127502.1	257.108609501781	0.546601511925987	0.203659753289895	2.68389558121452	0.00727698301217397	0.0268057492631702
AC127502.2	1525.69861586046	0.270306851057702	0.197627501855436	1.3677592871433	0.171387435310012	0.28530794534161
AC127502.3	18.9468149091129	0.943755764063298	0.341392884031674	2.7644271694185	0.00570228351166028	0.022300083116657
AC127521.1	67.4137171260702	0.354163394039618	0.194229240108016	1.82342984940197	0.0682383128462865	0.142227454276802
AC129492.1	9.72962311626745	1.03692970195161	0.359232788834682	2.88651185019975	0.00389538077787975	0.0167123297404951
AC132008.2	27.9803295031167	0.372324887967057	0.243631691590897	1.52822847280583	0.126455821790841	0.226834812273623
AC132825.1	23.5809657293188	-0.378257714217673	0.247218365723282	-1.53005507139816	0.126003097922522	0.226356061714807
AC133644.3	46.3289579760203	-0.624187766695416	0.181525059715787	-3.43857629174013	0.000584781733779751	0.00425035741089505
AC134878.2	13.4138815897273	-0.512397154593355	0.303829262902693	-1.68646413350073	0.0917064377110583	0.178497746562927
AC135584.1	90.4911270732749	-0.316891830570725	0.171025786242514	-1.85288919017962	0.0638982428118243	0.134946746297798
AC135983.2	861.605504760354	0.240788025608614	0.154702355541755	1.55645998256067	0.119598751377959	0.217475540705219
AC135983.3	21.6620537741677	0.0647997378276965	0.379576465911536	0.170715899554212	0.864447160322078	0.911669942674904
AC136443.5	13.978653108147	0.249859349905824	0.247305213500441	1.01032787125363	0.312338232214166	0.443557521514783
AC136628.3	109.07074130257	0.114692943789418	0.17799325930384	0.644366782416368	0.519337619406171	0.641878694835385
AC137767.1	262.241900413215	-0.330501715521633	0.16072907653798	-2.05626587696804	0.0397568954921563	0.0948669057310392
AC137932.2	3019.23535042547	0.275567516597793	0.165608067064793	1.66397399282475	0.0961176267724081	0.184728132193519
AC138150.2	28.9701125836606	0.532297336418516	0.176018660652924	3.02409605006656	0.00249377251344113	0.0119302956335976
AC138230.1	10.2340128496012	0.556026551643506	0.268887119300843	2.06788094978026	0.0386512191940872	0.0928408557430632
AC138392.1	13.043169789945	-0.370763003238401	0.223952043517018	-1.6555464170624	0.0978137090168915	0.187031145700923
AC138393.1	19.1942550535206	-1.47315612646143	0.280324858782067	-5.25517477423114	1.47883966429657e-07	9.5044636056008e-06
AC138649.1	19.2633240435477	-0.906426381124626	0.333383965344189	-2.71886615839133	0.0065506108299638	0.0248419709619241
AC138649.2	1635.08373499836	-0.251827615626932	0.147134623714584	-1.71154558505165	0.0869804436069289	0.171832548755528
AC139530.2	28.1089682981524	0.385944014096256	0.184164926882404	2.09564340306064	0.0361138359550961	0.0881329161742029
AC139769.1	25.1229442744712	-1.05170140768284	0.360839660540761	-2.91459482615282	0.00356150592611571	0.0155809903234323
AC139887.2	13.5143794377462	0.0173057885907045	0.201514895975489	0.0858784582992292	0.931563036022636	0.957840153552798
AC141424.1	15.6085755629983	0.367917622018176	0.306865334405269	1.19895465785092	0.230545576845882	0.355180529917588
AC141557.1	43.9874847572842	-0.330092551864473	0.378069826935497	-0.87309943387995	0.382608882449851	0.515190375279476
AC144652.1	1255.6620260779	0.413437148707542	0.148063310923459	2.79229976777479	0.00523348470217099	0.0209618335610941
AC145098.1	29.5842649355881	0.241275102602514	0.198889648679723	1.21311040672129	0.225087611735447	0.349250457281383
AC145207.8	9.87409164963162	-0.0556226165565073	0.272766951987749	-0.203919925603764	0.838416073855896	0.893408687469707
AC147067.1	676.603851738208	0.502027467065888	0.181980082541215	2.75869457830468	0.00580327451118748	0.0226135575188634
AC147651.1	9954.48087323503	0.187126036601498	0.145612842753607	1.28509294278483	0.198759807407875	0.318674636232978
AC147651.4	402.799462791816	0.513844340733607	0.151774684236174	3.38557344605654	0.000710296988513721	0.004876949600705
AC215522.2	23.7692694353749	-0.0640931119918854	0.264371874348532	-0.242435441174763	0.808442775217303	0.87180455581166
AC231533.2	19.3820595059617	-0.175123832311255	0.243641452150979	-0.718776836885434	0.472278431702241	0.599959427737216
AC231981.1	37.5139229814389	0.558525523963456	0.232004642845158	2.40738942597895	0.0160670268747078	0.0482801555026208
AC233964.1	14.0517837277605	0.277141059847747	0.228582976598914	1.21243088164889	0.225347485624163	0.349431680486103
AC239868.1	69.6361028300747	-1.02043994565812	0.245793820509146	-4.15160944056422	3.30145322978788e-05	0.000518154683366521
AC240565.1	39.3813098530297	-0.147991014586178	0.334723981446674	-0.442128508231056	0.658396215997634	0.760178777222655
AC241585.1	12.6608936883024	0.440832980389116	0.228740294398195	1.92722048185226	0.0539521584904119	0.118867531865772
AC243829.1	79.8822219083004	0.0279346331806705	0.288632892447929	0.0967825702183615	0.922899065897741	0.951636159463271
AC243830.1	54.0032282546604	0.327600144067558	0.212647117743972	1.54058116349355	0.123418755255233	0.222984616254553
AC243960.1	17.509049311276	-0.49521782551414	0.296377520736062	-1.67090211256324	0.0947410141880699	0.182549303274804
AC243960.2	12.6595105782939	0.262171586295614	0.185830178574632	1.41081275553057	0.158299832370639	0.268710870969378
AC243960.3	11.0400135567029	-0.535521968007169	0.281141817847481	-1.90481078947028	0.0568046708635228	0.123453799703171
AC244090.1	10.4478126165013	0.263772696858929	0.264535801709076	0.997115305961551	0.318708544422751	0.450233093332034
AC244154.1	28.9687088070901	0.508719247681468	0.222431266127693	2.2870851591045	0.0221908529540874	0.0618494843105506
AC244669.1	209.692918145165	0.143702130556497	0.24119192139161	0.595799932797814	0.551308888632647	0.67118130826231
AC245060.7	20.1227012136933	-0.877070407694009	0.318689942512164	-2.75211197686458	0.00592122703937114	0.0229997880507422
AC245140.1	8.97959824529163	0.146148388931237	0.275472250257032	0.53053760876049	0.595739240698076	0.709296361045644
AC245297.1	18.4527131428068	-0.160396800876855	0.314276912523168	-0.510367750494654	0.609793845936633	0.72128297384126
AC245297.3	112.934179387137	-0.00348952435271492	0.212018796928472	-0.0164585612373424	0.986868560948349	0.991027854842149
AC246787.2	17.9640303289205	0.941649974595838	0.283496217712808	3.32156097951813	0.000895154195033176	0.00576831222379888
AC254633.1	31.4789999507052	0.114803419131735	0.239375130036741	0.479596268476657	0.631514500221824	0.738126962511008
ACAA1	36.013579480596	0.550655253351307	0.234024738807218	2.3529788182134	0.0186236949404027	0.0540186686083116
ACAA2	15.669802443072	-0.435016495176047	0.249659013490719	-1.74244257835385	0.0814310309554772	0.163212913706208
ACACA	17.5671605298494	0.209951763213324	0.318661994233106	0.658854105644431	0.509989459364862	0.633925455457784
ACAD10	11.0907235248199	0.104434893616817	0.336737848162746	0.310137081966337	0.756456714218485	0.834066099458282
ACAD8	247.37057185367	-0.316366331106253	0.178430542774937	-1.77305032079234	0.0762203689168101	0.155343236166066
ACADM	495.201184945049	-0.706630569279658	0.162088316896148	-4.35954042099409	1.30335878463655e-05	0.000263068429072613
ACADS	9.47945764140987	0.409426307283787	0.330846690306763	1.23751066363748	0.215897557918858	0.338324398627562
ACADSB	15.2637567283463	-0.0602509444531242	0.289318367605654	-0.208251363201548	0.835032705568364	0.891035991337777
ACADVL	837.720305956886	0.62299026944835	0.176783845306573	3.5240226185146	0.000425047964131276	0.00340335629429639
ACAP1	26.7718867043666	0.706347315740387	0.355344130972376	1.98778382467586	0.0468356034283305	0.107083321114322
ACAP2	476.672901099347	-0.566882144752914	0.135228986614172	-4.19201651174325	2.76485867630957e-05	0.000455478995090526
ACAP3	24.6405613005173	-0.204278477026656	0.263948703387779	-0.773932489172113	0.438970715541318	0.567912186481677
ACAT1	11.8806995232276	-0.900166185035378	0.408676505351844	-2.20263747303113	0.027620310526035	0.072377364144001
ACAT2	16.9423887404249	0.349355870169789	0.246227262947275	1.41883504689161	0.155947112419816	0.26573300911027
ACBD3	25.7258960454601	-0.224279859153997	0.226154831471846	-0.991709342198678	0.32133933248131	0.453243421745585
ACBD4	15.4975708560859	0.572836920792131	0.276254371479244	2.07358499966822	0.0381178695047491	0.0919360927901356
ACBD5	10.5139239782969	-0.248670361804388	0.299100961644154	-0.831392719158944	0.40575181080903	0.538146914823258
ACCS	325.60640385857	0.539723534958758	0.184489339735259	2.92549984586241	0.00343903346406677	0.0151811648940209
ACCSL	181.611765164168	0.669143883965404	0.248538454363693	2.69231530258987	0.00709578260876459	0.0262570834488717
ACD	247.532563806873	0.392513917211956	0.155846989390475	2.51858517605696	0.0117827381203555	0.0382283522742455
ACER2	364.651506379188	0.148037411131021	0.159201412892346	0.929874983151845	0.352435817113367	0.4855757382388
ACER3	1625.31873534528	-0.603352118724271	0.230079865342761	-2.62235949167229	0.00873232668256765	0.0306195618671943
ACIN1	28.1695919098893	0.301304728006517	0.191952552715644	1.56968336051705	0.116488794199307	0.21326443600694
ACKR2	53.7731491650014	0.184899487275098	0.209318106357701	0.883342060046758	0.377051485324975	0.510097764871857
ACLY	47.6179758282922	0.117388008295739	0.181792384373068	0.645725665024779	0.518457036293012	0.641033639735026
ACO1	17.1936567923	0.0815875088378111	0.305581752396566	0.266990774802324	0.789476263996351	0.857123060030921
ACO2	83.248928210012	0.392980050487874	0.186556308882878	2.10649563577392	0.0351613218097608	0.0864345628484029
ACOT13	182.841005365941	-0.345487797489833	0.109900034987481	-3.14365502730904	0.00166852009685929	0.00896084267521627
ACOT7	1300.06830896531	0.477166068461462	0.141521131396225	3.37169483987174	0.000747071747315639	0.00503082488880079
ACOT8	290.143111758626	0.156943429520686	0.109515144641036	1.43307512431371	0.151836369513512	0.25977048927802
ACOX1	61.2783178575202	-0.113678177728015	0.195835812264525	-0.580476963909259	0.561593016966793	0.680416989054768
ACP1	4072.84212362349	-0.199661860419086	0.103417067388545	-1.93064709202151	0.0535267099660387	0.118410876281303
ACP2	93.7006848920685	0.477338264412829	0.184186966067351	2.59159632521599	0.00955317935033201	0.0327226539528027
ACRBP	32938.2373667675	0.492157402547092	0.13453919355334	3.65809686789871	0.000254095017617758	0.00229413514520137
ACSBG1	530.71236615003	0.215539107529167	0.145853116994268	1.47778197662815	0.13946614403866	0.243947137173441
ACSL1	115.971961983196	1.14425854062276	0.395220635944234	2.89523986491489	0.00378868905291811	0.0163696166996714
ACSL4	459.046239029507	-0.663418396928623	0.126801369590752	-5.23194977364825	1.67731331219322e-07	1.01774371098233e-05
ACSL5	36.3356981757796	0.319138204551982	0.286393571253214	1.11433438661169	0.265135760221875	0.393302764552242
ACSM3	77.5082400846156	-0.154713001350913	0.254651146699286	-0.607548810819263	0.543486760153032	0.664163392536274
ACSS1	96.08805042817	0.0773632803750359	0.21282385474281	0.363508500814096	0.716225063883081	0.805063013355634
ACSS2	278.838046613716	0.0551202204312129	0.183495499936526	0.300390039266793	0.763879660587377	0.839691729973904
ACTA2	18.158560984632	1.1657189212887	0.343406160613772	3.39457777695428	0.000687345134476425	0.00476467502196096
ACTB	511782.484307603	0.574921980603038	0.137337631233875	4.18619409289209	2.83670803279169e-05	0.000463780760162352
ACTBP1	52.6005192140935	0.315517454171644	0.206302780918523	1.5293902135825	0.126167737087014	0.226485230357046
ACTBP11	45.2204977960831	0.536251977552383	0.182915824185398	2.93168718420368	0.00337126133567267	0.0149835541347526
ACTBP14	8.3466923768749	-0.204440455397491	0.286396248678826	-0.713837755698948	0.475327510161163	0.602266465209391
ACTBP2	358.547075909704	0.192990444231743	0.165958932685871	1.16288072662553	0.244877898154322	0.370885610398384
ACTBP7	12.03478418468	0.20282148588387	0.225707829854443	0.898601905014407	0.368864743652417	0.502782151631152
ACTBP8	66.9625961264519	0.158755155252904	0.196184289155026	0.809214417406557	0.41839182338491	0.549460968969697
ACTBP9	30.7383911929267	0.285328524311715	0.227844926089592	1.25229264135344	0.210463249278752	0.332258481287028
ACTG1	32603.9858340414	0.26794560170274	0.11311347258842	2.36882128690099	0.0178448737722385	0.0522561666309946
ACTG1P14	33.5499594784419	0.376735443963363	0.18464755214662	2.04029481887859	0.0413209705489625	0.0974799713336909
ACTG1P19	16.137312693013	-0.0022106070140674	0.246646945856555	-0.00896263688321949	0.992848946146259	0.995396280265066
ACTG1P21	129.947827452897	-0.00786838972038129	0.225505182052423	-0.0348922789656875	0.972165637358781	0.982500854520661
ACTG1P23	31.3350083271036	0.367885712894411	0.211007399364401	1.74347304408547	0.0812510188831148	0.1629189662293
ACTG1P9	44.2541541834833	0.188582294229377	0.211460716493627	0.891807695331727	0.372496016307098	0.505869392386909
ACTL10	14.1610690462987	0.379341391208007	0.3019945119587	1.25612014850086	0.209072412072431	0.330918404655797
ACTL6A	11.2730036955535	-0.840276334126	0.432219835469405	-1.9440947989197	0.0518840203561041	0.115854936089589
ACTN1	30721.338815368	0.478366132089055	0.142345242136676	3.3606049974592	0.000777719637336489	0.00516839669193208
ACTN1-AS1	43.9637840376689	0.145107119715	0.201633014835547	0.719659525169281	0.471734652462836	0.599503789784767
ACTN4	260.012088874899	0.555512027532724	0.148038781694595	3.75247635230308	0.000175096353234869	0.00175806446510199
ACTR10	4207.0089165255	-0.744789246161542	0.151344547724684	-4.92115016601996	8.60370823656732e-07	3.43059696991943e-05
ACTR1A	683.714040753163	0.28658104426641	0.125766493422331	2.27867563504417	0.0226863541478048	0.0628361195548356
ACTR1B	47.4973980427181	0.143763747729732	0.171601576765655	0.837776379677801	0.40215630697869	0.534948932853325
ACTR2	3131.02670510838	-0.706789401493833	0.134295401881375	-5.26294565258569	1.41765494895187e-07	9.29467865524217e-06
ACTR3	3302.01652425256	-0.493040122473916	0.167098688537217	-2.95059241212479	0.00317165149053422	0.0143046460808074
ACTR3B	1649.16311537838	-0.261256487148268	0.0966195477938743	-2.70397132995929	0.0068516200529282	0.0256745210192005
ACTR6	68.0469221030101	-0.646677639870277	0.240159303597336	-2.69270284425262	0.00708754072037594	0.0262365234169581
ACTR8	24.7557486378346	-0.056444614720157	0.238330082038857	-0.236833782111292	0.812785742658351	0.874557101005555
ACVR1	741.980502549193	-0.740597922121379	0.252102330636717	-2.93768772486515	0.00330669909730734	0.0147772843008213
ACVR1B	19.143075637623	0.596642559078552	0.263853637973241	2.26126334153127	0.0237429548270984	0.0649523734824767
ACVR2A	58.3035846256345	-0.852425711432796	0.221697814322342	-3.84498924375229	0.000120557726619866	0.00132329037230277
ACYP1	113.84906857753	0.112976949971305	0.162674508473569	0.694496949961041	0.48737061291062	0.612090286210488
ACYP2	299.720527507599	0.0989744916989066	0.156775612828429	0.631313058920852	0.527835849963721	0.649178952322245
AD000864.2	24.0231155352992	0.659106754433332	0.282429348390482	2.33370490067506	0.0196111793073063	0.0561493583391195
ADA	11.7620982950924	0.627271370400563	0.454679931447296	1.37958886464131	0.167713267912128	0.280834918449361
ADA2	15.3907357046354	0.131031290471322	0.334927056058077	0.391223366704064	0.695632137846859	0.789088522367158
ADAL	11.8810032644836	-0.769363242797039	0.339551029597089	-2.26582509176887	0.0234620944505198	0.0643642798896736
ADAM10	1278.4600535995	-0.625871039458426	0.138720540933782	-4.51174018819019	6.42979179652984e-06	0.000154710926256897
ADAM12	145.505510154598	0.257571742467791	0.400931221412719	0.64243373604134	0.520591601045579	0.642777976569042
ADAM17	31.2444093438128	-0.00588256146454896	0.244899540005103	-0.0240203042620104	0.980836412919769	0.986999476494976
ADAM8	68.8491992309734	2.06654816593733	0.560485951541459	3.68706505533969	0.000226855377001153	0.00210660663300785
ADAM9	2152.54791253591	-0.459280957884102	0.142250235025158	-3.22868329745027	0.00124361533576053	0.00722717323916991
ADAMTS6	53.2169839352346	0.165752801518253	0.273987971949158	0.604963788516271	0.545203057485269	0.665262136968973
ADAR	647.675909448941	1.02728438136683	0.245596013006229	4.1828218984189	2.87912939511393e-05	0.000467212874765248
ADARB1	14.6141894944789	-0.019721621008663	0.283872627847058	-0.0694734859018826	0.94461273683322	0.966375727942583
ADAT1	193.993700321277	0.246568596067625	0.265283933673441	0.929451673357441	0.352655059077696	0.485770906955727
ADAT2	206.427141036636	-0.545356342433443	0.157442435814515	-3.46384594224606	0.000532511388255571	0.00398978017693974
ADCY3	140.950790828868	0.116875077291436	0.218307629662654	0.535368724730513	0.592394912275838	0.706520070568021
ADCY6	27.7752096023969	0.439843043206224	0.281486127503505	1.56257449383805	0.118152711481656	0.215543200460185
ADD1	1023.76512611569	-0.154913983905505	0.126792203122944	-1.22179424357263	0.221785445972626	0.345394273130899
ADD3	9772.02017248318	-0.375197352204123	0.12389748706296	-3.02828863682652	0.00245943055928365	0.0118006763917691
ADD3-AS1	61.0502862222099	-0.739416236719867	0.222927976693127	-3.31683913202925	0.000910420206234898	0.0058323744985544
ADGRE1	392.632183464701	0.280248579526716	0.196212586513625	1.42829053174555	0.153208251955899	0.261587905393613
ADGRE3	19.2330321529293	1.61793807382545	0.573294255206414	2.82217737075162	0.00476987883597956	0.019496630271416
ADGRE5	199.550932069122	0.836399972760325	0.240179772083476	3.48239140001193	0.000496956747331035	0.00381058959602811
ADGRG1	11.2276220389811	0.574100998046657	0.372763757705335	1.54012021335099	0.123531053521628	0.223104984627988
ADGRG3	27.3692926345126	1.68879345498758	0.632616519762844	2.66953739308084	0.00759558151082392	0.0275841025201632
ADH5	279.933365524017	-0.59775385576187	0.140640549633305	-4.25022411616283	2.13556726978406e-05	0.000373208526986055
ADH6	11.6677846469461	-0.468072333899058	0.288321823057136	-1.62343706395856	0.104496006954585	0.196349584908509
ADHFE1	21.5836973037407	-0.0902246980788831	0.213350938640656	-0.422893373020717	0.672373058089006	0.770547537719247
ADI1	3827.64858550199	-0.0374180461861559	0.183527327303026	-0.20388269548749	0.838445168054281	0.893408687469707
ADIPOR1	24457.6289980073	0.117177759347064	0.0943782292424106	1.24157615890517	0.214392982634572	0.336558741339729
ADIPOR2	171.20270585804	0.292558439298987	0.161686025860321	1.80942315665378	0.0703852883126003	0.145862087722909
ADK	10.6189387650752	-0.649508249763692	0.352184681649547	-1.84422629264156	0.0651501681028631	0.136989236374703
ADNP	114.104463786156	-0.720645489835893	0.163244382525868	-4.41451937693291	1.01234648677756e-05	0.000218313748991831
ADNP-AS1	13.5386618080889	-0.182276618161716	0.300153417725838	-0.607278169753204	0.543666323227291	0.664234193439159
ADNP2	12.5301874197409	-0.479623523659847	0.359600075489641	-1.33376925187454	0.182279490937901	0.298586938185257
ADO	13.6482803437897	-0.344621382148338	0.348123112307759	-0.989941115554759	0.322202901441052	0.454199155003988
ADORA2A	18.3715079902583	0.376599173530919	0.188982562781033	1.99277207372444	0.0462864110505537	0.106343355962573
ADORA2B	468.366979595938	0.229592774782389	0.148247113172093	1.5487166655034	0.121449845858867	0.220119395954595
ADPGK	21.355258409122	0.888436676875599	0.299322475227353	2.96815892692582	0.00299589384785937	0.0137081437937884
ADPRH	41.6692509204711	-0.646355297989602	0.229615373107249	-2.81494783752001	0.00487851517300996	0.0198493189192562
ADPRHL2	11.8296330348931	0.694178388812441	0.346409553197	2.00392391724159	0.045078211079223	0.10433082518647
ADPRM	46.3268548735824	0.627254944398572	0.330809832691241	1.89611940883274	0.0579442566766286	0.125206247174073
ADRA2A	203.212845943674	0.168419129792982	0.183935706047609	0.915641304301127	0.359855059918871	0.493620016725231
ADRM1	275.150697918214	0.497817430929235	0.160225023442831	3.10698928439762	0.00189003249537229	0.00977433956976807
ADSS	38.937029922452	-0.333453795949889	0.271406133489773	-1.22861554992255	0.219215982530239	0.342529239633201
AEBP2	25.5247656650065	-0.28217932506367	0.248764167664258	-1.13432464053469	0.256658396936357	0.383824393520968
AES	221.000447581141	0.0402722752921294	0.187800155545359	0.214442182836226	0.830202249519952	0.887238351992169
AF117829.1	59.9400421870087	-0.3042976364123	0.290989856306733	-1.04573279726816	0.295684415971591	0.426038504369686
AF124730.1	18.090888104846	-0.983584634561625	0.347912578394478	-2.82710282882154	0.00469712421567977	0.0192718212780242
AF127577.4	403.57386756913	-0.578553508563205	0.204947865666414	-2.82293014704967	0.00475869385321914	0.01946568622732
AF131215.3	8.89675738524639	1.23567658129721	0.406138441683736	3.042500917112	0.00234621102379742	0.0114543405754508
AF201337.1	41.4387570938625	-0.333028948121835	0.177651831499802	-1.87461590072155	0.060845584079481	0.130122703781184
AF287957.1	32.1238542863789	-0.116606141428822	0.227059106884123	-0.513549722928889	0.607566838497149	0.719444605437108
AFAP1	1008.88092966799	0.462724701293736	0.149459086508129	3.09599578121715	0.00196153152247191	0.0100641814301618
AFAP1-AS1	357.244336839221	0.210437340772416	0.181203165155093	1.16133369189386	0.245506223061443	0.37159151165318
AFAP1L1	24.7714576276422	0.13989966934842	0.265465709247835	0.526997139271992	0.598195575068692	0.711440537234727
AFAP1L2	557.873610198906	0.288672614087749	0.228313815872895	1.2643676992743	0.206098080830886	0.327235759394047
AFF1	221.966627347739	0.175962961457174	0.0796794391969414	2.2083860432583	0.0272173738745627	0.0716926621605696
AFF4	60.6055268029356	0.10932621273709	0.153877666632125	0.710474854018002	0.477409719080501	0.603692080520206
AFTPH	464.49279008956	-0.288352395377081	0.117095347876221	-2.46254356476991	0.0137955412193726	0.043057074176374
AGA	11.9685658745661	-0.05986300548498	0.356186967931562	-0.168066242941494	0.866531165789075	0.913077657058944
AGAP2	14.1902002404342	0.197721224495232	0.244290133471019	0.80937048781255	0.418302072423806	0.549460968969697
AGBL3	39.2018243909788	-0.996246324313572	0.247466046105868	-4.02578996185752	5.67843587987355e-05	0.000758556863115395
AGBL5	1414.55654116796	0.222934725876033	0.109758331358817	2.03114171941284	0.0422406204245056	0.0992093340997851
AGBL5-AS1	24.3496309497919	0.150476365533984	0.201665645842309	0.746167573090996	0.455566193884592	0.583741211798171
AGFG1	99.1958678004249	0.0254482427967671	0.318638499835699	0.0798655617883247	0.936344180017029	0.961440644795707
AGL	84.0962064450175	0.465798817236825	0.419366654634145	1.11071972959602	0.2666890071345	0.395099319183641
AGO1	645.794248167253	0.208072559296652	0.121639011794086	1.71057423295154	0.0871597390088332	0.172117139756881
AGO2	183.183852346881	0.58221626157394	0.17675562257085	3.29390518449034	0.000988058215405146	0.00613236385406155
AGO3	42.4400472696478	-0.510856019629431	0.191896178184454	-2.66214796179207	0.00776437398631494	0.028065910726102
AGO4	13.2795363290212	0.202566567802068	0.346318613698026	0.584913890821638	0.558605617919402	0.677890469745918
AGPAT1	2131.26895120868	0.602687727864287	0.130582710815512	4.61537154574596	3.92392682138006e-06	0.000107676519994556
AGPAT2	30.5686978704401	0.377905916092394	0.280393551267453	1.34776964157756	0.177732485038033	0.293041121744565
AGPAT3	137.357660433173	0.251360014030138	0.194182149512977	1.29445479237184	0.195508375026212	0.314753018396682
AGPAT5	277.652937678923	-0.0529272286581529	0.138225437698842	-0.382905126142325	0.701790110399719	0.79423789833583
AGPS	32.3726446259217	-0.407677284125882	0.24369278096486	-1.67291489929145	0.0943440502672141	0.182071716132045
AGTPBP1	277.517632348146	-0.307510814278561	0.160942672035868	-1.91068540362017	0.0560450216974159	0.12221067342903
AGTRAP	623.2722273045	0.428137534995849	0.160982059941457	2.65953569703076	0.00782484375834027	0.0282173860004526
AHCTF1	439.063190413234	-0.623257177634065	0.200819574251332	-3.10356786661662	0.00191202376736722	0.00986196419398646
AHCYL1	205.831957527701	-0.257385293412739	0.112148935573202	-2.29503108609299	0.0217313428584496	0.0608116552232009
AHCYL2	22.6192473384644	-0.588688532441526	0.268896325720208	-2.18927696711657	0.0285767154014624	0.0741673572680356
AHI1	13.3067347414398	-0.952884570767305	0.398991947118688	-2.3882300824579	0.016929739178224	0.0501627607012649
AHNAK	10.9602416852178	-0.202260221919275	0.381346142903755	-0.530384863418748	0.59584511856032	0.709335969195195
AHR	31.9474570273762	0.444217443141491	0.29112499276563	1.52586502079919	0.127043483594074	0.22772253050101
AHSA1	137.132008040254	-0.14516747819111	0.106810881453803	-1.35910757607497	0.17411250248123	0.288567734208699
AHSA2P	38.8976715122614	-0.663445176725476	0.157468348283541	-4.21319702630564	2.51781248180622e-05	0.00042334785085654
AIDA	230.812279973387	-0.605168203374414	0.124955830384207	-4.84305695471494	1.2785661983698e-06	4.67801992205042e-05
AIF1	102.339005009019	-0.165733175172804	0.236297158853261	-0.701376080766692	0.483068345218701	0.608522845189102
AIF1L	23.8066090078415	0.137285675484969	0.398222861767055	0.34474584125026	0.73028545204271	0.81468066472596
AIFM1	9.96156993562228	0.734282604544946	0.371196264259216	1.97815192458989	0.0479115703304846	0.108949751061104
AIG1	2834.56855958258	-0.232217549560467	0.139494931500261	-1.66470241651778	0.0959721406459089	0.184521126150341
AIMP1	38.5642910431681	-0.521555142605031	0.209727671231913	-2.48682083552201	0.0128890291802147	0.040854291389201
AIP	39.9512734912491	0.0990902960717372	0.201352487344475	0.492123526153482	0.622632021827378	0.7320366134591
AK2	53.6176740229506	-0.174724430145961	0.156390070773833	-1.11723480449499	0.263893942854265	0.391968971832646
AK3	1676.42813399419	-0.577075953382466	0.165800872584791	-3.48053628660699	0.000500411034453369	0.00381597805216249
AK5	41.5279338833161	0.273976879321243	0.260437815398584	1.05198578363875	0.292806072129879	0.422848157931408
AK6	137.419517294914	-0.0415629193348028	0.382577578032463	-0.108639192993365	0.91348867320163	0.945325301748593
AK9	75.7635074335749	-0.512783046477108	0.166073059630294	-3.08769554567519	0.00201715011740266	0.0102751647769192
AKAP10	62.9822654291746	-0.324778928390322	0.186065191657888	-1.74551148173637	0.0808958756046176	0.162440248464853
AKAP11	22.2942669563809	-0.36943777287698	0.257538238141459	-1.43449677819904	0.151430547838065	0.259303246595978
AKAP13	237.855001925564	-0.103788390969992	0.131893973686823	-0.786907756804973	0.43133586642493	0.560857191415565
AKAP17A	53.8789852086838	0.528622692709087	0.185353671400022	2.85196774747578	0.00434495088995986	0.0181005651360417
AKAP2	44.9307214341297	1.55599432464465	0.355727288456972	4.37412134276804	1.21922551020155e-05	0.000249698406900606
AKAP7	284.414503749131	-0.643405456346866	0.218896932620025	-2.9393077767048	0.00328946243932206	0.0147339562447213
AKAP8	11.6711214476415	0.304439089951124	0.266541446219352	1.1421829297819	0.253377989943117	0.380456437712006
AKAP8L	111.433694969575	0.494967615864405	0.169289878635464	2.92378741041116	0.00345800825435481	0.0152580319046035
AKAP9	820.640282134617	-0.434234354206875	0.255890391188701	-1.69695451317927	0.0897052605591418	0.17579351863636
AKIP1	328.9998838391	0.236429507941217	0.140142936584579	1.68705975272987	0.0915918629741816	0.178345806138087
AKIRIN1	1957.72320553682	-0.523066878158254	0.104189592890303	-5.02033709555782	5.15808794977033e-07	2.35464304585544e-05
AKIRIN2	3807.81657079164	0.00728213836981066	0.124298617903212	0.0585858354071248	0.953281993011106	0.971886014373356
AKR1B1	197.854218037176	0.304987273383696	0.230341052601199	1.32406824549741	0.185480380505773	0.301942649085302
AKR1C1	11.6657222477247	0.113170701833124	0.436438075175271	0.259305290418751	0.795399697816247	0.861638905296842
AKR1C3	11.5413145321618	0.629625187907539	0.292715002226677	2.15098366369333	0.0314774891338208	0.079540504746067
AKR1C4	11.9700147407527	-0.529603977376235	0.424247643924236	-1.24833687342955	0.211907716091927	0.333837522738596
AKR1E2	33.7461362436561	0.0397702799333006	0.198375436253001	0.200479861239367	0.841105306680897	0.895169162323312
AKR7A2	1027.95397577529	0.344399255594661	0.2053229774173	1.67735369867885	0.0934733377333773	0.180999214334462
AKT1	46.285290290619	0.607541721708401	0.201594464110792	3.01368256508526	0.00258097700687709	0.0122693743942493
AKT1S1	21.850587347238	0.509047562731341	0.203659103008085	2.49950802695587	0.0124365881641741	0.0398350465394784
AKT2	55.1747267133795	0.316748240203419	0.168597887361834	1.8787201023678	0.0602827214826146	0.129145154860452
AKT3	260.119236421147	-0.104281346949585	0.214308633340782	-0.486594241790355	0.626545904988946	0.734696082607771
AL008729.1	32.2546230517913	0.386030821602371	0.2381562735473	1.62091393122886	0.1050360986669	0.197099048766222
AL009181.1	24.0617339110708	0.563196391960607	0.215085603821935	2.6184755369628	0.00883236242321944	0.0308816565899895
AL021328.1	14.8219713110013	0.39218847374129	0.272410713855473	1.43969548110125	0.149953572425416	0.25717985411234
AL021807.1	170.29730955676	0.107131875238784	0.183272785177804	0.584548737745484	0.558851184948554	0.678020023070345
AL022157.1	27.5348641034053	-0.345076197133583	0.249937634999149	-1.38064920528978	0.167386846273285	0.2804325332265
AL022328.4	15.588090887235	0.161216087291697	0.283415640441911	0.568832711703292	0.569469673039453	0.686469550335935
AL022329.1	16.2396678636898	0.66333193218251	0.264636602152654	2.50657666697168	0.012190661717451	0.0392520020823264
AL022344.1	314.060136256558	0.537148517923148	0.162062313635244	3.31445667949747	0.000918214065929089	0.00585893743309031
AL022345.4	1509.22082201572	-0.355834539951006	0.21312050920935	-1.66964006078583	0.0949905993244503	0.182958037224084
AL023775.1	8.38014711549964	0.646290818948835	0.261689624288178	2.46968453834122	0.0135232248297353	0.042396785417742
AL031005.1	1025.82960754298	0.263791983174054	0.181843267779961	1.45065575643556	0.146875741160619	0.25386219309945
AL031282.2	8.04480273284954	0.367788720416016	0.310156888942742	1.18581509399881	0.235695329346625	0.360907488377274
AL031432.2	8.92384406743843	0.179716394195612	0.421238233651832	0.426638371919854	0.669642744505858	0.768712100009134
AL031590.1	112.622403170895	0.511924077519613	0.199550818834784	2.56538199396443	0.0103062271719427	0.0346341703621286
AL031599.1	10.0274516119095	-0.446310281656554	0.289957199351797	-1.5392281435132	0.123748609203841	0.223209040493413
AL031710.2	8.4648352482529	0.17654594493078	0.287702606761603	0.613640407773816	0.539452975471227	0.660473256971854
AL031775.1	13.0395741316251	0.308426474764931	0.316601783286555	0.974177945440617	0.329968193219509	0.462476223753427
AL031777.1	86.422188465846	-0.0627820032414362	0.16650922935053	-0.377048188177423	0.706137794140247	0.797855668627814
AL031777.3	239.576507835171	0.518028057365353	0.184916862111089	2.80141059853237	0.00508797366166696	0.0205051215762477
AL034397.3	3846.53113930571	-0.349546793574794	0.15761807120214	-2.21768221694904	0.0265765076005602	0.0705358199726629
AL035071.1	16.8580862180765	-0.422811296166525	0.253447706883814	-1.66823879120892	0.095268333189422	0.183454588953599
AL035420.3	11.1691356121664	0.317385834558567	0.293709118623031	1.08061280509961	0.279869384077865	0.409198222510913
AL035587.1	7.98225020248795	0.28943243621593	0.273826844299571	1.0569907306067	0.29051581787694	0.421075522973267
AL035681.1	295.602552079368	0.100258280130391	0.124999167714032	0.802071581466509	0.422511552728989	0.553105149429043
AL035691.1	10.253880598747	0.459703080104871	0.31877949243765	1.44207231333987	0.149281974668044	0.25674922720636
AL049557.1	10.3980034395512	-0.0244215916493103	0.24227734355372	-0.100800146192355	0.919709110788474	0.949667735815066
AL049597.2	20.5717200635497	-0.204116338328537	0.224963029167401	-0.907332814124973	0.364230826556539	0.498203716694319
AL049610.1	354.005313650274	-1.52247418415806	0.239519610207446	-6.35636548856879	2.06583172212415e-10	6.51003551400995e-08
AL049828.1	79.3125458893979	-0.168148923896759	0.206926633281626	-0.812601651271777	0.41644648452501	0.54791457337708
AL049872.1	13.3554510620336	-0.12356464980796	0.229256132437929	-0.538980783170173	0.589900114392628	0.704318530616179
AL050341.2	113.00104137345	-0.251076476046574	0.183272030269033	-1.36996614092182	0.170697471318306	0.284515201724711
AL078621.3	38.1634261609853	-1.14156844183878	0.792356342395528	-1.44072607330621	0.14966208582828	0.256876421253974
AL079342.1	72.6506911948077	-0.124374966662652	0.164085968675184	-0.75798660706241	0.448459000494353	0.577282379210612
AL080243.1	15.0103862920265	0.184900027142868	0.238637813380468	0.774814454271235	0.438449306948005	0.567387902977223
AL109615.3	55.2709998532761	0.113116446224985	0.309911589581428	0.364995856972507	0.715114498881752	0.804462636984781
AL109918.2	18.3560428233765	-0.029819682440453	0.196053482381848	-0.152099733593989	0.879108274324524	0.921922007924394
AL109955.1	115.03230919821	0.341593066414139	0.179048808615343	1.90782094031129	0.0564143633115187	0.122792591215362
AL109955.2	132.336203885164	-0.551047307768103	0.304909530021211	-1.80724855575937	0.0707235332297668	0.146345731014953
AL117336.2	30.9152074334624	-0.0550784082400621	0.254640150940798	-0.216298993055763	0.82875469391371	0.886273082084623
AL117379.1	17.1446158641218	0.0451005009808388	0.253033312624807	0.178239380866475	0.858534983403473	0.907966809979234
AL118516.1	16.7685071231768	1.9939393126205	0.432076610533997	4.61478187897333	3.93508368941057e-06	0.000107680203254487
AL121601.1	15.2126564508517	-0.0799493051372172	0.228053079026826	-0.350573232680681	0.725908540765335	0.811744566705192
AL121603.2	83.7356386955963	-0.0147029367917385	0.249446013961921	-0.0589423601452414	0.952998018165746	0.971697906216593
AL121772.1	7.53684425334791	0.166896687878573	0.41239446329849	0.404701572721584	0.68569688600023	0.781341879702017
AL133153.2	9.55829332282198	-0.514066590460744	0.310388184884918	-1.65620540824176	0.0976802283954778	0.186849060347645
AL133163.2	13.2426962071537	0.205693072575941	0.289142801269283	0.711389222463731	0.476843075753807	0.6034041459895
AL133338.1	9.85825327468575	0.118175975331703	0.392904771051617	0.300775108979723	0.763585990175563	0.839463373624249
AL133444.1	1980.24651899618	-0.493593839212916	0.192103044475678	-2.56942226272426	0.0101868244378107	0.0342918979782814
AL133517.1	15.6952897616816	0.8747415879656	0.238378241887295	3.66955298033944	0.000242974979122852	0.0022196435482541
AL135902.2	17.9003424410408	-0.53295186943104	0.395565048923395	-1.34731789596065	0.17787787082032	0.293142841456972
AL135905.2	83.3544302158431	-0.267777378327442	0.166768989677968	-1.60567848281939	0.108344571380494	0.201872614498578
AL135925.1	24.9659662144224	0.523032708133599	0.208188031145701	2.51230921035779	0.011994394211964	0.0387605812294663
AL135960.1	187.901490512161	-0.0517936875064585	0.131578844879907	-0.393632331654308	0.693852507258008	0.788076403139574
AL136295.7	8.12000961755958	-0.229381019506896	0.25497658105548	-0.89961602966582	0.368324623684036	0.502381801057965
AL136320.1	64.7883583082869	-0.848154443092689	0.187911710805302	-4.51357948612087	6.37425440743491e-06	0.000154133889371861
AL136368.1	12.4277880458481	-0.565264442317528	0.252119200471802	-2.24205233579879	0.0249579900305748	0.0674639193715234
AL136382.1	18.1756997567684	-0.694598413033321	0.30541180770889	-2.27430110919415	0.0229478885269268	0.0633628951440214
AL137024.1	50.9279821266972	-0.573360916609283	0.310257006754539	-1.8480192360745	0.0645995601214839	0.136183233238407
AL137060.1	52.8505562476671	0.179295577082194	0.17019078786098	1.053497544348	0.292113019157664	0.422450345544221
AL137847.2	54.7959262801751	0.374373810565315	0.249978274965385	1.49762538611467	0.134230607306051	0.237248679440415
AL138689.2	11.6038707709486	-0.836119167688951	0.350782079557482	-2.38358575427721	0.0171448894183291	0.0506772843351457
AL138720.1	13.632345432345	-0.50551240845912	0.369338517521177	-1.368696695519	0.171094103688909	0.284933225185297
AL138756.1	106.199999995578	0.0734100687196721	0.20364418380141	0.360482029731133	0.718486692795499	0.807028029387764
AL138799.1	14.0736722847863	0.656741647610806	0.236836624329251	2.77297335017663	0.00555466694660468	0.0218452260069972
AL138930.1	83.5129011979483	-0.287796643499303	0.180374535063843	-1.59555029981055	0.110589231338605	0.205506220457834
AL138995.1	226.313175732072	0.76862942266363	0.200047962945821	3.8422256910049	0.000121923643905234	0.00133661453401938
AL139011.1	34.8759575833289	0.345923809836134	0.219127361033332	1.57864270442939	0.114418033630359	0.210538664632694
AL139095.4	24.4915992436423	-1.02482824534437	0.273108040710337	-3.75246456559412	0.000175104588447562	0.00175806446510199
AL139220.2	16.653887671244	0.538887815379778	0.232067204919668	2.32211964446385	0.0202264941886438	0.0575736077298548
AL139246.2	28.4362609038905	0.668543585985636	0.285417031993378	2.34233949290436	0.0191632746496133	0.0552230177144756
AL139246.3	38.6719170336457	-0.159723649132984	0.311824991186187	-0.512222091389767	0.608495583720022	0.720270611578928
AL139246.5	74.9249377661911	0.19443407879696	0.244406650038955	0.795535140987244	0.426302277928072	0.556125143805559
AL139260.1	14.190496453372	0.403207141978986	0.244293240098248	1.65050470416958	0.0988397519738723	0.188403031616148
AL139289.2	26.3991859906704	-0.0735598156393262	0.217153298475631	-0.338746020234093	0.734801068984234	0.818036654462335
AL157756.1	74.1694973480854	-0.119395289078657	0.191021564293972	-0.625035657727702	0.531947655409266	0.653084912114254
AL157895.1	6518.78070541488	-0.0774126183501222	0.297684876234228	-0.260048878966936	0.794826070226771	0.861304035501422
AL158063.1	17.6618585619975	-0.613460702483571	0.390098648193661	-1.57257838581133	0.115816475705705	0.212312094420911
AL158152.1	16.8020782657573	0.292504176285642	0.263339380816468	1.11074984447351	0.266676040725606	0.395099319183641
AL158206.1	965.058192369139	-0.304059737094533	0.170850755023176	-1.77968038276031	0.0751282827140036	0.153385147860304
AL158801.5	15.6807817522088	0.595568490298894	0.201408652218057	2.9570154198445	0.00310632583029938	0.0140815299471901
AL160191.1	18.036274141355	0.20232321323801	0.204966855202287	0.987102100182647	0.323592588309375	0.455515412882323
AL160191.3	18.7955192232534	-0.766263483172233	0.280535860841634	-2.73142792109846	0.00630605332416301	0.0241488964812812
AL160396.1	24.1950716217591	0.0261377197458045	0.261632979654974	0.0999022362558165	0.920421940959826	0.950084735971739
AL161937.1	9.05980158300409	-0.562687821329988	0.326441800060411	-1.7237002774334	0.0847619649201723	0.168232351748306
AL162424.1	3097.86332677543	0.237313065888902	0.103437710033355	2.29426063098628	0.0217755324966927	0.0608655728069216
AL162458.1	24.8613364657531	0.11313129061757	0.207797775852387	0.544429747399868	0.586145779975598	0.701207215843941
AL162727.2	12.9880868432997	-0.400205451263433	0.272442366527491	-1.46895454023686	0.141845119887179	0.247134827212029
AL163051.2	13.658044161874	-0.99067630053712	0.269739449793527	-3.67271565688829	0.000239986471284693	0.00220755916947285
AL353147.1	50.385670869661	-0.223499472409349	0.206621404977887	-1.08168595810908	0.279392094687681	0.40865120122832
AL353708.3	30.9925727904752	-0.678474263592398	0.216753634838284	-3.13016325700188	0.00174709178107697	0.00926565668259548
AL353743.1	71.2292744518112	-0.42013357517886	0.169304423440483	-2.48152745593533	0.013082063167934	0.0412386818610993
AL354714.2	26.4968698320377	0.212503191543339	0.158725333393733	1.3388108060621	0.180632272016369	0.296570868122337
AL354744.1	10.1263838708324	-0.500605620162535	0.308270145304546	-1.62391859149376	0.104393184142594	0.196194116177183
AL354920.1	19.4966453374385	0.0997955219976007	0.23254143899062	0.429151562967778	0.667812929887453	0.767332923085219
AL355001.2	15.0636047419799	0.914149699383884	0.25568123163091	3.57534924856553	0.000349760671055923	0.00291785823701564
AL355073.1	1314.96800858866	-0.283606620262113	0.15879055507058	-1.78604212408008	0.0740924379105721	0.151852001164308
AL355075.5	97.2429643970248	0.2008914065992	0.236249076761053	0.850337319211561	0.395137573846897	0.527912877312683
AL355103.1	13.3685319357492	-0.601824039878654	0.263733136613465	-2.28194320822379	0.0224926934150268	0.0624768615215801
AL355388.2	11.8954008684058	-0.290401180854009	0.229091405224637	-1.2676214568995	0.204933165626771	0.325951171443817
AL355512.1	50.0501277290996	0.985162696824805	0.463111415927721	2.12726929836375	0.033397714157452	0.083124145122076
AL355864.1	36.4954983352626	1.21403132333467	0.2679312384551	4.53113018972634	5.86689672567353e-06	0.000145466279474885
AL356124.1	9.11688726201533	0.051171880608176	0.270026079520471	0.189507179080814	0.849695328953249	0.901659099342199
AL356489.2	27.8234493915315	-1.4718758895707	0.341846835685091	-4.30565895577455	1.6648938882557e-05	0.000310574782987885
AL356512.1	23.1897018803785	0.101045056179949	0.34487449290589	0.292990807550161	0.769529178046459	0.843056021120989
AL356804.1	31.7499768030536	-0.057339632351309	0.301952468959933	-0.189896219589837	0.849390454900836	0.901531437845096
AL356968.2	8.3599407855632	0.0852511930798297	0.325429887397634	0.261964854431651	0.793348538288368	0.859798299371984
AL357060.1	64.3828169763824	-0.0811587594804219	0.207865029572836	-0.390439698525548	0.696211437379479	0.789470636304136
AL359091.4	11.9476479378781	0.266916744777104	0.258823788526262	1.03126820875671	0.30241506229325	0.432787113285243
AL359513.1	25.8835332768325	0.21480512513476	0.256966568325945	0.835926348451264	0.403196338498295	0.536040423351912
AL359636.2	86.0769463212327	-0.511144793342611	0.518559527939332	-0.985701285585888	0.324279718442439	0.456219974909367
AL359644.1	1346.24217802237	-0.398998854643852	0.116325709662749	-3.4300143605453	0.00060354930555382	0.00434059464373818
AL359837.1	11.6645227593672	0.192517086175877	0.225594915512926	0.853375111483158	0.393451318901698	0.526596237066816
AL365205.1	24.1735107173606	0.127829722780027	0.182672142459646	0.6997767752588	0.484066720944058	0.609387602693621
AL365223.1	9.70187758615443	-0.053711686405215	0.327069631976205	-0.164220952219503	0.869557207535735	0.915377625044892
AL365361.1	192.468629639571	-0.0318059663824328	0.188827498838905	-0.168439271705694	0.866237715081263	0.913018200376718
AL365434.2	20.3276984013862	-1.1237549956437	0.336073944528091	-3.3437730414408	0.000826473205199599	0.0054041611389524
AL390036.1	100.027972338123	-0.568050611133705	0.192518587171997	-2.95062736267748	0.00317129266049241	0.0143046460808074
AL390728.4	31.0812625801996	0.306070437986506	0.203677358693045	1.50272195176968	0.132910759549234	0.23560246961286
AL390957.1	40.7089993372147	-1.21568331678608e-05	0.270833744055251	-4.48867005485874e-05	0.999964185594659	0.999964185594659
AL391001.1	71.2616795233484	-0.109458985315277	0.224762657823387	-0.486998091121021	0.626259683698962	0.73465995724884
AL391261.3	50.492220239138	-0.354774108753055	0.21076155585064	-1.68329611783883	0.0923177815777131	0.179401712399578
AL391422.4	41.9331545460432	0.0752811515097448	0.232982690013503	0.323119075951015	0.746605063978026	0.826374900294736
AL392172.1	9.59089405168448	0.801538088109791	0.317817932562133	2.52200397141873	0.0116688390829539	0.0379976296671255
AL441992.1	205.775520163681	-0.531071832902945	0.155799097298074	-3.40869646944681	0.000652740632311055	0.00458090749787838
AL442128.1	33.4332789811677	0.364095228501194	0.322718988275532	1.12821135950741	0.259230667665823	0.386688714678184
AL445224.1	26.1933920122017	0.329728758526214	0.237922406949747	1.38586677376653	0.165787588172113	0.278469557918393
AL445248.1	9.93228086751204	0.0937017963033527	0.287211435445839	0.326246746261685	0.744237676057576	0.824408420161748
AL445524.1	10.4629600797668	0.566542109594205	0.284669863682553	1.99017241328355	0.046571946089536	0.106748320353983
AL450468.1	34.2512359842091	0.435767524641548	0.288853313968938	1.5086118232606	0.131398010935795	0.233684174191112
AL450468.2	106.895619029278	0.248618099338806	0.193908130945911	1.28214375604577	0.199792221975562	0.319857459272249
AL450998.2	73.6313921074495	0.412219409532695	0.152291958737799	2.70677068539391	0.00679411694290076	0.0255177733237976
AL451064.1	13.1004355920708	-1.05994948385044	0.350918272917932	-3.02050239514978	0.00252355712219045	0.0120432972773222
AL451069.1	46.9620325017916	-0.463274765071319	0.184539960075739	-2.51043061286662	0.0120584017445658	0.0389030801329801
AL451164.1	50.4409385700018	-0.0216444695189531	0.214735490959583	-0.100795957958468	0.919712435582291	0.949667735815066
AL451165.2	296.271535690675	-0.278986665296283	0.142750099437519	-1.95437107501557	0.0506573488717845	0.113789754225905
AL512343.2	13.5164972706085	-0.313839860586025	0.243923602324317	-1.28663178796756	0.19822265856375	0.317917772370592
AL512598.1	30.9420955015869	-0.129745120093774	0.153968945164238	-0.842670708404053	0.399412633566467	0.532314054203386
AL512598.2	13.752397533216	0.45540880249492	0.226145074137293	2.01379050254458	0.0440315332862668	0.10233646892282
AL512646.1	317.545288961274	1.28296281666232	0.306466439934322	4.1863076979563	2.8352893076978e-05	0.000463780760162352
AL513122.2	9.32659992496298	0.863810396895165	0.440767900724803	1.95978517372682	0.0500209048837886	0.112751539528753
AL513550.1	15.3869085659427	-0.129589217736685	0.327790504462623	-0.395341585471282	0.6925908129895	0.787284111251387
AL583722.1	328.363959239231	0.710948497626909	0.368520087271113	1.92919876604685	0.0537061913151245	0.118619892145026
AL583722.3	16.5744637902329	1.23945941325657	0.384390231433198	3.22448208071065	0.00126200754392861	0.00730797373837497
AL590139.1	41.4070549777444	-0.0378015388521339	0.167024776235268	-0.226322942644673	0.820950255634191	0.880916415563533
AL590233.1	18.1673333336111	0.199957515049812	0.222561114222239	0.898438686149568	0.368951719573882	0.502830545273055
AL590428.1	85.140547482395	0.463765520043639	0.306680709653276	1.5122096220788	0.130480543982655	0.232390963384969
AL590609.2	275.705117788038	-0.325550524132519	0.153190907011664	-2.12512955555339	0.0335758040142029	0.0834823185071897
AL590867.2	16.2941957163317	0.481550771299873	0.192972331574392	2.49543946207766	0.0125801219306344	0.040096316848407
AL591485.1	18.1098198895788	-0.711266930337795	0.276072334695844	-2.57637887230322	0.00998411799876883	0.0337674898513326
AL591806.3	9.20863974643652	0.742894634908653	0.264994345679362	2.80343579786243	0.00505612977771415	0.0204020370914868
AL591848.4	110.840893084165	-0.201680098959734	0.232543581451463	-0.86727871696527	0.385789315053798	0.518329778401947
AL592148.3	17.6839008736379	-0.89082177244024	0.286648931911031	-3.10771007064742	0.00188542934719704	0.00976604416371574
AL603840.1	1500.23087041341	-0.677656173991233	0.182208708379503	-3.71912067221186	0.000199917531747066	0.00194572060344704
AL606491.1	11.6393626984356	-0.0953543306037996	0.332497339892652	-0.286782236016039	0.774279065487976	0.846077426258617
AL606834.1	16.8435492155476	-0.0832827651903572	0.281631966718498	-0.295714886916944	0.767447827280615	0.841945019127019
AL627402.1	247.952083453958	-0.531941777132445	0.146196364376492	-3.63854312931176	0.000274184715202163	0.00243722518909002
AL645568.1	12.4370667777426	0.531963420290286	0.268613206558362	1.98040679796101	0.0476578367131345	0.108574954955833
AL662844.4	199.826275258092	0.493050470705134	0.207898125982732	2.37159651331386	0.0177114203356645	0.0518964802816755
AL662884.3	13.8801553802767	0.79750149082397	0.251339541646447	3.1730044767321	0.00150870198103755	0.00829871039006522
AL669831.4	26.9000892790217	1.22172212446046	0.401163068561861	3.04545014285647	0.00232332294760195	0.0113539479115175
AL671883.2	25.6799880266847	0.230955493591165	0.297992476173037	0.775038002828817	0.438317203941972	0.56729209927254
AL672207.1	20.0539835622185	-0.138398330320033	0.171270909588821	-0.808066767744114	0.419052147093669	0.549935575625747
AL691432.2	15.744667581741	0.235234570649103	0.240222974068112	0.979234278326792	0.327464235223565	0.459560137034765
AL731557.1	4615.23642208054	0.309677023951257	0.117313589885819	2.63973700108115	0.00829703871246107	0.0294206065996487
AL954642.1	134.614827543143	-0.463972092711698	0.332408585852428	-1.39578853392697	0.162778184210631	0.274595075384848
AL954650.1	334.427608371235	-0.481021500620348	0.149524803575074	-3.21700138785895	0.00129537972120147	0.007461417745529
ALAD	59.0159810745195	-0.235739824026387	0.214333323902655	-1.09987481057054	0.271386671227984	0.400117173441921
ALAS1	19.9914016315211	0.896558379669622	0.273857433137044	3.27381429599892	0.00106106318180432	0.00638601197742113
ALAS2	72.7870232206891	2.74808258958188	0.758734463762341	3.62192930574808	0.000292414040551198	0.00255967093382137
ALCAM	110.215409198496	-0.561686539847959	0.21349162297267	-2.63095353357196	0.00851456766574902	0.0300501486729415
ALDH16A1	65.2310745189613	0.536488086278732	0.173959876707451	3.08397600891006	0.00204254065964273	0.0103547377810326
ALDH1A2	46.3171566535099	0.145224552075436	0.194634043398066	0.746141576982103	0.455581895791927	0.583741211798171
ALDH2	47.6881172190897	0.536815155070602	0.241867930803259	2.21945568925902	0.0264557385894088	0.0703063412078168
ALDH9A1	496.688887944251	-0.569398930515169	0.2537456454958	-2.24397517995868	0.0248339983325984	0.0672031384241425
ALDOA	786.655583689083	0.701441022862123	0.122856559401119	5.70943078889229	1.13354641374305e-08	1.37831888370324e-06
ALDOC	55.8093354376708	0.15858375269143	0.234055685345312	0.677547107892142	0.498058891847582	0.621793906001154
ALG10	59.7477043732629	-0.44372012773343	0.222019605028875	-1.99856281915159	0.0456556766582605	0.105315302308039
ALG11	57.7805026171128	-0.456495853185699	0.194251430599107	-2.35002569493456	0.0187721151477829	0.054368453269698
ALG12	16.7051824225357	0.167536754780531	0.2617282813464	0.640117124212474	0.522096456916362	0.64418110209423
ALG13	73.8010707018991	-0.259846790425473	0.12937989156193	-2.00840167114449	0.0446006254678966	0.103418825111769
ALG1L2	26.963311409151	0.288921976694454	0.252366369603281	1.14485134112219	0.252270743434318	0.379435395320993
ALG1L6P	22.4624894646967	0.443290625780042	0.299241230649958	1.48138217723943	0.138504761323351	0.242656566242434
ALG2	10.3888649274942	0.509194529304398	0.369724867181215	1.37722553851057	0.16844252835841	0.281718037927291
ALG3	33.1070592143434	0.29904751327851	0.205132647383854	1.45782505657872	0.144888769908067	0.251317186298279
ALG8	71.3761424894241	-0.662654263016162	0.197476580348292	-3.35560936819663	0.000791903374947499	0.00522709734450143
ALKAL2	45.0309173486143	-0.216294398766197	0.266226724253654	-0.812444353107532	0.416536704871461	0.54795947614992
ALKBH3	55.7684632600283	0.833328576063253	0.259393291007947	3.21260651277878	0.00131536364873318	0.00754243886271831
ALKBH4	8.91860904507708	0.168432152077562	0.313686675308527	0.536943916766309	0.591306354187364	0.705746956265308
ALKBH5	529.045662547536	0.222714532999491	0.146557383425662	1.51964048343193	0.128601357366803	0.229707447922789
ALKBH6	9.7104806245373	0.061442118666121	0.27911326775668	0.220133278363836	0.825767358033911	0.884433869162732
ALKBH7	35.420651211505	0.459490070856492	0.220000432561039	2.08858712461398	0.0367449051867892	0.0892937758133691
ALMS1	27.1014065642013	-0.899356246542963	0.225172165348703	-3.99408268402187	6.49451985521081e-05	0.00082610630814524
ALOX12	7874.15323161802	0.290925350154352	0.121185144259962	2.4006684311921	0.0163651574475364	0.0488900531426675
ALOX12-AS1	261.361883495226	-0.0874082371633859	0.124332660027567	-0.703019119385089	0.48204383445069	0.60762402822565
ALOX5	61.1984976210258	0.89400912661009	0.440503410311723	2.02951692468724	0.0424056669120452	0.0994874183450111
ALOX5AP	80.0307152560022	1.38869063828649	0.450274966850716	3.08409469884409	0.00204172594216862	0.0103547377810326
ALPL	39.4878229334854	1.37253381740794	0.549712631305315	2.49682059178593	0.0125312338518141	0.0400188373646198
ALS2	16.8623937541447	-0.572493962264141	0.270336761136277	-2.11770667022065	0.0341999176111349	0.0845820240868803
ALS2CR12	15.7330274935476	-0.583278208430751	0.279725144573397	-2.08518332994446	0.037052662478561	0.0899651784048235
AMD1	6479.39830908914	-0.830697107019682	0.167724275172317	-4.95275419235672	7.31703803762609e-07	3.10783237345953e-05
AMDHD2	42.5036205182059	0.777991140789351	0.197328982911959	3.94260959190401	8.05998001583578e-05	0.000972073392280244
AMFR	1053.81047838015	0.435252526977292	0.193822642338177	2.24562270809348	0.024728184706935	0.0669910250698968
AMHR2	12.5831354371412	1.07919022218525	0.415133177198812	2.59962412416008	0.0093325920582598	0.032192829031476
AMIGO2	1003.30099134615	0.0629673698485009	0.124660408882389	0.505111209027943	0.613480728981723	0.724503534988207
AMMECR1	92.7187740736951	-0.713006919942124	0.183890836882345	-3.87733794695987	0.00010560562247571	0.00119405246060788
AMMECR1L	21.3678004301876	0.237506831980053	0.22393622407082	1.06060032478239	0.288871574906987	0.419084730358581
AMN1	466.46390491574	-0.42890687046673	0.204535483610119	-2.09698025445943	0.0359953233076835	0.0879315612384998
AMOTL1	54.9430999068772	0.892846860906579	0.282290955216066	3.162860319854	0.00156227270321925	0.00852616873617253
AMPD2	868.237227079898	0.167897248523533	0.138563760451883	1.2116966801131	0.225628510422648	0.349756413570112
AMPD3	22.8489909129104	-0.0521612120476007	0.329642844368838	-0.15823553563698	0.874271203088675	0.918633597227809
AMZ2	586.931612233918	-0.414057340470706	0.109587203546121	-3.77833658558907	0.00015787940000612	0.00162360908506301
AMZ2P1	275.512244795027	-0.802354970194053	0.158817750415914	-5.05204845234763	4.37096779242403e-07	2.06280117701403e-05
ANAPC11	443.579768115075	0.296000462447792	0.131392037932768	2.25280364856851	0.024271532052316	0.0660837783219274
ANAPC13	162.447509388459	-0.628081531915022	0.197869772551878	-3.17421667703363	0.00150241488318093	0.00827344475411187
ANAPC15	55.8722354044881	0.0832549035599061	0.136728783560883	0.608905465196609	0.542587101511138	0.663478957899901
ANAPC16	229.682453625248	-0.427346634443304	0.15160889894704	-2.81874373741467	0.00482119919096406	0.0196734732232781
ANAPC4	15.5842593775792	-0.320629785830487	0.295710398199823	-1.08426956841006	0.278245294017062	0.407584087157396
ANAPC5	6212.7821668736	-0.332153889544636	0.115273384356621	-2.88144476193266	0.00395856614022408	0.016911177641604
ANGEL2	39.7271863794844	-0.345234466404287	0.170449964873686	-2.02542996509343	0.0428232331244895	0.100249260578274
ANGPT1	1257.8171379215	-0.738967345502987	0.17482712380854	-4.22684609461549	2.36989643515345e-05	0.000405455661558916
ANGPT4	22.3566219214777	0.306254862904096	0.248391709308285	1.23295122754679	0.217593961228972	0.340437874625634
ANK1	2431.37822377709	0.827591051333151	0.149238345742126	5.54543168659331	2.93229806093002e-08	2.80839409384562e-06
ANK3	106.171162111887	0.465252455580412	0.298601753578648	1.55810356102906	0.119208700695372	0.216878826556455
ANKAR	15.9911785545442	-0.259175125331468	0.311254703458588	-0.832678582689917	0.405026026595484	0.537521974434354
ANKDD1B	566.359918101609	-0.352423243956073	0.254279366579143	-1.38596870323092	0.165756460235254	0.278465152199175
ANKEF1	9.05353650181071	-0.261778953288188	0.424539841908862	-0.616618106114963	0.537486649033185	0.65839587139877
ANKFY1	20.2399475881149	0.617343047223221	0.313188237572508	1.971156554308	0.0487059715890771	0.110396435372087
ANKH	190.001366068828	-0.26864722289106	0.203005001284993	-1.32335273116702	0.185718103370729	0.30212825176164
ANKIB1	88.6762919379277	-0.522966596693204	0.186151113070916	-2.80936593967061	0.00496391879796726	0.0201130330723111
ANKLE2	142.874087762375	0.313042437189425	0.140116316157664	2.23416120102086	0.025472468303161	0.0685322343303718
ANKMY1	107.782709408776	0.349549307632976	0.180819020054161	1.93314457477025	0.0532183902742615	0.117888991970354
ANKMY2	88.05705432975	-0.290473498919272	0.171869934642213	-1.69007743863963	0.091013140548172	0.17760834399023
ANKRA2	22.5615897070515	0.389763246126032	0.239949690758574	1.62435402560362	0.104300273075012	0.196148741577991
ANKRD10	1200.12763152173	-0.0259840215189609	0.124057519044262	-0.209451403825754	0.834095868080443	0.890328074221792
ANKRD11	677.243376586838	0.340731787217282	0.165838531489719	2.05459964072586	0.0399176904053751	0.0950974165266707
ANKRD12	373.805015830303	-0.48542197777159	0.181175193323487	-2.67929603864075	0.00737771346826024	0.0270645448259235
ANKRD13A	349.15185889342	-0.282657351594865	0.110219504898486	-2.5644948401392	0.0103326115653847	0.0347074124021137
ANKRD13C	18.9535049160088	-0.495544965451925	0.236711049286559	-2.09345937566279	0.036308166867656	0.0885241337081214
ANKRD13D	42.5790719226902	0.303623994081802	0.247987557818511	1.22435172454905	0.220819572273148	0.344323447970691
ANKRD17	69.2522618456281	0.0663589735161275	0.140760089723533	0.471433157271093	0.63733144254157	0.742970269950907
ANKRD18DP	72.8911387186468	-0.429362053491717	0.230925463173298	-1.85931013233263	0.0629831916208413	0.133524912965277
ANKRD27	191.320970068179	0.0273993481712732	0.137280199489198	0.199587036391429	0.841803567254601	0.895522056899728
ANKRD28	9611.32581902913	-0.689911729140646	0.163208142058011	-4.22718940636811	2.36628473608099e-05	0.000405455661558916
ANKRD33B	475.128217358451	0.120649312827958	0.124452082961725	0.969443901272938	0.332323757247225	0.464844041315598
ANKRD34A	11.3555342748087	-0.419014932695682	0.340916662198913	-1.22908317238892	0.2190406236619	0.342409366968958
ANKRD36	20.8647377241338	-0.925840406661078	0.230536602217858	-4.01602347633352	5.9188362281099e-05	0.000775081918396858
ANKRD36BP2	15.2102316068551	0.00258548952068627	0.36984858566992	0.0069906702928256	0.994422297533623	0.996155806460825
ANKRD36C	58.8825223668724	-0.418695134792717	0.220467991408877	-1.89911983194064	0.0575487221410031	0.124627237108282
ANKRD40	22.613920863787	-0.380310354186788	0.262204121805067	-1.45043621575685	0.14693691406548	0.253871130928908
ANKRD44	29.5638830681508	0.479322359810028	0.562498418672168	0.8521310352152	0.3941413683835	0.527086519882055
ANKRD49	29.4794712992464	0.213142358217896	0.263294144012211	0.809521833527792	0.418215049303994	0.549460968969697
ANKRD50	19.5951760716496	-0.293813031041735	0.355779249007299	-0.825829589166703	0.408900766650303	0.540973942227358
ANKRD52	41.3633996462618	0.511500378931379	0.222814108210477	2.29563730519344	0.0216966279007914	0.0607319077257396
ANKRD54	55.2805232026308	0.245926644014942	0.174930573367529	1.40585284367787	0.159767826582181	0.270732332676727
ANKRD55	1541.23751555309	0.0280590464777955	0.174258436143559	0.161019730801898	0.872077860482699	0.917339142786205
ANKRD6	21.7019063784634	0.683771803251576	0.247281165252982	2.76515925728529	0.00568950111986616	0.022259005382448
ANKRD9	710.807541044403	-0.206956503729782	0.238267547294105	-0.86858871919442	0.385072126861445	0.517600206692795
ANKS1A	91.3062296305932	0.434184578507577	0.158806182223707	2.73405337517622	0.00625599023856688	0.0240231008807232
ANKZF1	19.9050313320943	0.669394134940084	0.273901882983018	2.44391943439683	0.0145286705508901	0.0447871829004875
ANO10	44.2222123862487	-0.202459658811842	0.147378357748283	-1.37374077106786	0.169522174623508	0.283087542546505
ANO2	101.931498336691	0.203887185019353	0.189024814472848	1.07862655804188	0.280754237124912	0.4099070605998
ANO6	30042.5047603324	-0.475922200566046	0.103689805794542	-4.58986490445425	4.43532979268607e-06	0.000115852237285428
ANO7L1	27.9796895528649	0.42887763381028	0.231035862728385	1.85632493910474	0.0634072564388841	0.134190963637664
ANP32A	70.2345432496868	-0.113871185213919	0.146356141911817	-0.77804172565938	0.436544415176135	0.565822262419486
ANP32B	1249.89408720967	-0.312674483230768	0.139714298791322	-2.23795621447294	0.0252239106036078	0.0680321321608626
ANP32E	46.0254956837364	-0.213135776187501	0.242635498631274	-0.878419593958085	0.379716054936398	0.512850289046546
ANPEP	28.0816361166915	2.11049791267894	0.639500294674799	3.30022977354869	0.000966056983259697	0.00604187622885018
ANTXR2	675.977158603595	-0.233250922027328	0.160117590910501	-1.45674763591531	0.14518605516629	0.251654111589689
ANXA1	54.6690546458604	0.10641693349452	0.324850590231911	0.327587317660555	0.743223712314976	0.823913898773114
ANXA11	1974.85064416518	0.467469272818695	0.129794107041778	3.60162170281141	0.000316238317074101	0.00270994045569903
ANXA2	77.8698239154595	0.222617506557834	0.268729512782386	0.82840736118964	0.407439839099509	0.539625784729271
ANXA3	2152.12479639864	-0.706912215115089	0.384894333895643	-1.83663970305875	0.0662631020485734	0.138880979170245
ANXA4	363.934655221617	0.105218979620704	0.157027580940177	0.670066869722648	0.502815163417462	0.627046689335001
ANXA5	445.94579750681	-0.370008910621329	0.391261757467202	-0.945681257009498	0.344311185139039	0.476524407514569
ANXA6	21.4064907775149	0.552791612452382	0.424041114382344	1.30362739296536	0.192360656159025	0.310709532079615
ANXA7	2156.22683083559	0.126734282520665	0.0867543767337023	1.46084021685365	0.144059296152806	0.25010045568096
ANXA9	44.714078999137	0.398800471087256	0.159877996843752	2.49440497729654	0.0126168502912305	0.0401800191732081
AOAH	21.6551822317953	0.376351203358676	0.430690664474717	0.873831811092736	0.382209853789618	0.514865976512793
AP000487.1	470.121041179215	0.329564794358229	0.108729988880811	3.03103860995971	0.00243714081199492	0.0117642494545366
AP000547.3	2955.01361757389	-0.108996349637128	0.125069407896557	-0.871486892520326	0.383488359647974	0.51615882420016
AP000569.1	7.86362367442914	0.0898273942263622	0.311881719103931	0.288017503829483	0.773333340019048	0.84543826097652
AP000646.1	9.80782060157052	-1.15391632491629	0.35402225653392	-3.25944570890484	0.00111630143476638	0.00663330213882774
AP000759.1	13.6377989211729	0.293281104447971	0.239358440595491	1.22527997641666	0.22046975013922	0.343942668334405
AP000763.2	291.857579047817	-0.937024891189513	0.263997232019994	-3.54937392343018	0.000386148326031506	0.00316466694379344
AP000769.1	19.72457261829	0.0910270972891429	0.257323510815754	0.353745745970019	0.723529436074595	0.810197049634653
AP000785.1	50.9712013883894	0.111186894290609	0.2495224512273	0.445598757721901	0.655887108094601	0.758177867586813
AP000787.1	284.509853409976	0.119523098283786	0.133538522592302	0.895045833693205	0.370762587437805	0.50449114419864
AP000808.1	40.1834023189995	-0.747330691368792	0.266160007020976	-2.80782488599009	0.00498773406631129	0.0201927783231641
AP000866.2	664.437374963037	-0.520532333957364	0.123099719459342	-4.22854200028692	2.35210611367021e-05	0.000404537405359935
AP000894.4	541.309874493038	-0.848621777756543	0.208501417414228	-4.07010076133245	4.69928084298199e-05	0.000674115632233349
AP000944.1	11.9578047036846	1.00780875717729	0.304945048798869	3.30488644149786	0.000950148889667887	0.00598452901558065
AP001000.1	294.171968238411	0.323302651072059	0.169095871926622	1.91194880979918	0.05588276024277	0.122047548582969
AP001033.1	982.956564414783	0.0752169999405525	0.138196209627852	0.544276866515398	0.586250963583588	0.701247173166166
AP001122.1	411.879755838611	-0.116031002769951	0.110410439405195	-1.05090608637222	0.293301724764233	0.423387558734622
AP001189.1	11877.6688298202	0.321356286839584	0.173408392066425	1.85317609494059	0.0638571228379469	0.134909219940291
AP001189.3	1142.57495912948	0.451285870935785	0.196423183884409	2.29751835812497	0.0215892170317899	0.0605179515591264
AP001189.4	46.1261544266137	-0.236890015722587	0.249099200258933	-0.950986657027983	0.341611149275936	0.473966669120384
AP001189.5	1024.27163203424	-0.212148816475818	0.178210798828947	-1.19043749239599	0.233874484356712	0.358781381545339
AP001189.6	46.1990085586704	0.0811554532491899	0.192551147602718	0.421474783503416	0.673408420955348	0.771403243939117
AP001362.2	28.5021312122487	0.175870728999631	0.183998158567309	0.955828745075702	0.339158763151974	0.471635865798098
AP001372.2	42.0274659191247	-0.435938276716888	0.257660377036049	-1.69191041995524	0.0906630549370936	0.177243823029912
AP001453.2	12.9619109524042	0.213625228059838	0.334723112758025	0.638214750991126	0.523333896237555	0.645266796963862
AP001596.1	21.8410216367448	0.398237242907603	0.501050524745518	0.794804562094544	0.42672719682347	0.556494191131823
AP001636.1	611.871426679635	-0.711002004146618	0.143280846937825	-4.96229621294148	6.96646434343953e-07	3.0246840076027e-05
AP001636.2	195.498221039654	-0.25042033203501	0.129976629626803	-1.92665660553004	0.0540224392132463	0.118968712505456
AP001636.3	2223.15601819956	-0.443994579281197	0.0998992975009195	-4.44442143626797	8.8128704150745e-06	0.000196286128430465
AP001816.1	9.5676269367627	0.928932365742386	0.290349018162488	3.19936458411762	0.00137730873300019	0.00780901277578574
AP002026.1	58.2834434633529	-0.386479036007762	0.223004325213537	-1.73305623394385	0.083085674282568	0.165882679760149
AP002360.1	15.211701037888	0.598168465278673	0.21967266424479	2.72299909201315	0.0064692235672379	0.0246385360734297
AP002381.2	26.0868767320057	-0.000415044322256531	0.187462357394276	-0.00221401420544178	0.99823347369129	0.998706858094611
AP002387.2	82.5756358993115	-0.378515822558245	0.241449552245648	-1.56768078067565	0.116955649201265	0.213838618200853
AP002444.1	73.0863295431419	-0.655194898074558	0.216336879347999	-3.02858624959924	0.00245700930616224	0.0117948520451592
AP002478.1	1721.1091053476	-0.0908072782017407	0.184882281251633	-0.491162687884341	0.623311386628977	0.732482730179054
AP002748.3	12.1765527879223	0.241211796505239	0.43032744112069	0.560530827123312	0.575117418815373	0.691628429740804
AP002762.1	110.925712052142	0.0644529390103095	0.17356189850644	0.371354194468654	0.710373737700385	0.800697016683404
AP002851.1	10.65720890575	-0.067884078513482	0.293009373961795	-0.23167886267807	0.816787449886472	0.877606313015942
AP003049.2	452.201268743309	-0.566204977855386	0.194160271137537	-2.91617319309522	0.0035435373677195	0.015523236118947
AP003068.2	5424.97665055039	0.0281062374812801	0.155617412207259	0.180611135236248	0.856672814974673	0.906896047842173
AP003080.1	9.32988294170748	-0.00583930179836512	0.375107299916575	-0.015567017223242	0.987579818936454	0.991538258087381
AP003108.2	10.1196447233678	0.444758385119341	0.22947853108817	1.93812633805145	0.0526078108650759	0.117014049257952
AP003175.1	16.1168988915807	-0.200471051659514	0.443954586522691	-0.451557564096183	0.651587746821137	0.754279025796384
AP003469.1	42.6328958916602	-0.0351231300670632	0.194444265469276	-0.180633406607782	0.856655332507359	0.906896047842173
AP003469.2	68.5623568551819	0.191526802411082	0.185733242446032	1.03119290811247	0.30245036568721	0.432787113285243
AP003469.3	66.5049270563727	-0.146052693378949	0.186341702766602	-0.783789625244992	0.433163562452487	0.562485024803715
AP003733.4	16.3767993084552	0.49518122015387	0.282163728439257	1.75494285850589	0.0792690822569553	0.159995798464503
AP005131.7	28.9669270962947	0.263203723819649	0.24802040637069	1.0612180169815	0.288590833274617	0.418969215375202
AP005209.1	103.818286184638	-0.553135257557988	0.226321941997317	-2.44401957970361	0.0145246382491157	0.0447871829004875
AP005233.2	40.651878591132	0.714669337789147	0.222486461385371	3.21219247831562	0.00131726089342057	0.00754740273772758
AP005329.2	52.2493583492996	0.501747320021567	0.179787736080283	2.79077611721812	0.00525818293457904	0.021000486135692
AP1AR	10.6910009527234	-0.151892983335129	0.360794556728897	-0.42099577308552	0.673758168434549	0.771713395173772
AP1B1	1028.71735626661	0.509599958187811	0.19551828205219	2.60640566620661	0.00914980237171498	0.031764185987663
AP1G1	506.532464951962	-1.13686676174101	0.250589722740273	-4.53676531227631	5.71236137585104e-06	0.000142893997620322
AP1G2	15.0954865545865	0.396034044076159	0.316918315965081	1.24964075638909	0.211430807834173	0.333354997051652
AP1M1	149.961910513811	0.414220212456037	0.138106126267422	2.99928919629503	0.00270610313351488	0.0127218101594355
AP1M2	666.006389369705	0.453838123749903	0.169708897774078	2.67421525743493	0.00749043553337711	0.0273445682830945
AP1S1	19.2348309871253	0.105627544169033	0.259096980881517	0.407675704323763	0.683511776738796	0.779802670605924
AP1S2	12796.8286680926	-0.477507307004014	0.175456156758183	-2.72151924347759	0.00649826015741212	0.0246817665154584
AP2A1	88.6421953121223	0.517020458507216	0.149758668229083	3.45235748034523	0.000555710956902984	0.00411580010461353
AP2B1	1183.4814401295	0.0320389068942373	0.12338655037164	0.259662878958331	0.795123828946856	0.861531131874649
AP2M1	8274.6737288702	0.33073397017958	0.10912219406636	3.03085887347952	0.00243859198950114	0.0117642494545366
AP2S1	1122.5397398765	0.24847378236382	0.146309811839085	1.69827149143694	0.0894565327846729	0.175446871867792
AP3B1	133.103986513232	-0.615084741853604	0.160294011934337	-3.83722844310346	0.000124430711028423	0.00135665582146949
AP3D1	94.1705260855376	0.0235926336812459	0.189105690295736	0.124758983425355	0.900714360099028	0.936502912419098
AP3M1	76.3882589784631	-0.837101288355511	0.178833395602722	-4.68090026213632	2.85617878069109e-06	8.50671052090587e-05
AP3M2	139.657301995198	-0.156039171308484	0.169972632240365	-0.918025268255084	0.358605637223042	0.492370832049459
AP3S1	479.699254282267	-0.17415282387507	0.158419628790363	-1.0993134197122	0.271631380881773	0.40026741548201
AP3S2	15.4756975107355	0.161916528060609	0.230181269339233	0.703430511637249	0.481787497391125	0.607379282747955
AP4E1	13.4731217276526	-0.793848472272123	0.369694896262128	-2.14730709105936	0.0317688416723989	0.0800076860782843
AP4S1	235.735906068034	-0.475812826348789	0.16198583047574	-2.93737313289295	0.00331005574458356	0.0147787635140936
AP5B1	33.3870959439793	1.82624474632455	0.50525453431595	3.61450441765366	0.000300922685374654	0.00262006569823975
AP5M1	332.117391256236	-0.742732932808092	0.165126020123582	-4.49797634710885	6.86033274164697e-06	0.00016301697148077
AP5S1	387.751731064238	0.350631606898324	0.128866717816277	2.72088567816411	0.00651072734789175	0.0247195085353885
AP5Z1	28.2392331624701	0.485973768527288	0.300066427646279	1.61955395123428	0.105328128226658	0.197571137604882
APAF1	74.5295016316099	0.0571449324548043	0.177821070705967	0.32136198611297	0.747936087207024	0.827285737763295
APBA2	72.2768451777915	0.34756389102661	0.205758137180738	1.68918661389955	0.0911836734455265	0.177870069067362
APBA3	70.1558885837095	0.529451404849062	0.190488782471768	2.77943613255825	0.00544533603708749	0.0215628243803436
APBB1IP	86.26831513109	-0.134672904833682	0.262177362980868	-0.513670987084837	0.607482039635258	0.719444605437108
APC	39.830751204506	-0.313280283080372	0.191862673803193	-1.63283601166595	0.102503490942436	0.193798452296624
APCDD1	305.296939906308	-0.00162612736590639	0.151454938272504	-0.010736707461995	0.991433511468889	0.994283335749879
APEH	27.8322482741567	0.548970313166205	0.245635258297271	2.23490030287848	0.0254238946804651	0.0684203931497145
APEX1	158.120087507205	0.615191919296643	0.19656570457662	3.12970118882995	0.00174984200766542	0.0092749110284096
APEX2	51.5202076348896	0.425484656296886	0.162296597365378	2.62164865563381	0.00875055903981355	0.0306724834086611
APH1A	154.862519136048	0.694120895235956	0.14406179473772	4.81821635291771	1.44847258405951e-06	5.14550133588267e-05
APH1B	142.551606284245	-0.177284655665305	0.232665880174755	-0.761971009810921	0.446077306732067	0.575050040837366
API5	84.8202359358236	-0.378396082292906	0.198837427120885	-1.90304253968674	0.0570349946602589	0.123816636185793
APIP	51.2490046483163	-0.253673598922482	0.181091118371785	-1.40080640731195	0.161271972109594	0.272666302446975
APLF	141.533868925883	-0.329681556560791	0.197091253427087	-1.67273560256064	0.0943793571751511	0.182103879171252
APLP2	105.910655770578	0.412267935856852	0.184145740788549	2.23881331217023	0.0251680657426033	0.0679037574334048
APMAP	153.863228199182	-0.103756243800833	0.236361172391756	-0.438973299848345	0.660680883054893	0.761736285443556
APOBEC3A	27.5432123781861	2.63695220481803	0.557587034185737	4.72922080885338	2.25383155647489e-06	7.21891163121415e-05
APOBEC3C	1555.71204313839	0.431084028547164	0.124202739873636	3.47080933146685	0.00051889230434896	0.00391131089597607
APOBEC3F	94.561279141302	0.534024214629884	0.162194967224271	3.2924832611574	0.000993068090963294	0.00614909957491408
APOBEC3G	21.6603020949351	0.961387506719149	0.373681436713916	2.57274622783891	0.0100895157968191	0.03403469607014
APOL2	15.2361796370243	1.79335596849987	0.495484869122182	3.61939603055295	0.000295291423247881	0.00257792843048128
APOL3	15.1645307911538	0.542468932548174	0.324587649495797	1.67125561736815	0.0946711988696106	0.182464299886904
APOL6	37.2056513520949	1.98160193898073	0.436191203828325	4.54296629915682	5.54681219580747e-06	0.000139315159073929
APOO	12.8021177376795	-0.324744495769928	0.331434184626849	-0.97981593581105	0.327176984427354	0.459323244922737
APOOL	116.027308085996	-0.793396754859898	0.194343851090128	-4.08243816518771	4.45656718369862e-05	0.000649794101754505
APOPT1	15.5527910567176	0.484610821548116	0.226565804933072	2.13894070065548	0.0324404712241479	0.0813635336042878
APP	5870.399253757	0.533413499024757	0.180602763988595	2.95351791547576	0.0031417437184051	0.0142181973504268
APPBP2	74.8738445084873	-0.479260114634352	0.193030929004794	-2.48281514835609	0.013034870955332	0.0411563200913504
APPL1	502.257236016981	-0.591735032245001	0.171020891981699	-3.46001605644954	0.000540143178899853	0.00402798375165853
APPL2	52.9200860030147	-0.307049221921263	0.197846109629314	-1.55195986666887	0.120671826794745	0.219115813375068
APRT	54.5074641940089	0.455846166757748	0.210050005024047	2.1701792709101	0.0299932677922746	0.0765823923321304
APTR	30.3381410993766	0.183765481266567	0.262433361921895	0.70023673789333	0.483779472020265	0.609182993318635
APTX	8.37721100409431	0.196582776506666	0.340815836727031	0.576800592350743	0.564074169370645	0.682238524276567
AQP1	51.5853312820756	0.382533869507241	0.280905086393626	1.36179046957948	0.173264020127347	0.287693834183947
AQP10	1611.63534530119	0.402821823353607	0.215327379906412	1.87074130344542	0.0613809468804835	0.13089510370562
AQP9	55.3993954395762	1.08321097998392	0.474813039009553	2.2813421093984	0.0225282107702084	0.0625221849472061
AQR	29.2888574843637	-0.514163795837289	0.236863399814633	-2.17071863462092	0.02995244769683	0.0765582055338389
AR	155.87083780065	-0.21724386730964	0.199332994070254	-1.0898540320579	0.275777448281587	0.404697294917053
ARAF	552.788882409812	0.421858235870826	0.138483273568484	3.04627573424746	0.00231695250895046	0.0113284830129815
ARAP1	379.591588851159	0.625420453498764	0.187158524842846	3.3416615888799	0.000832785267286353	0.00544179215794005
ARCN1	227.664354734585	-0.635305411943672	0.128199201131546	-4.95561131688941	7.21032272765524e-07	3.0758795950421e-05
AREL1	35.8462351188139	0.215660987498675	0.202109602113833	1.06704968612629	0.285949400018139	0.416061913729104
ARF1	20425.6688741068	0.384431065612584	0.0998412879566591	3.85042173914527	0.000117914604836546	0.00130306309349346
ARF3	1514.22367216061	0.158814031970649	0.120646123654642	1.31636249188797	0.188052405302862	0.305297287354789
ARF4	3135.54065826697	0.0498271408632062	0.166325510713371	0.299576058113379	0.764500548716995	0.840279687265563
ARF5	1697.91692027242	0.353772456420216	0.113483806224506	3.11738271908455	0.00182464529724901	0.0095524972716107
ARF6	201.94126598513	-0.292814129582316	0.155232596404596	-1.88629280424537	0.059255508415396	0.127475679742348
ARFGAP1	11.0988638672093	-0.257208926446439	0.287747852223109	-0.893869144319481	0.371391908585361	0.504888332169551
ARFGAP2	230.723684384516	0.491518180888296	0.149637035556477	3.28473615546055	0.00102077913066795	0.00624691231002298
ARFGAP3	80.948427424504	-0.134600480660132	0.163622965045555	-0.822625849755608	0.410720794015853	0.542646934912209
ARFGEF1	111.735477614722	-0.350480267891937	0.150079122460877	-2.33530328632686	0.019527582621903	0.0560043414491795
ARFGEF2	195.152844395837	-0.191964707915001	0.119209554750627	-1.61031310213823	0.107329520341489	0.200320106339916
ARFIP1	51.3195963527088	-0.328601789372555	0.241307143028632	-1.36175740696397	0.173274457550434	0.287693834183947
ARFIP2	9.67358293475924	0.522142736063617	0.290066900973559	1.80007692815394	0.0718484920869621	0.148140126466343
ARFRP1	226.386168759746	0.516829338007696	0.172640204202695	2.9936789080769	0.00275635854070484	0.012907328200356
ARG2	574.565054430285	0.407750469115368	0.165345231072152	2.46605521351527	0.0136610274661342	0.0426781507248689
ARGLU1	81.5042425993396	-0.303361877213564	0.186623183031343	-1.62553157804953	0.104049340932888	0.195811599224308
ARHGAP1	225.302817445175	0.539479550710767	0.172844010946179	3.12119319470522	0.00180119825058788	0.00946111418532967
ARHGAP10	174.967766330264	-0.32872178950236	0.14263102603136	-2.30470044736329	0.0211833558286674	0.0596885500692967
ARHGAP12	10.9259770215963	-0.647027922608628	0.382538207323473	-1.69140731624097	0.090759035926441	0.17732500439308
ARHGAP15	34.5827261044113	0.0460510008064075	0.347546441087417	0.13250315745522	0.894586325758432	0.932616062304539
ARHGAP17	97.5781286905518	0.00581728370048396	0.135501454643801	0.0429315221432576	0.965756120871043	0.979187498161828
ARHGAP18	9772.28696436521	-0.341356649650999	0.0882957248673696	-3.86606090117903	0.000110607328971313	0.0012386242723851
ARHGAP21	1387.34780830375	-0.230922001744931	0.102312811011505	-2.25701942368649	0.0240068610899825	0.0655092251363237
ARHGAP24	9.59806947896919	0.396323279202752	0.437549066721758	0.905780195515258	0.365052205438439	0.498838298353352
ARHGAP25	105.573725632728	0.66506702842138	0.220151988229083	3.02094491070111	0.00251987201863158	0.012037471760397
ARHGAP26	22.7448088378116	0.728835181021141	0.403922525118144	1.80439350543266	0.0711696404679633	0.147165619848026
ARHGAP27	30.3503182416316	1.43235658809695	0.554953210968138	2.58104027472541	0.00985030893842897	0.0334704932241783
ARHGAP29	15.9559413384337	0.0569127205821488	0.48995819212781	0.116158320233377	0.907527068715841	0.941291128157317
ARHGAP30	55.2408437733544	0.827035427753996	0.461707518966172	1.79125397309068	0.073252548537962	0.15046344547253
ARHGAP32	195.452406361356	0.0365346158568788	0.129579633736597	0.281947207314573	0.777983991058689	0.849270936266883
ARHGAP35	61.0463766254117	0.268771696536584	0.171799996536787	1.5644452965925	0.117713030175632	0.214901624329238
ARHGAP4	242.720564992317	0.678331539467611	0.180244343466891	3.76339987386185	0.000167618856012046	0.00170392154462193
ARHGAP45	7074.59765867409	0.262921119775516	0.159135763248654	1.65218122192115	0.0984976132729415	0.187934215637376
ARHGAP5	944.675872184143	-0.712074159823341	0.180413078918321	-3.94690985871218	7.91663452219177e-05	0.000960865731902262
ARHGAP5-AS1	21.257967210593	0.123259536828018	0.240622979987134	0.512251726059617	0.608474845875338	0.720270611578928
ARHGAP6	2332.52156361493	0.303061097287631	0.0923843306916642	3.28043830613557	0.00103645929862798	0.00630790108662648
ARHGAP9	55.0176272039515	1.10996869099297	0.481902511723041	2.30330546944917	0.0212616621273321	0.0598463290353083
ARHGDIA	83.0415123175111	0.361824536557238	0.14775376963633	2.44883455391903	0.014331926270514	0.0442784907453039
ARHGDIB	39357.7976655009	-0.0583008450011755	0.113018076684033	-0.515854159898407	0.60595627225201	0.718135002260086
ARHGEF1	46.1683866595881	0.578589888015317	0.367782044105422	1.57318688415759	0.115675551390727	0.212218795499486
ARHGEF12	5192.12855491819	0.10725127788402	0.0902136459698675	1.18885870015544	0.234495274333434	0.359306542798234
ARHGEF2	12.4261120761737	0.201751304944752	0.354407698828013	0.569263324730025	0.569177451954626	0.686286661089205
ARHGEF26-AS1	27.076387011201	-0.884837866626603	0.293112663158644	-3.01876369683726	0.00253808413428859	0.0120948994672513
ARHGEF3	377.101332501016	-0.496257918346978	0.205546676771728	-2.41433199573498	0.0157640910767888	0.0476041439657342
ARHGEF33	9.06643258236611	0.0866660729438382	0.40861197913389	0.212098708235473	0.832030027458107	0.888540169504892
ARHGEF39	17.5373512479516	0.224142789111016	0.26020901799082	0.861395161634728	0.389020439936395	0.52188144434752
ARHGEF6	174.365067362193	-0.136082893939986	0.187210511698495	-0.726897719072258	0.467288614571307	0.594815108874774
ARHGEF7	65.4745963456917	0.167797504672052	0.192166952097541	0.873186064723972	0.382561669159148	0.515190375279476
ARHGEF9	15.0053003171508	0.604652837285994	0.335659377377193	1.80138818706835	0.0716417167460901	0.147841513680921
ARID1A	226.880500788497	0.722098327384185	0.139213737175374	5.18697609902193	2.13736149363891e-07	1.19313625322049e-05
ARID1B	152.882735912202	-0.154609464135544	0.140221260613184	-1.10261071295067	0.270196255945784	0.398662924684242
ARID2	289.396730205328	-0.478308078292564	0.133896566823427	-3.57222062999809	0.000353967002539297	0.00293540207793412
ARID3A	9.16347199092143	1.17871911033589	0.308045870147804	3.82644023037974	0.000130009697983575	0.00140029188489696
ARID3B	413.532894712934	0.592861095790612	0.173109964471362	3.424765856784	0.000615329478048954	0.00439733260501846
ARID4A	87.6021096784535	-0.153803439765932	0.212599176018512	-0.723443254326347	0.469407605117541	0.596778096615468
ARID4B	256.211245701721	-0.243353449039972	0.16596729752342	-1.46627349285863	0.142573793820163	0.248094654761163
ARID5A	212.083534768308	0.477685127495486	0.218685710125001	2.18434541160664	0.0289368762119552	0.0748164491687547
ARID5B	16.1216092156062	0.548978015836204	0.338992142269189	1.61944171378541	0.105352257813076	0.197578461619494
ARIH1	60.3549733519739	-0.392190528421905	0.168173671232668	-2.33205665040938	0.0196977111398865	0.0563068945934082
ARIH2	354.362870121408	0.282293155317268	0.100436682852813	2.81065789210662	0.00494403240926935	0.0200425230586646
ARL1	19.6274389995544	-0.146456668480113	0.293313908031571	-0.499317163181874	0.61755596583701	0.727903183104503
ARL13B	61.683176423012	-0.796542715947082	0.197356436944442	-4.03606149502647	5.43559744917115e-05	0.000740843381870783
ARL14EP	22.1890026260365	0.147038284175113	0.419050231409891	0.350884627077769	0.725674904959112	0.811666225593844
ARL15	7708.4810780328	-0.47707075657913	0.159990410112756	-2.98187095240837	0.00286492732978755	0.0132830921142357
ARL16	70.8357520080016	0.205478253088282	0.157507173446106	1.30456441184623	0.192041213098368	0.310296164531585
ARL2	416.504371374648	0.635861135309378	0.171468443853148	3.70832743926896	0.00020863276281544	0.0019942597455421
ARL3	18.3987868803026	0.320198441104048	0.266228821217871	1.20271892291485	0.22908510867427	0.353711463037607
ARL4A	25.2359217402504	0.702372982026282	0.337916123721092	2.07854237404192	0.037659432292689	0.0910775692715594
ARL5A	109.980961459321	-0.4074830022599	0.153786397591537	-2.64966868748815	0.00805707390218388	0.0287891568948187
ARL5B	94.0962505767576	-0.279464625681358	0.191241992007273	-1.4613141326761	0.143929253158809	0.250052440709303
ARL6IP1	1220.4369889467	-0.786872525272059	0.15925084167725	-4.94108864345467	7.76875761693867e-07	3.22948907063293e-05
ARL6IP5	17919.3940156487	-0.488369748581314	0.0929104854324978	-5.25634696996745	1.46944940095341e-07	9.5044636056008e-06
ARL6IP6	384.748627631705	-0.155127273732878	0.158132556858371	-0.9809951651627	0.326595125785002	0.458735842385864
ARL8A	8.22081801314826	0.0232950928676038	0.249404557209436	0.0934028356508413	0.925583537844467	0.953598985572938
ARL8B	4184.27265104996	-0.521623482604946	0.169399081611276	-3.0792580316458	0.00207516864082335	0.0104712409360554
ARMC1	32.0190556995014	-0.700734707703935	0.233362291531008	-3.00277608308806	0.00267529191590611	0.0126316707232899
ARMC3	1139.54688867728	-1.01324880366002	0.155289821725669	-6.52488870423201	6.80520464352211e-11	3.16571638869369e-08
ARMC5	38.4378609062992	-0.0686828089722163	0.233032230449782	-0.29473523400454	0.768196145287564	0.842067789869189
ARMC6	38.6534412019174	0.330830184207722	0.191734008252642	1.72546428890068	0.0844438341214701	0.167771367812211
ARMC7	154.580125922985	0.257986251682544	0.180954016121188	1.42570061285496	0.153954779559111	0.262612928498858
ARMC8	2962.54077619129	-0.558858286761405	0.123887104712656	-4.51102871487411	6.45139858211515e-06	0.000154849417072931
ARMCX3	3694.75541405437	-0.335532426618385	0.107945636181572	-3.10834637218681	0.00188137430274251	0.00975953681333642
ARMCX5	10.5869804769301	0.0981977355855864	0.308951004524623	0.317842422091106	0.75060446981489	0.829579711010483
ARMCX5-GPRASP2	83.6685289630595	-1.01401672106607	0.162647261086718	-6.23445309986146	4.53359124716927e-10	1.26539008267419e-07
ARMCX6	1043.2180070209	0.246624094617404	0.124485656172005	1.98114467321951	0.0475750516837741	0.108436929514417
ARMH3	24.7781998955081	-0.300792266821102	0.198290124931099	-1.51693013923724	0.129284323189581	0.230723155505849
ARMT1	38.3082149924949	-0.427754206231885	0.243865520783089	-1.75405774813226	0.0794206125275994	0.160268532076455
ARNT	452.934231002854	-0.240496992242337	0.111267295360835	-2.16143469168022	0.030661776710529	0.0779835711234463
ARNTL	16.4385485174693	0.111799830522465	0.273612083524274	0.40860706545713	0.68282804474246	0.779269529099193
ARNTL2	10.7088526220921	-0.741856919213354	0.371800794179986	-1.99530751635304	0.0460093506319347	0.105856181423309
ARPC1A	139.352761252991	0.528142765818677	0.131165634947001	4.02653306281083	5.66052832238772e-05	0.000758267027045968
ARPC1B	2966.98899879896	0.686645947489656	0.146754610317254	4.67887138949342	2.88458299170498e-06	8.51023492702994e-05
ARPC2	11509.7271738444	-0.458993403044332	0.0914170167863483	-5.02087487843812	5.14366584644098e-07	2.35464304585544e-05
ARPC3	1688.39951986956	-0.0163757103798143	0.117912763332903	-0.138879879641026	0.889545070594559	0.929046958508725
ARPC4	2232.8487142383	0.479543441980605	0.120773419830752	3.97060414992489	7.16906080408338e-05	0.000894438761112268
ARPC5	12632.416202363	-0.0104772152841342	0.101251954329907	-0.103476672163745	0.917584663011475	0.948458848054079
ARPC5L	19.2280004737728	0.252025988322452	0.221232904826917	1.13918853309649	0.254624527260906	0.381741406815806
ARPP19	2896.05420507108	-0.82187457540013	0.155068667829529	-5.30006858834717	1.15759185185315e-07	8.02022326294568e-06
ARRB1	1528.24991900294	0.297345766646403	0.122173185168337	2.43380547242591	0.014941022332901	0.0458125697332423
ARRB2	65.1221526074303	0.267350464706899	0.222210623718627	1.20313988698142	0.228922192377612	0.35359701267145
ARRDC1	46.294902651542	0.447452867470685	0.207284066126331	2.15864574558268	0.0308776608825007	0.0784179013819746
ARRDC1-AS1	21.6575109290876	0.390082723481983	0.250030660616461	1.5601395545659	0.118726905999218	0.216315287483636
ARRDC2	13.443886627681	0.124699737590339	0.409077294524884	0.304831725591539	0.760494317234937	0.836817862701972
ARRDC3	956.901799902552	-0.0924634410187753	0.202984375968279	-0.455519990529837	0.648735189236863	0.752210454198893
ARRDC3-AS1	68.248731003487	-0.0986496794916664	0.138023079810544	-0.714733214380352	0.474773909923225	0.601832694723967
ARRDC4	185.288999042189	-0.147913959316867	0.259486446037318	-0.570025762715925	0.568660224694258	0.68583231296768
ARSA	194.637115573901	0.776242855226632	0.173240648799661	4.48072008853011	7.43916228096543e-06	0.000171844593447889
ARSB	16.0375046059833	0.610263672403264	0.318918587926884	1.91354061978718	0.0556788785759216	0.121784337543133
ARSG	11.6464052179069	0.351591573302312	0.360518009494789	0.975239971492724	0.329441239038963	0.46193648114994
ARSK	210.350714991507	-0.624399621466041	0.15090858973436	-4.13760159421776	3.50955069495804e-05	0.000543340740713869
ARV1	54.4341120622649	-0.427260338089924	0.201696481179794	-2.11833312902004	0.0341468648152871	0.084511655052027
ASAH1	20027.0777753079	-0.471157729413126	0.148713925251932	-3.16821527382154	0.00153377903085365	0.00841296314003894
ASAP1	2880.53769976793	-0.242401562630095	0.107302289798281	-2.2590530275336	0.0238800865354605	0.0652361759968999
ASAP2	366.158853724101	-0.391966092928333	0.186305226684428	-2.10389209097318	0.035387861054479	0.0867513211144807
ASAP3	31.8837443683456	0.0683103915325755	0.269687410855817	0.253294698910126	0.800040492231403	0.865418621261054
ASB16-AS1	104.382221134001	0.543511178183973	0.153952535049396	3.53038147770406	0.000414960887665511	0.0033474425364198
ASB7	36.3578724932088	-0.151889042468508	0.202671520048972	-0.749434565013411	0.453595324234621	0.58180134387595
ASB8	2428.89332663055	0.202575584316133	0.0944649434968311	2.14445250076213	0.0319966474538587	0.0804155515762145
ASCC1	35.9164917402038	-0.42087136768235	0.221498318552709	-1.90011089218357	0.0574185686030481	0.124428127037085
ASCC2	28.0003562661028	0.418174498235937	0.277737345021961	1.50564735254768	0.13215772573556	0.23465082201212
ASCC3	22.5001094798169	-0.2125634384518	0.250457735399505	-0.848699833976939	0.396048338623777	0.528840379991209
ASF1A	281.936292852802	-0.000738256928195913	0.202605429784619	-0.00364381610591938	0.99709266182033	0.998012112020779
ASF1B	71.2080024395673	0.38654141519604	0.17124100244318	2.25729474647463	0.0239896634220155	0.0654805873064179
ASH1L	48.6116577280636	0.0840518917011562	0.183211135323476	0.458770650336045	0.646398873142644	0.750584879559074
ASH1L-AS1	8.96263791085115	-0.385629668562007	0.256063890383217	-1.50599004016102	0.132069730474248	0.234537210871283
ASH2L	568.638716669396	-0.107802517290293	0.124945393934109	-0.862797049942826	0.388249061434207	0.521132877322172
ASMTL	46.1402601880905	0.229839316803434	0.176089826819594	1.30523904165632	0.191811463844562	0.31002749674016
ASNA1	679.250539809863	0.193752406791397	0.127308337699115	1.5219145131666	0.128030502170571	0.229197356735258
ASNSD1	12.9255989572381	-0.556509997880706	0.425833167642037	-1.30687330196064	0.191255744755189	0.309385224459917
ASPH	597.175480289511	-1.07979420333845	0.167893398080702	-6.43142741574281	1.2641114453655e-10	4.59697391905725e-08
ASPM	18.5957604282387	-0.116256322188417	0.377755439680656	-0.30775552110301	0.758268368911372	0.835309392861434
ASRGL1	161.632489887259	0.122539357979644	0.188305740139463	0.650746800861666	0.515209946646137	0.638311473530261
ASS1P1	284.6282233597	0.720744357577677	0.186766504954174	3.85906647315867	0.000113820977856521	0.00127076243734897
ASXL1	18.9232949879031	-0.38351247267943	0.274832150090584	-1.39544253666474	0.162882431739166	0.274723493725814
ASXL2	17.0862925120456	-0.199211897583738	0.209885629493662	-0.949145008471163	0.342546865727841	0.474965280624409
ASXL3	96.5557015971431	0.574785677012471	0.24612266064446	2.33536268260478	0.0195244821629901	0.0560043414491795
ATAD2	80.2754376244956	-0.336050755581348	0.240082360090789	-1.39973113998991	0.161593845076735	0.272974281956532
ATAD2B	129.761482461866	-0.207649448432662	0.164439074438767	-1.26277436881333	0.206670278533444	0.327860011528616
ATAD5	17.1760702765953	-0.771268911190856	0.334088143035815	-2.30857911981682	0.0209669477165487	0.0592154126172202
ATE1	1090.01867396105	-0.513393466976916	0.140515285724869	-3.65364852890203	0.000258540117303975	0.00232139559369718
ATF1	45.1042782850022	0.315170332065737	0.211317079259873	1.49145697626337	0.135841558831625	0.239191814748764
ATF2	357.68510078287	-0.279940646963409	0.135794221198592	-2.06150633283585	0.0392547599295031	0.0939671035901289
ATF3	59.7393476761786	0.513992619316385	0.184606754813314	2.78425683738478	0.00536505321588522	0.0212987573292289
ATF4	5432.84077790738	0.381554868998614	0.119115788765816	3.20322664990077	0.00135896982216756	0.00773646631279421
ATF4P3	11.8767440205708	-0.0970752675657298	0.232824209694079	-0.416946621200958	0.676717451703281	0.774104541649808
ATF6	107.1351428274	-0.172408607663249	0.217957559797594	-0.791019168242463	0.428932806019725	0.558848303815244
ATF6B	30.2886202685695	0.905401542432215	0.22936446790361	3.9474359333317	7.89926468632784e-05	0.000960865731902262
ATF7	120.759704061234	0.125861481978241	0.122143725619572	1.03043755493629	0.302804651529344	0.433040351455155
ATF7IP	905.026717051769	0.00920568519028042	0.168072849602955	0.0547719944775574	0.956320112068701	0.974056412222201
ATF7IP2	143.977015083275	-0.959261661633028	0.23853903881817	-4.02140323188038	5.7852473772051e-05	0.000764764298077356
ATG10	71.8305341204397	-0.314769822366745	0.123269257181915	-2.55351439249952	0.0106641871166921	0.035604389590897
ATG12	370.870304567674	-0.458611059877772	0.154366014383043	-2.97093282942304	0.00296896709711116	0.0136168260899901
ATG13	308.548579886503	0.400926647338795	0.127744966044753	3.13849273088646	0.00169819147072289	0.00909020957670792
ATG14	15.2477490095941	0.241999015762727	0.299430935292316	0.808196439444303	0.418977507122082	0.549911496315412
ATG16L2	88.6407282926497	1.11190496167445	0.336767846833628	3.30169572935436	0.000961022581382754	0.00602969145634433
ATG2A	10.5938125389853	1.06653868843162	0.385652971153296	2.7655399237354	0.00568286483007266	0.0222508643386693
ATG2B	15.4464651648852	-0.141219892191656	0.275589921019588	-0.512427637662477	0.608351752368594	0.720270611578928
ATG3	129.338272713569	-0.0581042363392565	0.200752510181036	-0.289432178391487	0.772250673424403	0.844900529587075
ATG4A	113.260673328427	-0.809896506595227	0.156978345923986	-5.15928806503927	2.47890654193665e-07	1.34535766712106e-05
ATG4B	90.9368585748653	0.327604628900993	0.151031873780478	2.16910921317946	0.0300743933975144	0.0767384013826049
ATG4C	66.6857063501639	-0.550226053946193	0.235454494385947	-2.33686791743413	0.0194460529934615	0.0558402385929234
ATG4D	106.32600068401	0.660599279821895	0.204351566008456	3.2326607166522	0.00122643127067897	0.00716139096429341
ATG5	66.8350404587347	-0.578259608578032	0.173401112764629	-3.3348090987337	0.000853579762089193	0.00555537687931334
ATG7	30.3295418608091	-0.203502104263799	0.207108487358014	-0.982586985496249	0.325810752300686	0.45783159367454
ATG9A	476.588935208822	0.444275855036441	0.154319530266404	2.87893472893212	0.00399020908650158	0.016999717647638
ATIC	13.4317637159404	-0.294655829540918	0.376826386397832	-0.781940543913604	0.434249516231674	0.563670412445817
ATL1	1087.78008961742	-0.272221935684292	0.129118251461443	-2.10831491755124	0.0350037584445424	0.0861339335629056
ATL3	316.659648371087	-0.316886028693342	0.135238968883462	-2.34315620201458	0.0191213758147519	0.0551327510606659
ATMIN	67.606003181355	0.106526494920341	0.232467709507942	0.458242115198805	0.646778505716702	0.750847204081576
ATN1	23.8784100203219	0.553384031930708	0.267464506234976	2.06899988234156	0.0385460977407083	0.0926555441807607
ATOX1	348.454923110158	0.564816719907325	0.15805856864052	3.57346472744489	0.000352288717257936	0.00292894338629173
ATP11A	371.263717849509	0.355041637760654	0.177308788109771	2.00239165551596	0.0452426252306897	0.104634281694746
ATP11B	609.882613019253	-0.256954339394479	0.219105103765912	-1.1727446553185	0.240898218137164	0.366620142231182
ATP11C	25.0245794800023	-0.439887699208267	0.301800435797082	-1.45754494371913	0.144966014620281	0.251333143325065
ATP13A1	9.1196707164953	0.474060557250745	0.401052525580346	1.18204107196371	0.237189404394796	0.362325849702071
ATP13A2	138.740155641035	0.509520564694274	0.214814667037043	2.37190770873392	0.0176965104314707	0.051868349956507
ATP13A4	206.963578167778	-0.721691244193926	0.236007084277155	-3.05792195350545	0.00222877615399156	0.011018681299769
ATP13A5	55.6931637722543	-0.195104894751172	0.217347464883891	-0.897663540061989	0.369364952844467	0.503112970487674
ATP13A5-AS1	54.5242192818224	0.236656457310726	0.213707178859412	1.1073865584385	0.268126834882193	0.396387870757286
ATP1A1	145.931032995615	0.250846644445595	0.145943795603899	1.71878936961739	0.0856527318791487	0.169621232055018
ATP1B1	74.6291354480194	0.555302964226685	0.270736935726888	2.05107944631116	0.040259210564949	0.0956682627119891
ATP1B3	165.508134199772	-0.877642660734303	0.172224597873957	-5.09591934931739	3.47052864129343e-07	1.73864586137413e-05
ATP23	14.1815908305533	-0.58080803511555	0.327081373304263	-1.77572947443651	0.075777516860879	0.154577273379396
ATP2A2	194.348724352801	-0.530039439332341	0.153794392899186	-3.44641588903562	0.000568075373294136	0.0041757173225812
ATP2A3	8586.34328059769	0.613082361724703	0.176358011926823	3.47635106013269	0.000508286463387115	0.00385815886622279
ATP2B1	34.440288417584	0.168837596631638	0.255613839849369	0.660518212672414	0.508921334842275	0.632767280141808
ATP2B1-AS1	10.1713680193104	0.0144510971586838	0.285854719405217	0.0505539918625534	0.959680925087856	0.975863740728975
ATP2B2	14.1696744141008	0.0953035094174485	0.291977569556433	0.326406955035046	0.744116476086152	0.824367640608485
ATP2C1	1212.66465802421	-0.200830691438752	0.146612193273163	-1.36980892895157	0.170746554072897	0.284548462425474
ATP5F1A	136.56195658401	-0.129627143479446	0.151880711312964	-0.853479960416679	0.393393195988954	0.526590590794202
ATP5F1B	879.839414706905	0.0406204704644443	0.0896468958619714	0.453116307863993	0.650464993001728	0.753515061856265
ATP5F1C	419.409491602299	-0.499916158180756	0.119708114837565	-4.1761258947157	2.96515755967601e-05	0.000479579870868791
ATP5F1D	169.674426018391	0.510240237578206	0.173364554645603	2.94316354701949	0.00324876741364723	0.0145985321361177
ATP5F1E	7736.90206533215	-0.379519303462257	0.130317534661248	-2.91226583167639	0.00358817125284892	0.0156799056262183
ATP5F1EP2	31.8077831982255	0.169226484259303	0.171902310940546	0.984434027287926	0.324902154265059	0.456817378204989
ATP5IF1	734.192234122209	-0.958284303412832	0.127072231079188	-7.54125661660612	4.65464132893438e-14	6.0179862170167e-11
ATP5MC2	269.909521632378	0.344494479955225	0.148213537049613	2.32431184635927	0.0201087863539004	0.0572886363054107
ATP5MC3	145.073828592304	-0.359493642164689	0.13475050736195	-2.66784629759548	0.00763391726952874	0.0276924388436785
ATP5MD	1202.58957552121	-0.697163595035949	0.190151019732847	-3.66636790071087	0.000246019914212106	0.00223569166691913
ATP5ME	138.545276802487	0.200335817675992	0.144334882865391	1.38799307346117	0.165139154298571	0.27757130047191
ATP5MF	253.980301908683	0.11310715809728	0.158226493254273	0.71484336011615	0.474705838883675	0.601832694723967
ATP5MG	2099.65809353388	-0.301763387505026	0.138012718611536	-2.1864896984922	0.028779797544316	0.0745557788943047
ATP5MPL	2285.68402097014	-0.322059779499872	0.133125037729475	-2.41922770496662	0.0155535005761204	0.0471284575459431
ATP5PB	449.12198417008	-0.356923390931694	0.121807681654185	-2.9302207059897	0.00338721331386101	0.015033933149981
ATP5PD	213.588292479958	-0.22870954604779	0.137523681686127	-1.66305572424812	0.0963012815491813	0.18500830274414
ATP5PF	1090.98227272669	-0.209562155026398	0.0911920796553911	-2.29803022168504	0.0215600691146901	0.0604883156753037
ATP5PO	85.8414274914821	-0.0470110996780647	0.131248122588382	-0.358184930579921	0.720204923788638	0.808095484608847
ATP6AP1	1223.22887970171	0.552433812726569	0.140665130461235	3.92729748243335	8.59057018642524e-05	0.00101354203081145
ATP6AP2	2376.32671170398	-0.280452685081821	0.154578062515379	-1.81431103817799	0.0696298531231928	0.144726390459675
ATP6V0A1	403.950849252514	0.00553605691244282	0.15304402017745	0.0361729710577645	0.971144437851266	0.982030732585086
ATP6V0A2	40.0656457772227	0.471887249729719	0.202316582516245	2.33242003132308	0.01967860533011	0.056292912289852
ATP6V0B	380.267009838485	0.523010550620668	0.158049695834111	3.30915252864276	0.000935788415666944	0.00593232773046747
ATP6V0C	100.906243795388	0.304162853926801	0.177265660213084	1.71585886155942	0.086187877753167	0.170453569500354
ATP6V0D1	1194.5525676133	0.523148668249542	0.113556881931553	4.60693054750193	4.08656418337271e-06	0.000109674850294967
ATP6V0E1	7628.29419062597	-0.280911950238593	0.0977349128734529	-2.87422316119847	0.00405022670413128	0.0171944525316502
ATP6V0E2	21.9189556374149	0.622407004860228	0.327048406115684	1.90310361775641	0.0570270259874721	0.123816636185793
ATP6V1A	1464.42672265854	-0.356386153843807	0.113930010682029	-3.12811481110501	0.00175931443761524	0.00929515561982873
ATP6V1B2	482.288919849175	0.410538595390951	0.21521141292752	1.90760605957833	0.0564421513705536	0.122792591215362
ATP6V1C1	337.827553790756	-0.679087312869996	0.16790950579689	-4.04436490743679	5.24651496563966e-05	0.00072391532061206
ATP6V1D	854.650439435102	-0.619471329748698	0.12200364647445	-5.0774820888524	3.8246954899946e-07	1.86817251208786e-05
ATP6V1E1	2084.01949710223	-0.0210894822428316	0.0827924536337686	-0.254727107570947	0.798933877898727	0.86479612777758
ATP6V1E2	11.3625495922829	-0.000103275088398228	0.286048656095613	-0.000361040285271286	0.999711931536812	0.999814277148149
ATP6V1F	1492.43006291468	0.186150475664547	0.128160272967356	1.45248189126409	0.146367660775944	0.253221558290822
ATP6V1G1	1577.23173188638	0.0597447685095207	0.0949697093833921	0.629092885483427	0.529288247912493	0.650473882734575
ATP6V1H	52.0920133240933	-0.219093214258352	0.19734821637915	-1.11018593569361	0.266918912028091	0.395348789787767
ATP7A	19.50487740647	-0.485999665343887	0.307800392008532	-1.57894427025426	0.114348840434493	0.210490639194377
ATP7B	33.2721187279539	0.590414521216659	0.297417900858969	1.98513445058785	0.0471295147968017	0.107546888589104
ATP8A1	309.494029043486	-0.295669142625296	0.15834611431026	-1.86723333195261	0.0618690107883127	0.131648522411463
ATP8B2	66.0699346576992	0.609779687851018	0.198403483888992	3.07343236065448	0.00211611652729798	0.0106120853979332
ATP8B5P	8.59966619323812	-0.656076465638113	0.340344581273128	-1.92768300639289	0.0538945670947909	0.118840622472556
ATP9A	2099.15006865007	-0.133001243706795	0.144142237132032	-0.922708335551699	0.356159220766293	0.489700130565225
ATP9B	50.9917855066515	-0.282318442609022	0.206882223144055	-1.36463364671231	0.172368224051336	0.286437572850841
ATPAF1	856.146544673456	-1.08177839950659	0.220993036077068	-4.89507913330507	9.82661786367588e-07	3.7943173877569e-05
ATPSCKMT	29.2740043534133	-0.323913600747428	0.240321822317832	-1.34783265882132	0.177712211163739	0.293041121744565
ATRAID	268.242005279798	-0.100963970025494	0.14163885071289	-0.712826809292273	0.475952933874401	0.602589970323875
ATRX	641.948710683617	-0.69021725494218	0.166899572805502	-4.13552439553894	3.54144988122078e-05	0.000547411770405788
ATXN1	43.384374977273	0.155200554757066	0.187971858643348	0.825658456947739	0.408997864431002	0.541029131702973
ATXN10	216.19871828725	-0.609428141918217	0.156960623582295	-3.88268170710148	0.00010331076194387	0.00117353817840659
ATXN1L	68.9629185268399	0.379220493955985	0.133512700450422	2.84033273745971	0.0045066499628731	0.018646956157267
ATXN2	156.121327967375	-0.0458320555405352	0.118792556822164	-0.385815885831528	0.699633029319816	0.792798406614694
ATXN2L	92.5687750089282	0.314264332576756	0.162247084343032	1.93694902961905	0.0527515742504256	0.117224817561995
ATXN3	55.5741517472236	-0.0381386786931626	0.196700076393702	-0.193892546420912	0.846260020045554	0.899143777367648
ATXN7	37.8625288364448	0.140797529731568	0.210067392650591	0.670249332630879	0.502698860328891	0.627025685208495
ATXN7L1	28.6605447364377	-0.0637590012245288	0.186361141589942	-0.342126049886624	0.732256034087188	0.816133393838876
ATXN7L2	9.48784212243591	0.441114634809267	0.27741992720803	1.5900611006883	0.111821033098739	0.207125459298745
ATXN7L3	138.431627128171	0.526200606603769	0.147138534357032	3.57622569032081	0.000348590732463943	0.00291556752178104
ATXN7L3B	685.16032655921	-0.103018399470155	0.104515074211981	-0.985679819364711	0.32429025547862	0.456219974909367
AUH	13.025304455857	-0.237182168842414	0.22565229630593	-1.05109574653232	0.293214617435328	0.423354064103712
AUP1	154.325334518347	0.488973761603375	0.153427731667355	3.18699726763552	0.00143758132939106	0.00803730817803848
AURKA	16.0524263846211	-0.832138298573038	0.337539854493378	-2.46530383744466	0.0136897111166466	0.0427540882028519
AURKAIP1	152.242028240318	0.492398025685226	0.160851944579046	3.06118789532726	0.00220460698878951	0.0109213010514628
AVL9	12.7239495000393	0.709627327682628	0.265256338798204	2.67525115855	0.00746732850049302	0.0272908088744169
AVPR1A	640.89490702752	-0.33963900378637	0.1613702751011	-2.10471850267085	0.035315818900007	0.0866297728650108
AXIN1	37.522195524095	0.339835600364819	0.194340826484842	1.74865779111691	0.0803501902422982	0.161579441824788
AZI2	95.839970511746	-0.776461482132564	0.16277224378948	-4.77023271324315	1.84013207876889e-06	6.17740559364029e-05
AZIN1	3040.75549203582	-0.759897119873927	0.132217531433253	-5.74732496996848	9.06663736015074e-09	1.18955720800308e-06
B2M	1196025.35431973	-0.380953412348682	0.123703494519253	-3.07956872058608	0.0020730053998872	0.0104657311377251
B3GALNT2	14.2124959120443	0.405646484822155	0.342688887370003	1.18371648387938	0.236525311576535	0.36176855625351
B3GALT4	319.032009801811	0.414949555582086	0.135153139405302	3.07021766129842	0.00213902821018668	0.0107159828642634
B3GAT3	10.517715673046	0.56248700237643	0.342577184856444	1.64192779683252	0.100604968420271	0.191114086489242
B3GNT2	96.3959429053002	1.04962364283253	0.336917552981827	3.11537239168168	0.0018371281816149	0.00958702201185682
B4GALT1	243.698255494128	0.210619845133253	0.18268101613831	1.15293777966393	0.24893592389051	0.375518072959604
B4GALT1-AS1	461.103201562407	-0.466733189519205	0.161808629968615	-2.88447649306304	0.00392065027912794	0.0167691911457097
B4GALT3	42.1570591528535	0.31065563711001	0.232656474298581	1.33525464118969	0.181793018700805	0.298025843209962
B4GALT4	27.4457203101517	0.471365674746414	0.279549398540593	1.68616236417324	0.0917645307228123	0.178539673497541
B4GALT6	55.3616604916782	-0.2596259413935	0.286055886125505	-0.907605660243577	0.364086602735343	0.49816623701374
B4GALT7	11.9504284201338	0.73929727724784	0.282409417767918	2.61782090374687	0.00884932371515872	0.0309188281020692
B9D2	66.4281524947903	0.418812823080373	0.182502435826172	2.29483415486728	0.0217426304648795	0.0608131513230062
BABAM1	102.281648430545	0.459904651618798	0.15071862169615	3.05141227038269	0.0022776759797468	0.0111924631016833
BABAM2	382.926021507799	-0.0187284965839974	0.0939942112877974	-0.199251595682348	0.842065940955757	0.895703634276654
BACE1	44.6003732249519	0.154739386894358	0.254856522493668	0.607162749378732	0.543742910521991	0.664234193439159
BACH1	248.016586679066	-0.177000793785248	0.165133881480816	-1.07186237129544	0.283781853560951	0.413524004689279
BACH2	19.4129126421292	-0.00128778751623879	0.303314103682994	-0.00424572250548795	0.996612413740949	0.997735875162465
BAD	561.345427170463	0.36838883820247	0.138843747417658	2.65326199453774	0.00797179680633919	0.0285680421867672
BAG1	387.503555621269	-0.151410353484103	0.0983376674605072	-1.53969844307025	0.123633876524912	0.223147023525527
BAG2	13.9912493979435	-0.434710699566922	0.361642840596538	-1.20204425684152	0.2293463816577	0.35396589659667
BAG4	95.6927663243802	0.0871093436934179	0.143672077875072	0.606306701912967	0.544311109084591	0.664480698299763
BAG5	172.161571407127	-0.265788675638929	0.1388761096987	-1.91385455868236	0.055638742009791	0.121784337543133
BAG6	35.0461855909408	0.0628972738155088	0.203168846496019	0.309581291129403	0.756879385307348	0.834437954527422
BAHD1	15.8904298112995	0.571765023627778	0.27684682160865	2.06527573733905	0.038896917909065	0.0932247279326929
BAIAP2	30.1067809098854	-0.139016178125226	0.238348511023906	-0.583247520733546	0.559726685128048	0.678625261841922
BAIAP2-DT	100.689488581087	-0.160913154129185	0.263474940364315	-0.610734189394581	0.541375567889339	0.662448072351922
BAK1	100.867735345587	0.31710190614235	0.193253383047841	1.64086082810696	0.100826307987027	0.191324442973824
BAMBI	191.019943949492	0.711891964358641	0.274503297879855	2.59338219196996	0.00950370925845516	0.0326133559755084
BANF1	180.677222477786	0.207043437531964	0.140849453763777	1.46996265870653	0.141571867632101	0.246790787811919
BANK1	2922.78227624232	-0.853446379473708	0.185435175165869	-4.60239746159439	4.17655198548166e-06	0.000111173668518175
BANP	17.8500050448761	0.449534919865758	0.22615195646879	1.9877560507764	0.046838676540229	0.107083321114322
BAP1	541.34993006638	0.719044418401998	0.181769708882281	3.95579892174263	7.62793018424698e-05	0.000938504407681471
BARD1	517.398602129693	-0.2423458050601	0.161435764042364	-1.5011903124298	0.133306344897961	0.236188741436451
BASP1	61.5540265992978	0.431472126292612	0.333950049711538	1.29202593820636	0.196348162103032	0.315792755282272
BAX	164.99568971486	0.843178792350324	0.150282003248608	5.61064381711411	2.015752711375e-08	2.03009157086828e-06
BAZ1A	305.790526927282	-0.607418303976072	0.215831585141762	-2.81431609547374	0.00488811373567849	0.0198556755523351
BAZ1B	45.5961148607302	-0.370028482125971	0.16719964365832	-2.2130937245425	0.0268911846718725	0.0710960711933756
BAZ2A	96.8733978864521	0.639311756800522	0.159345246053413	4.0121169136494	6.01766826730581e-05	0.000784307465976094
BAZ2B	89.6997382358724	-0.544339522077682	0.24469973912456	-2.22452023866113	0.0261134623772877	0.0698100871084114
BBC3	68.7560487319036	0.403202404055113	0.22169079349481	1.81876025476246	0.0689480145197181	0.143492363409273
BBIP1	116.139569959178	-0.927224861121389	0.162441866590645	-5.70804116316887	1.14283785013781e-08	1.37831888370324e-06
BBOF1	665.227237312739	-0.697720812929321	0.160436511593966	-4.34889044892174	1.36828037416651e-05	0.000271130445745084
BBS12	37.6529558792406	-0.283552449985319	0.269294961046217	-1.05294376427881	0.292366766586168	0.422629615682195
BBS2	57.1631671542659	-0.00434137866260021	0.206247530871439	-0.021049360660256	0.983206280271431	0.988476173211351
BBS9	8.62356053360611	-0.792110362945992	0.350672960080919	-2.25882931710278	0.0238940041259366	0.0652559480867416
BBX	578.039610998264	0.268786252750801	0.121936424039061	2.20431470636451	0.027502219403676	0.0721840895632752
BCAP29	802.065519403133	-0.532758661316322	0.186397295650625	-2.85818879215341	0.00426066812945956	0.0178483992095585
BCAP31	3774.09225643652	0.357323625330013	0.12968422788937	2.75533602771522	0.00586318848999904	0.022810628577778
BCAS2	19.2066812451114	0.0162168500989235	0.367144594280186	0.044170199838344	0.96476873594491	0.978588363492811
BCAS3	101.340785803388	-0.0101423243894443	0.142276268390638	-0.0712861287702407	0.943170034780138	0.965506451825125
BCAS4	515.960566301213	-0.315945319245802	0.166412103712681	-1.89857175167558	0.0576208054669553	0.124728040905536
BCAT1	69.992126994966	0.0503515798249746	0.220197938265585	0.228665082977501	0.819129235511301	0.879320163631973
BCCIP	18.8307296632079	-0.261146793443499	0.268839842875155	-0.971384266002458	0.331356960648602	0.463947864252662
BCKDK	234.707516033081	0.363120357713145	0.138880064496205	2.61463269786332	0.0089323455301685	0.031146889988525
BCL10	49.1512036044734	0.0602503920274838	0.204355450031363	0.294831344200691	0.768122720949422	0.842067789869189
BCL2A1	68.668006717614	0.510864372290639	0.439763122171618	1.16168079253193	0.245365150571209	0.371508393665551
BCL2L1	3081.65694157077	0.511920522214925	0.126763794873666	4.03838116967948	5.38213463022546e-05	0.000737420381524159
BCL2L12	8.26435001628462	0.490433866064848	0.228067834311999	2.15038594786642	0.031524698937193	0.0796121926889044
BCL2L13	46.1544982894388	0.297998583656475	0.183114288449831	1.62739121113489	0.103654036955595	0.195299453920087
BCL2L2	197.470114480873	0.455895285232169	0.146257261120327	3.11707796071131	0.0018265326315842	0.00955725617458277
BCL6	19.1928977044853	0.529702037849802	0.389466045416362	1.36007244812194	0.173806998845791	0.288173892010274
BCL7B	470.846853829931	0.424707007206901	0.12819353294723	3.31301429520419	0.000922962623273888	0.00588347537119876
BCL7C	11.9748476529369	0.318121200951357	0.240281997177221	1.32394937901538	0.185519857174953	0.3019565952586
BCLAF1	66.6712056212987	0.107981307441866	0.21525202953571	0.501650589194337	0.615913326990617	0.726322705380413
BCLAF3	24.8153209984501	0.194300417718494	0.244253459637554	0.795486860275449	0.426330351311274	0.556125143805559
BCOR	63.9548843069441	0.480619895497189	0.199363924546203	2.41076662486048	0.0159190310035903	0.0479268485217662
BCORL1	49.6624757588597	0.276549154543617	0.220198881619103	1.25590626305717	0.209149957554042	0.330987515850548
BCR	351.838169226303	0.275515107321727	0.172081919373769	1.60106946926421	0.109361533469355	0.203573327069766
BDNF	40.2376510289228	0.391381747952564	0.233066092186608	1.67927365272507	0.0930987233972218	0.180452664457829
BDP1	79.7525567910825	-0.280097582726365	0.201351146920715	-1.39109007825348	0.164198113165035	0.276322371663949
BECN1	1649.80581532898	0.132847568647119	0.10870383196186	1.2221056631539	0.221667671806551	0.345315178739946
BEND2	5965.48262607634	-0.350324566732956	0.130032517491215	-2.69413046437884	0.00705725347645771	0.0261938864785393
BEND7	122.842424019555	0.218994262491571	0.223018987982875	0.981953440253199	0.326122786462881	0.458204156616695
BEST2	84.6311950094471	0.0652302384121518	0.192532084946339	0.338801911537665	0.734758961161182	0.818036654462335
BEST3	126.098377604174	0.454865812892357	0.262554138404093	1.73246483813666	0.0831908323536159	0.166024768388657
BET1	2864.18434900291	-0.388730522217713	0.190035345180754	-2.04556958521568	0.0407987364271976	0.0966916196402943
BET1L	287.21120590973	0.702475568325381	0.201631042888086	3.48396535703724	0.000494043430857328	0.00379898454068407
BEX1	49.4675239299902	0.883814598217176	0.437400298872605	2.02060812600083	0.0433203470880544	0.101098057979743
BEX3	20891.3134606589	-0.68694864313432	0.144741415903016	-4.74604064668407	2.07437044479665e-06	6.82307234855842e-05
BEX4	1405.77714070082	-0.191386673686799	0.127644487109412	-1.49937281288732	0.133776942506037	0.236665510927468
BFAR	88.6966859905236	0.0764797980585634	0.114472766110287	0.668104743663484	0.504066734039001	0.628170420312157
BICD1	213.44333526981	-0.0610893645533594	0.13994039132262	-0.436538471673439	0.662446092817937	0.762477010929943
BICD2	6098.5686223106	0.092324029408418	0.132946766613029	0.694443586410399	0.48740406760481	0.612090286210488
BICRAL	136.718037475807	-0.255054440417744	0.120679598344425	-2.11348433303373	0.0345593345684405	0.0853332848237338
BID	698.227604927338	-0.357972394122452	0.153152294885126	-2.33736226016694	0.0194203557355186	0.0557992515236121
BIN2	18868.5691684976	0.0916648131901078	0.0956592610129002	0.958242957550616	0.337940260277429	0.4707455301084
BIN2P1	55.3202517894425	-0.180636568348605	0.173114583423918	-1.04345090272532	0.296739508680031	0.427180704434898
BIN2P2	8.30547866161099	-0.474640909247055	0.231125216848825	-2.05360936257124	0.0400135152504948	0.0952465961213655
BIRC2	505.74792638243	-0.268298657002237	0.124710639755466	-2.15136942227479	0.0314470527068264	0.0794841546941752
BIRC3	49.4966996392859	2.76216252081347	0.514307450588124	5.37064457778099	7.8455704018209e-08	6.03491159491247e-06
BIRC6	204.35713807197	-0.287676559412463	0.150715938772601	-1.90873348734872	0.0562964809243388	0.122594811000862
BIVM	280.869780792484	-0.054813765020188	0.166993812984599	-0.32823829841674	0.742731492542815	0.823753213865708
BLCAP	75.2946852798826	0.187076809614093	0.162202961791634	1.15335014569223	0.248766695449604	0.375456994092917
BLMH	7.71146771764747	-0.645969125731999	0.358446846717783	-1.80213365425583	0.0715243799250939	0.14772128276707
BLOC1S1	146.808018643734	0.274699979177743	0.142355401183638	1.92967725069581	0.0536468404149566	0.118552260758576
BLOC1S2	102.508482642955	-0.372617148013107	0.174001731622718	-2.14145655067985	0.0322372387492677	0.0809161318966075
BLOC1S3	22.2178314560541	0.219397815861008	0.249713783038264	0.878597141061249	0.379619746481271	0.512791109426927
BLOC1S4	20.4004841139903	0.257127993534481	0.271321023457865	0.947689162666053	0.34328771965346	0.475819769196176
BLOC1S5	492.871802758308	-0.3737245055691	0.150545420294835	-2.48247010661088	0.0130475014850332	0.0411695872116568
BLOC1S6	5116.67870135666	-0.148027568602491	0.147126796845484	-1.00612241805246	0.314356685973714	0.445507727620552
BLVRA	9.94420429376616	-0.0120460452591789	0.350018398143773	-0.0344154630815462	0.972545853020188	0.982705878998161
BLVRB	98.8626369867353	0.587562029157385	0.171547517574582	3.42506867755715	0.000614644027781816	0.00439564971259192
BLZF1	944.213645883475	0.188308931915886	0.277397650257818	0.678841121187827	0.49723853556975	0.621087233599398
BMI1	223.349251499845	-0.458812382422562	0.201171959604855	-2.28069748549335	0.022566354070055	0.0625615647617451
BMP2K	173.810394174314	-0.304492838311379	0.160148182029588	-1.9013193559395	0.0572601952841877	0.124140001715763
BMP6	2878.03320898028	-0.514597346069472	0.158505311946015	-3.24656214830665	0.00116807941887709	0.00688515349382447
BMP8B	20.9731402248781	-0.235331317909072	0.291886730014392	-0.806241920958409	0.420103371474351	0.550945071275733
BMPR2	71.9176236674535	-0.330344226140375	0.178149037916766	-1.85431383746634	0.0636942735895423	0.134652533801393
BMT2	38.9816110828759	0.0343862727635572	0.250904164690464	0.137049430032295	0.890991724172537	0.930322590149799
BNIP2	6592.74200203213	-0.495152853654049	0.151590255270839	-3.2663897344152	0.00108928220220228	0.0065123609751004
BNIP3	176.300598945424	-0.541674461950266	0.15937947564203	-3.39864627969338	0.000677202379932397	0.00470525608076784
BNIP3L	10831.1369776936	-0.0956529687267909	0.104988433448655	-0.911081017068135	0.362252687666463	0.49619272375402
BOD1L1	37.8260587830259	-0.321196743761112	0.262334928414372	-1.22437658493483	0.220810198174157	0.344323447970691
BOLA1	11.2335805236177	0.71762396916512	0.304729383213601	2.35495494919864	0.0185249514476284	0.0537641861829715
BOLA3-AS1	574.701771830961	0.201011233067298	0.130839537729117	1.53631873481134	0.124460226810529	0.224244182167476
BORCS6	688.20615126516	0.563808140875341	0.161267379685631	3.49610778059647	0.00047209796869685	0.00367791417601861
BORCS7	63.5411510073701	-0.526486100668954	0.15933104443807	-3.30435353967438	0.000951957012747666	0.00598819578720667
BORCS8	25.7282229213688	0.343192946989146	0.199276127198671	1.72219799638617	0.0850336576881578	0.168634551757128
BPGM	70.7582590680619	-0.300053534880802	0.171467782983278	-1.74991202230721	0.0801334958552123	0.161373762319021
BPIFB3	80.4182607081852	0.0522062646770634	0.206871767454812	0.252360509698198	0.800762421172592	0.865816058930277
BPTF	348.349156285936	-0.27155029920528	0.132970727815963	-2.04218103988359	0.0411335765001285	0.0972016149186914
BRAF	75.3659024594399	-0.401446962605896	0.156323743348834	-2.56804855107693	0.010227283064119	0.0343995892558687
BRAP	83.4438956389625	0.0329394385744674	0.160807202364035	0.204838079950543	0.837698634275528	0.892905396425273
BRAT1	12.7920265182543	0.141113506743902	0.386941897713662	0.364689136993706	0.715343468387116	0.804534923172201
BRCA1	17.6294529752599	-0.773421808914847	0.300891118482052	-2.57043748189257	0.0101570157791234	0.0342269358903956
BRCA2	10.815073157709	-0.254912955874815	0.376898482253146	-0.676343811073246	0.498822382937778	0.622667500500786
BRCC3	17.1966946586613	0.128111402794568	0.265533902302658	0.48246721674186	0.629474081595296	0.736358795725596
BRD2	295.646463497379	0.43656735004687	0.133196864275098	3.27760981778975	0.00104689998362662	0.00632869179458444
BRD3	1695.76210246715	0.392398272126385	0.103738242919508	3.78258066729405	0.000155210768860747	0.00160620127224644
BRD3OS	82.7252574450451	0.322930869026369	0.178374384418732	1.81041055910973	0.0702321430443395	0.145637402971801
BRD4	114.673416572292	-0.10598236166716	0.14324504409656	-0.73986756285766	0.45938035828677	0.587140590758295
BRD7	41.5002370639989	-0.283345575301025	0.205313750808054	-1.38006136552404	0.167567751395457	0.280681859636248
BRD9	27.0647194250191	0.486312319993191	0.211394040449751	2.30050156077503	0.0214198209661267	0.060215893818156
BRF1	36.2171298420652	0.459181449197259	0.193733508482363	2.37017051306363	0.0177798833387754	0.0520814633692644
BRI3	23.1183064233079	0.0194307960344713	0.25169963563117	0.0771983478869411	0.938465755921663	0.962617274952929
BRK1	7706.64230635859	-0.0262293684067741	0.0985317914048554	-0.266202085974472	0.790083576596173	0.857528872105895
BRMS1	26.4368218398497	0.760757829186862	0.24343318722057	3.12511961854057	0.00177732769714931	0.00937511569840797
BRMS1L	13.7167349852427	-0.26324434779692	0.334107692492833	-0.787902684409361	0.4307536308603	0.560401136974781
BROX	1777.82991383769	-0.367810345342451	0.151615407527038	-2.42594305777833	0.0152686657429893	0.0465064695052414
BRPF3	9.78182918438578	0.245976356754515	0.344024702743373	0.714996204612676	0.474611388510852	0.601827447347159
BRWD1	879.550367306502	-0.591674649027252	0.135552473000742	-4.36491224342336	1.27173802909265e-05	0.000258825183462626
BRWD1-AS2	44.6333847530777	-0.0634798396298211	0.191021736357191	-0.332317362622651	0.739649630702859	0.821468535963646
BRWD3	232.567743851908	-0.357338344450932	0.167097865481881	-2.13849736153379	0.0324763980451092	0.081391083400923
BSCL2	208.972959478276	0.430425143725377	0.12194452605347	3.52967990983577	0.000416062712973171	0.00335356158666246
BSDC1	1677.88273320023	0.381318873785625	0.130739475990883	2.91663149860119	0.00353833536652339	0.0155169915970877
BSG	2934.67521590361	0.574510160496899	0.149174503049742	3.85126243930124	0.000117510486802334	0.00130040256831446
BST1	17.3583782132956	1.1483951440175	0.413980514021121	2.77403188102449	0.00553662520928808	0.0218202421047617
BST2	25.0781694962445	1.81800856325945	0.338986236435836	5.36307486219596	8.18170767895265e-08	6.19589940431693e-06
BTAF1	12.4442851908028	-0.624276923064391	0.319947126742297	-1.95118777724552	0.051034712428689	0.11453207114998
BTBD1	903.757894019675	-0.570448768597929	0.145329677129962	-3.92520495375353	8.66559250556947e-05	0.00101992979743263
BTBD10	35.744934606086	-0.166450029026868	0.198290377540885	-0.839425649853068	0.401230495216173	0.534226619567506
BTBD11	159.589392011766	-1.55021002442221	0.649181485626722	-2.38794552639719	0.0169428528753554	0.0501863947056842
BTBD19	40.1820029535706	0.615501512974723	0.22896252954722	2.68821939638723	0.00718341818775561	0.0265411544161061
BTBD2	106.493161743517	0.194828944726332	0.237145963848442	0.821557076344954	0.411329027221189	0.543156700043768
BTBD3	95.8715513201583	0.0580166645239542	0.128367750987143	0.451956695336705	0.65130017959114	0.754212681358478
BTBD6	71.8974331318647	0.538498341535554	0.301073575203802	1.78859383846967	0.0736802508892787	0.151148307109588
BTBD7	65.5659017509701	-0.364676605717982	0.148660433538469	-2.45308450296974	0.0141637061463833	0.0438936483705441
BTBD9	10.4579339829669	-0.117576386468843	0.291449938430979	-0.403418807023312	0.686640153582907	0.782168586516809
BTD	21.0234758568494	0.335798471652038	0.223502801274179	1.50243518084635	0.132984756301075	0.235690871608345
BTF3	485.635755618694	-0.252951939973644	0.125624068652867	-2.01356270885174	0.0440554649465696	0.10233646892282
BTF3L4	52.986831046614	-0.237180635405731	0.272529740571859	-0.870292669372694	0.384140484017816	0.516634353765488
BTG1	276.422074076725	0.414882523206599	0.155212022210445	2.67300507588309	0.00751751129793687	0.0274024506975915
BTG2	66.086581215977	1.05951186360994	0.521370688580841	2.03216614745625	0.0421368387238529	0.0990534464841046
BTG3	71.9270887087748	-0.0531689002281389	0.179887270848193	-0.295567885250803	0.767560102217066	0.841945019127019
BTK	1919.60361907046	-0.0685975331151062	0.166729605860349	-0.41142982832073	0.680757385664066	0.777451356155279
BTN2A1	40.2007795617367	0.724371042665216	0.232806167956858	3.11147702409436	0.00186153959454244	0.00969369951976816
BTN2A2	15.2078630806311	0.389433291154735	0.430090580237238	0.905468078235807	0.365217463807258	0.498994322228407
BTN3A1	243.480472863438	0.366825657775495	0.18205393037795	2.01492852702467	0.0439121384669258	0.102161867273969
BTN3A2	1766.64777249851	0.332800781238928	0.13150742480089	2.5306615329348	0.0113847649456176	0.0371979377611214
BTN3A3	15.9701785962149	0.803180252719156	0.306678322075716	2.61896650302155	0.00881966074898134	0.030848287095166
BTRC	149.847403260411	-0.100033921511333	0.123160974528607	-0.812220931948681	0.416664870715341	0.547980495694421
BUB1	50.5141294007703	-0.61455226848401	0.192890019737683	-3.18602418787534	0.00144242537262903	0.00805203055155031
BUB3	163.521962007302	-0.459622878624391	0.162434741226032	-2.82958482375894	0.00466084431200604	0.0191414829115054
BUD13P1	7.60752962974109	0.0189707370448632	0.256528675353696	0.0739517210647378	0.941048801021573	0.964547868762957
BUD23	44.9057345457549	0.443117912921989	0.195375253086963	2.26803500402763	0.0233270732697991	0.064174085827279
BUD31	303.984871294452	0.36630868644151	0.145070051836871	2.52504691218708	0.0115682845621896	0.037720484608822
BX255925.3	1799.71184243642	0.455535176993561	0.155174944652191	2.93562326066619	0.00332878331592099	0.0148217339166965
BX293535.1	28.4199294514934	0.994729433407535	0.345703436256928	2.87740684379038	0.00400958276983588	0.0170556092577306
BX537318.1	19.9912949880322	1.23668057606788	0.243997530084773	5.06841432221964	4.01143474534158e-07	1.92096598172754e-05
BZW1	340.472260225087	-0.434108925210474	0.119115797050136	-3.64442782536861	0.00026798732376072	0.00239083850759678
BZW2	48.0439973033615	-0.762040023927386	0.221147447190194	-3.44584589878627	0.000569274890299063	0.00417824673428365
C10orf25	112.710153355929	-0.582381402647261	0.226671101332838	-2.56927945037028	0.0101910239076926	0.0342942172078018
C10orf88	111.296939043046	-0.538390819873897	0.224492204793273	-2.39826064503969	0.0164731387143948	0.0490927675719716
C11orf1	24.8280746128749	-0.592416931058847	0.259542620392607	-2.28254199700498	0.0224573609589008	0.062396461663112
C11orf21	1641.57631884762	-0.0493948967818692	0.181842298235795	-0.271635902433541	0.785901990901567	0.854952845113297
C11orf24	150.478465011475	0.26588219932364	0.165331736573786	1.60817399510577	0.107797076888426	0.201082612969837
C11orf49	287.220733226453	0.290276665753364	0.118123400631888	2.45740187126819	0.0139946037708312	0.043497704179844
C11orf54	11.9328165474891	-0.159325647788016	0.284250871391073	-0.560510674983351	0.575131160410524	0.691628429740804
C11orf58	1834.96034269755	-0.376124310638244	0.101361059166407	-3.7107377698249	0.000206656090382617	0.00198611262460608
C11orf68	557.307200894615	0.552185487514443	0.140377107730004	3.93358644043654	8.36877235136552e-05	0.00099748270199886
C11orf71	49.686047603137	-0.689000530961937	0.205284229896144	-3.35632469825136	0.000789857765929832	0.00522110588371322
C11orf80	15.4199081808263	0.353928097458213	0.291863667948314	1.21264869980628	0.225264161105253	0.349357928216735
C12orf10	20.6170770665496	0.430286750580124	0.256046686026062	1.68050115101402	0.0928598505510426	0.180171881183015
C12orf29	15.781386499741	-0.471538838140455	0.301719032371648	-1.56284088025189	0.118090026058673	0.215469081913928
C12orf49	29.0818113238281	-0.00614557125370525	0.307212484869959	-0.020004301766273	0.984039940939844	0.98912344355726
C12orf57	343.53221829583	0.0583483992368457	0.158792331654493	0.367450988526338	0.713282644131898	0.80295668938978
C12orf65	30.1116020385469	-0.0237649443931737	0.195918974985246	-0.121299860796859	0.903453530273013	0.938199505540733
C12orf75	9463.34733403243	-0.410353157552169	0.189477430186188	-2.16570995895891	0.0303333575411022	0.0772488451040218
C12orf76	5897.75010532763	-0.0806959320395655	0.130633843939705	-0.617726077759844	0.536755918915248	0.657830707801161
C13orf46	13.1601667200265	0.886641584727173	0.306598381996387	2.89186648329286	0.00382960656445454	0.0165171861051463
C14orf119	906.429052771356	-0.554453505782204	0.163596755728105	-3.38914731722246	0.000701103332416585	0.00484020116524928
C14orf28	9.5180381631534	-0.30809754517594	0.281745210419646	-1.09353250306205	0.274160066208053	0.402979807338524
C15orf39	80.1948683105509	0.460528041549124	0.208946440354538	2.20404827556625	0.027520949191295	0.0722012094334015
C15orf40	42.4548848856358	0.0749909131995495	0.157985272662716	0.474670277397617	0.635022006332269	0.741073943359209
C15orf53	32.8094108603893	-0.578161714042492	0.362881785882406	-1.59325085064988	0.111103927767198	0.206162871082309
C15orf54	1428.57839146089	-0.855539757077583	0.252776697558643	-3.38456734873317	0.000712905272111663	0.00487701092665185
C15orf65	10.7951014797456	-0.543211265166684	0.386543715676293	-1.40530357405058	0.159931026029232	0.270961878820598
C16orf54	48.8449512699453	0.546659713667538	0.283645762660829	1.92726204875907	0.0539469806733984	0.118867531865772
C16orf72	168.902128356901	-0.133432794983589	0.140778705447862	-0.947819448680799	0.343221377752859	0.475795322728492
C16orf86	52.3232148956693	0.331290935842151	0.164736186816788	2.01103923942708	0.0443213121819266	0.102868828392787
C16orf87	264.397561103364	0.3295089049369	0.234177368905554	1.40709115691617	0.159400359990729	0.270438019581354
C16orf91	8.95993884694651	0.480177748687286	0.269317790321776	1.78294106792417	0.0745958969828556	0.152659639365834
C17orf50	12.1460776978402	0.420907337481746	0.350610428764468	1.20049862454178	0.229945746510256	0.354603042258307
C17orf51	95.8634854071649	-0.530156698339335	0.162286540247528	-3.26679401465279	0.00108772793253069	0.00650705093257335
C17orf58	21.5855761990426	-0.176974576296933	0.214588671627541	-0.824715372692674	0.409533202011705	0.541462108587654
C17orf67	19.6491271004973	0.0919020776082535	0.230732201381869	0.398306248793391	0.69040445486336	0.785072880870698
C17orf80	21.2169974094189	-0.261946742819585	0.280980203753608	-0.932260491380691	0.351201920370025	0.484428946694072
C17orf97	8.79896777512097	-0.207801399850299	0.331656342582086	-0.626556387351063	0.530950064011042	0.652024032096024
C18orf25	62.9922772007658	-0.28408862433225	0.228504686655569	-1.24325075555437	0.213775444563394	0.335967232615798
C18orf32	320.489205420695	0.343832814549434	0.135597646512103	2.53568423489375	0.0112227878049653	0.0368398568772535
C18orf54	82.9759681926377	-0.643510686330409	0.218386575942007	-2.94665861926098	0.00321227621008997	0.0144478482027481
C19orf24	32.0737149165519	0.671559145571442	0.239523072060837	2.80373468740778	0.0050514453785623	0.0203919631622011
C19orf25	177.907251849289	0.404520327397236	0.165459283999863	2.44483305873348	0.0144919204607027	0.0447021064037275
C19orf53	96.4134560591854	0.367402152910794	0.16182613995319	2.2703510880076	0.0231862896453237	0.0639127718806905
C19orf66	78.2388609383238	0.64989499642096	0.168512268992341	3.85666278370803	0.000114945560913494	0.0012803913164925
C19orf67	10.83093124111	0.0700843797271638	0.292507641516721	0.239598457543741	0.810641560651465	0.873404368148689
C1D	95.134086369871	-0.449777714647325	0.235282160565804	-1.91165243283088	0.0559207892811135	0.122103305875547
C1GALT1	1524.71761402899	-0.471904217773704	0.178707467030453	-2.64065193030399	0.00827466823414142	0.0293839454668584
C1GALT1C1	18.3204758514203	0.522865203067239	0.333393934910427	1.5683104829358	0.116808690643729	0.21364989681681
C1GALT1P2	47.2796138397441	-0.415941584022176	0.264192954264039	-1.5743856045702	0.11539832981236	0.211823803821297
C1QBP	11.4739460234886	-0.359995909291447	0.344366986429323	-1.04538449816046	0.295845298396869	0.426144606316575
C1orf112	708.822206109283	0.278478785863745	0.242259615378194	1.14950560550098	0.250347556680369	0.377065260747845
C1orf115	19.1464708875748	0.11594777885181	0.336076124229989	0.345004510860351	0.73009097953354	0.814649774878716
C1orf116	657.222706938093	0.131245929997168	0.183094955626955	0.716818928996456	0.473485830352064	0.600946222776317
C1orf122	55.2548848397094	0.384946543452402	0.193284883913713	1.99160190728755	0.0464147539502075	0.106462956407508
C1orf131	17.1294223210939	0.506456819948481	0.275313653151356	1.83956303710827	0.0658324152189177	0.138170376771392
C1orf159	22.6051366776509	0.228080367899626	0.267456058946865	0.85277697128162	0.393782996847154	0.52694350381133
C1orf162	21.3806831902692	0.483665469034829	0.412597687905723	1.17224473915458	0.241098810971941	0.366754015008547
C1orf174	241.865194769122	0.266050967108548	0.130091971662245	2.0450990457681	0.0408450943514532	0.0967780079358103
C1orf198	5005.95635348726	0.236792530319135	0.14601484285764	1.62170177829113	0.104867217874246	0.196971323094311
C1orf21	425.825743178861	-0.351337819793807	0.157017432252236	-2.23757206288669	0.0252489750843082	0.0680809377859802
C1orf216	52.9320739661089	-0.62360212905354	0.227807541542146	-2.73740774704849	0.00619254858472872	0.0238544980773718
C1orf35	14.3281238652855	0.363864870741606	0.202922860277416	1.79311916973852	0.0729538710420359	0.150007654432677
C1orf43	940.267154115592	-0.125296347276391	0.0887826482867816	-1.41127066712027	0.158164820132074	0.26852835034241
C1orf52	197.005305343414	-0.293676047115621	0.120952893296858	-2.4280200259025	0.0151815049767844	0.0463254257862462
C1orf87	46.6566188924468	-0.88481346999374	0.468727909182322	-1.88769103068188	0.0590674411884412	0.127129350353906
C20orf194	10.4809130765789	-0.234120690091149	0.279102993638001	-0.838832600967387	0.401563253593159	0.534523971161135
C20orf197	81.0963553303154	0.27684460175298	0.198702999358426	1.39325829326612	0.163541697724111	0.275312570233817
C20orf27	61.3556594046522	0.487328758452517	0.212104661968316	2.29758626675218	0.021585348022727	0.0605179515591264
C20orf96	71.6811598883641	1.04920374301393	0.294964716428041	3.55704829960533	0.000375045220318235	0.00308661900361317
C21orf58	389.413082770568	0.551295397004276	0.160094052503316	3.4435720027317	0.000574083707133563	0.00419777225672737
C21orf62-AS1	60.912162349049	-0.259870302248329	0.170032775603086	-1.52835417363858	0.126424626217508	0.226821335816131
C21orf91	60.5788613241793	-0.200547743862446	0.226415180406523	-0.885752198692538	0.375751073428306	0.509043438679951
C22orf15	47.0469993069457	0.131140347237138	0.197358058719575	0.664479312818307	0.50638358505841	0.630093140037652
C22orf24	14.7561604219208	0.303729407575523	0.210634635183368	1.44197276630746	0.149310056543458	0.256752322192051
C22orf39	1389.3934482339	-0.0985383554067105	0.116819794579156	-0.843507350459705	0.398944756580618	0.531908192580327
C22orf46	13.6154670617297	0.532480216376596	0.242859878432027	2.19254089977496	0.0283404732271831	0.073750482517402
C2CD2L	79.9468194596602	0.44013264414823	0.219736248325481	2.00300427217766	0.0451768299232952	0.104506855676219
C2CD3	40.3983084584155	0.0196592751938249	0.185071350878492	0.106225383348135	0.915403531882807	0.946905665286229
C2CD4D-AS1	8.53952703855659	0.0555161649232718	0.33943091955976	0.163556593474973	0.870080217829495	0.915644637304775
C2CD5	55.0242026612108	-0.551375079383244	0.24509636515919	-2.24962568916568	0.0244727163092091	0.0664463495343702
C2orf42	15.328329037503	-0.389627710017198	0.240666848184631	-1.61895048261192	0.10545791771888	0.197636241247353
C2orf49	44.2310806272487	0.0547991717033506	0.304183214674023	0.180151859339365	0.857033350684637	0.907081127068063
C2orf66	17.2750577543166	-0.31613026693007	0.45762267405429	-0.690809885203734	0.48968502259024	0.614007571002959
C2orf68	935.808594816918	-0.0503781708817654	0.110011638754131	-0.457934918998502	0.646999198746804	0.750913791345309
C2orf69	164.735461954183	-0.389888928267387	0.179205058653099	-2.17565804892889	0.0295808392679318	0.0759526769328569
C2orf76	21.509792344372	0.480016296636795	0.307005281935095	1.56354409804023	0.117924671842039	0.215207569442346
C2orf88	35668.4327257455	-0.506096888023874	0.118919558624183	-4.25579184685065	2.08310442017284e-05	0.000366663911363396
C3orf20	12.9121457205359	0.537058880761931	0.414110483947537	1.29689757101144	0.194666432385458	0.31370774958323
C3orf38	127.537910736466	0.246753552732012	0.228362000420126	1.08053683308979	0.279903193944026	0.409198222510913
C3orf52	50.8080957634131	0.150673993933622	0.221569643575184	0.68002995131639	0.496485496351578	0.620225935276031
C3orf79	16.9856018144883	-0.943470568241127	0.316534220109214	-2.98062739603825	0.00287658560714183	0.0133244972954806
C3orf86	22.6793054916707	0.828673911062175	0.2510301614995	3.30109300855397	0.000963089503248971	0.00603490786224451
C4orf3	10199.1322098216	-0.741442050871691	0.167835336422555	-4.41767548286125	9.97680624445662e-06	0.000216585378226882
C4orf33	113.110190423679	-0.920864588516809	0.186238437572335	-4.94454635960499	7.6321378227162e-07	3.2137221719877e-05
C4orf48	27.7811472407671	0.44030154367054	0.311167555773536	1.41499823969754	0.157069012153591	0.267225214163781
C5AR1	37.4643767264229	1.52621233149752	0.517564037100513	2.94883767436322	0.00318971465799968	0.0143660101020173
C5orf15	39.4387988754994	0.344490400918242	0.192161823787918	1.79270988444845	0.0730193251892971	0.150110645575388
C5orf22	99.5529303250248	-0.700548483035916	0.1841280785145	-3.8046803544998	0.000141987426210982	0.0014995407207082
C5orf24	68.9922356484485	-0.200348341036813	0.165913432508005	-1.20754744211049	0.227221385993306	0.351611867538191
C5orf30	691.179409972734	-0.103825409609511	0.147311502643461	-0.704801782253217	0.480933599279393	0.606694257665339
C5orf51	212.269978547546	-0.614303305806236	0.19751655120239	-3.11013584465019	0.00187001319625221	0.00971818939097804
C5orf56	92.000450746774	0.379983456500914	0.21793903781311	1.74353094477164	0.0812409138029819	0.1629189662293
C6orf106	148.928639663214	0.347573920894255	0.197551978040854	1.75940491379123	0.0785087579124481	0.159083247980973
C6orf120	38.7119367927661	-0.130669731070198	0.181725210265982	-0.719051203071621	0.472109371712324	0.599900683176079
C6orf136	20.5545524391714	0.235134762121931	0.177281255732186	1.32633741311683	0.184727959589883	0.301106724639916
C6orf226	33.9980662279981	0.173597083183325	0.290076041605969	0.598453709662567	0.549537237251138	0.66946368259214
C6orf47	114.767702599655	0.388549479329841	0.169375154256431	2.29401697690314	0.0217895236015365	0.0608872585993736
C6orf48	125.0704361283	0.474518475591174	0.152548899947713	3.1105991308611	0.00186708214602037	0.00971220739322313
C6orf62	7090.57951891164	-0.782493090877525	0.150294583723166	-5.20639580943803	1.92543722358616e-07	1.11299386019013e-05
C6orf89	35.8656393452138	0.356089256985243	0.198785765862025	1.79132170475627	0.0732416850613712	0.15046344547253
C7orf25	16.2879593327734	-0.183201416681313	0.29744328748154	-0.615920494399064	0.53794699457097	0.658877155211109
C7orf26	44.1338774220466	0.296870030191125	0.183515180066447	1.61768650464574	0.105730175821878	0.197945206516658
C7orf31	11.7121129788617	-0.616778420694237	0.257568162792614	-2.39462212257517	0.0166375019076938	0.0495221682316456
C7orf50	1621.8619789637	0.361865709315488	0.142729209593169	2.53533043689472	0.0112341300706768	0.0368593091826814
C8orf37	19.6285099135914	-0.370914196306752	0.310034824408149	-1.19636301184817	0.231554928928581	0.356174953104907
C8orf37-AS1	18.5037169880483	-0.463357709144596	0.226955040009093	-2.04162775643154	0.0411884698573764	0.0972378351949516
C8orf44	19.9295497175964	-0.132572824069648	0.240871086771131	-0.550389114138947	0.582052513534469	0.697591829802261
C8orf59	22.5043938038016	0.557882022744796	0.302948971278862	1.84150492536669	0.0655475994739767	0.137676736026936
C8orf76	18.1551207978369	0.0106671080162842	0.221654591867865	0.0481249133004344	0.961616691262905	0.976661038753955
C8orf82	27.8036465806405	-0.171635673356595	0.277543670140799	-0.618409611970338	0.536305363349544	0.657443480306399
C9orf16	5720.1830294822	0.563258947370916	0.161468655529357	3.48834853132539	0.000486014102200253	0.00376218047891781
C9orf3	650.440422203743	-0.561494022866558	0.139122053840265	-4.03598140889471	5.4374521936877e-05	0.000740843381870783
C9orf40	158.288168430241	-0.0657677386747903	0.235248919008034	-0.279566592493223	0.779810040748215	0.850693946183061
C9orf72	104.773141988655	-0.387460722419789	0.250777088981677	-1.54504035433675	0.122336502669784	0.22139779447594
C9orf78	287.329670886619	0.137986371563389	0.131865672201218	1.04641616927285	0.295368930664391	0.425700645775693
C9orf85	11.6116751970628	-0.723073299303969	0.283353204900604	-2.55184443584329	0.0107154350936516	0.0357022801602601
CA1	28.1390342071942	1.69586630743384	0.531628597087878	3.18994560624344	0.00142299573986968	0.00799500087449001
CA13	439.770458743729	-0.26827795139538	0.121535264725776	-2.20740829421571	0.0272855474397364	0.0717889881332575
CA2	31768.8785718156	-0.553724884199588	0.18323199913406	-3.0219878995833	0.00251120586377486	0.0120078169766112
CA3-AS1	120.597040177348	-0.670573200660927	0.157933488203948	-4.24592154765163	2.17696798020257e-05	0.000378412814921689
CA5A	44.8731066508621	0.347050088424761	0.277259744328089	1.25171466656943	0.210673853853503	0.332391933822814
CA5AP1	19.7761336218292	-0.134935373621975	0.240757967380066	-0.560460677959467	0.575165253681471	0.691628429740804
CA5BP1	13.6418220965415	0.806162442418778	0.242924336940518	3.31857422180048	0.00090478273536276	0.00580356043451005
CAAP1	573.879617414411	-0.394720947396369	0.14443526099459	-2.73285723083336	0.00627875420125451	0.02407900509826
CAB39	1323.08126516005	-0.575373413084349	0.14371541379967	-4.00356091161093	6.23961262537006e-05	0.00080098259838686
CAB39L	11.7075971758974	-1.07116600722855	0.350928519491136	-3.05237661727178	0.00227037045998108	0.0111677991055162
CABIN1	41.8867843173352	0.319165179511078	0.283696264370404	1.12502425867111	0.260578754722155	0.388284602635866
CABLES1	17.3424940206226	0.0568812349409352	0.328394173178186	0.173210244233145	0.862486171616446	0.91038653814382
CABP5	2811.64217696399	0.0170247336770716	0.171152394704887	0.0994711976214348	0.9207641554292	0.950230482473181
CACHD1	12.573954105039	-0.196585497173688	0.341818760093593	-0.575116173026493	0.565212730648936	0.683108148671218
CACNA1F	13.487136080921	0.28662879114457	0.285013116773407	1.00566877198304	0.314574929816954	0.44563261156929
CACNB1	114.008066893715	0.429961571015124	0.174891196271319	2.45845176991127	0.0139537517757501	0.0433983448256296
CACNB4	9.82588688458685	0.0997057865396644	0.348538827965809	0.286067945776891	0.774826081644526	0.84656746946797
CACTIN	61.5303248325279	0.200464681651144	0.215045322780422	0.932197357558127	0.35123454083674	0.484428946694072
CACUL1	301.658654123277	-0.383585280793982	0.114539271403929	-3.34894116308152	0.000811210204400568	0.00531503184895315
CACYBP	170.082397104938	-0.78129948654392	0.160084109558353	-4.88055615700647	1.05787084356602e-06	4.02114407423987e-05
CADM2	361.056398996335	0.0214792299255567	0.326669882096625	0.0657520974621207	0.947575194341933	0.967987250185752
CALCOCO1	2580.822004811	0.380264577393596	0.124166035113531	3.06254908635766	0.00219460478628255	0.0108797957706781
CALCOCO2	481.313787899546	0.141154247562766	0.143284698622878	0.985131342839901	0.32455955953093	0.456467367845905
CALD1	2898.25601012229	-0.12802006968435	0.14447832945774	-0.886084924741578	0.375571765916807	0.508871093098653
CALHM5	264.735823708451	0.161534256650985	0.141478192284864	1.14176081869733	0.25355345278298	0.380544427751872
CALHM6	12.3316499887423	0.0894803627328415	0.266377135522246	0.335916078372908	0.73693415209058	0.81947748796504
CALM1	19974.2711103761	-0.699753449235558	0.14003824302113	-4.99687395485226	5.82671255338444e-07	2.57561787031731e-05
CALM2	18739.7287748623	-0.820435606279733	0.174034416562494	-4.71421470813	2.4264470486653e-06	7.54903223516284e-05
CALM3	22680.7563616248	0.412876615544015	0.129795294526513	3.18098292430531	0.00146776280676984	0.0081610593578919
CALR	53.8316494912772	0.277178571297535	0.180121007121716	1.53884644399214	0.123841788398629	0.223294653168366
CALU	1254.4160284385	-0.464844163083473	0.164844180054342	-2.81990036245279	0.00480385630801481	0.019610895224821
CAMK2D	379.59358048067	-0.341976876308368	0.217406223256359	-1.57298568176275	0.115722133649889	0.212218795499486
CAMK2G	98.1601198269893	0.335055518942185	0.16915107173591	1.98080636145951	0.0476129931457773	0.108498094247982
CAMKK1	13.5966640053029	0.566845907186219	0.314162447636357	1.80430828525484	0.0711829916617891	0.147165619848026
CAMKK2	38.6855935388056	0.519820302634962	0.236072959088134	2.20194767178267	0.0276690050191918	0.072466088480559
CAMLG	259.759159275486	-0.260330768013843	0.155611783227958	-1.67295022660643	0.0943370949013563	0.182071716132045
CAMSAP1	11.9368230298671	0.0352820443369267	0.288769201721472	0.12218077318009	0.902755853142088	0.937776561492075
CAMTA1	5042.3423043068	-0.267934774258819	0.0951922059875239	-2.81467134288216	0.00488271407719398	0.0198556755523351
CAMTA2	320.149749617983	0.538907223051138	0.168366088374241	3.20080622086596	0.00137043662752011	0.0077844020504339
CAND1	68.3223238287798	-0.770170130547281	0.203017648746592	-3.79361171455894	0.000148471785951152	0.00155791716107068
CANT1	22.1857876735429	0.00916187615221163	0.228374695040784	0.0401177378718577	0.967999260408341	0.980023615222253
CANX	208.926046715721	-0.360484312558265	0.181469248257022	-1.98647603393219	0.0469804913829332	0.107307089155921
CAP1	11198.6509627071	-0.201661224269425	0.127255902176106	-1.58469053946394	0.113036662405695	0.208704433007227
CAP1P2	29.5103918914931	-0.0835230036493418	0.176718247659276	-0.472633724901909	0.636474517399868	0.742325639980816
CAPG	28.2730446024751	0.607391115951964	0.39738431000637	1.52847281751569	0.126395187488569	0.226821335816131
CAPN1	9983.03606367066	0.45419179690018	0.148093939032497	3.06691684931492	0.00216279011691212	0.0107868703750101
CAPN11	136.86248280973	0.138433623630675	0.285822555552506	0.484334146978279	0.628148745712662	0.735777589552398
CAPN2	5501.86897736282	0.166683250985696	0.133361481533069	1.24986052246551	0.211350502663581	0.333282172803959
CAPN7	44.3513757313378	-0.382460171121508	0.237375778763493	-1.61120133281403	0.107135847418502	0.200078396756136
CAPN8	67.1665873897985	0.639204947351711	0.218453870874569	2.92604083778734	0.00343305868545005	0.0151684985518596
CAPNS1	1292.9364143171	0.260191568065765	0.155265474869685	1.67578509185088	0.0937802952937234	0.181449733556028
CAPRIN1	269.940940268633	-0.109909897907886	0.121931002794528	-0.901410596065553	0.367370049633728	0.501374408336391
CAPS2	13.1581065060065	-0.316384321237002	0.276583315556205	-1.14390241002338	0.252664111463337	0.379749820236206
CAPZA1	2555.59876101562	-0.891038743669103	0.149281779712269	-5.96883789425958	2.38949368767876e-09	4.26191828439677e-07
CAPZA2	24661.9976582062	-0.640802640648241	0.147263479864925	-4.35140227051544	1.35269613064441e-05	0.000269382676083135
CAPZB	4467.66625735136	0.33183215964604	0.0998988248473387	3.32168231361212	0.000894765059927306	0.00576831222379888
CARD16	1186.87715581809	0.1563295818432	0.197988193609273	0.789590424526599	0.429767002194778	0.559487452617376
CARD19	7081.28541781768	0.408775572607402	0.141774573384399	2.88327845289347	0.00393559378407888	0.0168257399022611
CARD6	37.5849206935278	0.0239511430135531	0.207810096443663	0.115254953553453	0.908243042205362	0.941692451634916
CARD8	1479.08464188106	-0.548594865750704	0.131941612170561	-4.1578608653162	3.2124157061702e-05	0.000510277870464662
CARD8-AS1	35.2282322156703	-0.0753135403153268	0.216250016494348	-0.348270680096319	0.727636911042937	0.813211873238583
CARF	91.5709922633739	-0.568874902546615	0.200485291676995	-2.83748946263419	0.00454698476540553	0.0187661572341557
CARHSP1	30.4929073589941	0.51286355665188	0.31572702123814	1.62438917847658	0.104292775171528	0.196148741577991
CARMIL1	48.4968950679873	0.0144270783850655	0.218150651972222	0.0661335561211276	0.947271495398326	0.96787943086981
CARS	42.4632719049442	0.619963963315042	0.200336556422834	3.09461225841645	0.00197070341936756	0.0101006304846808
CARS2	56.8957559985569	-0.046339399216069	0.176354972019086	-0.262762079716437	0.792733964725802	0.859397625608237
CASC15	463.186413152839	-0.331527734519541	0.165440179023726	-2.00391305471204	0.0450793748707227	0.10433082518647
CASC3	98.545037655365	0.238936579162001	0.152798535228132	1.56373605810594	0.117879566041106	0.215165448552984
CASC4	495.968498021201	-0.240255411759918	0.145755084427895	-1.64835012584946	0.0992808441588124	0.189022523209401
CASC8	12.8696680460201	-0.0935870586276227	0.243043176272829	-0.385063510372191	0.700190361941013	0.793061987919044
CASP1	59.6488720727015	0.740297825011762	0.46579292655174	1.58932818171409	0.11198631943005	0.207352986071297
CASP2	557.461199171541	-0.143037067933007	0.121999097036554	-1.17244366071127	0.24101897902628	0.36668967545674
CASP3	870.298689231564	-0.159257448557011	0.185765070552227	-0.857305671532238	0.391275974921681	0.524187465580074
CASP4	539.245930619492	0.141621181598761	0.146294063425176	0.968058294936858	0.333015256733367	0.465611284246209
CASP6	358.168143638344	-0.0945750220306592	0.11552460912136	-0.818656931626641	0.41298217534223	0.544777249811947
CASP7	28.8418379194798	0.258232638830767	0.264539644831057	0.976158560262987	0.328985895272701	0.461430468186506
CASP8	20.4038845763347	0.872686570491281	0.41398850155269	2.1079971236356	0.0350312382356838	0.0861581486214489
CASP8AP2	66.0806763458888	-0.33238627024673	0.227506708005369	-1.46099547200554	0.144016684060108	0.250070918340418
CASP9	159.046718058829	0.428161824934685	0.143364513416342	2.98652584751757	0.00282166983985559	0.0131323928849687
CASS4	147.700882386178	0.269150560905033	0.162335962925869	1.65798481158448	0.0973205320601827	0.18637997994431
CAST	626.281524096125	-0.17907830678952	0.114660127294582	-1.56181848925945	0.11833075485215	0.215787407905666
CASTOR3	22.1863424371839	-0.0857194771678392	0.274097099332737	-0.312733981412116	0.754482776161716	0.832829631675006
CAT	54.7856265129031	0.250212265892199	0.288358685789213	0.867711909587152	0.385552064429363	0.518082271995935
CATIP-AS2	19.5584128627612	0.822288249200233	0.220487167000275	3.72941545935509	0.000191924484170152	0.00188244004604239
CATSPER1	197.872098730287	0.257202883245656	0.129936440231153	1.97945151327911	0.0477651935725593	0.108767992185056
CATSPER2P1	37.7664284901202	-0.242689416994649	0.180231619500666	-1.34654184247483	0.178127835611916	0.293445333236562
CATSPERB	27.0530422530642	-0.82189656161399	0.30161093335867	-2.72502244020646	0.00642971168846031	0.0245262996815965
CATSPERG	12.3204357982888	0.425228850866155	0.303356711711031	1.4017453197845	0.160991312123923	0.272380347789851
CAV1	143.566188760584	0.401899858007831	0.23890671452217	1.68224597124304	0.0925211531244874	0.179689690829646
CAV2	1271.8858079716	0.272217734502482	0.221665002214321	1.22805915134624	0.219424763817527	0.342750322630864
CAVIN1	65.8453063054752	0.682767155337814	0.391612510675773	1.74347636177307	0.0812504398382621	0.1629189662293
CAVIN2	198754.248657872	0.0860688212940406	0.11023598888912	0.780768804828451	0.434938484615734	0.564209472806709
CBFA2T2	10.3674665860504	0.418541482885145	0.302745457046225	1.38248641934614	0.166822397536058	0.279792051850265
CBFA2T3	123.692606476986	0.767275871037762	0.212308553581552	3.61396589112476	0.000301548749596292	0.00262317874871432
CBFB	64.7401620697243	-0.663966850115561	0.176878896650269	-3.75379348633309	0.000174178380695435	0.00175548725852718
CBL	484.196283661528	-0.0105005019130596	0.107632017122688	-0.097559278305546	0.92228226139906	0.951200951394364
CBLB	17.6438937852291	0.233372031455087	0.282281376410874	0.826735487910485	0.408387002269254	0.540513836223865
CBLL1	128.085850330418	0.20574232516046	0.192374269353488	1.06948983277181	0.284849007796881	0.414769705942425
CBR1	160.55307975788	0.2135678308549	0.269260271809549	0.79316502735301	0.427681680427259	0.557441272327404
CBR4	384.715656179147	0.483889383165146	0.470067525813628	1.02940398260355	0.303289878430949	0.433480442193408
CBWD1	53.5263561784447	-0.665555004565847	0.196850396578951	-3.38101937376038	0.000722174508039238	0.00491632248713262
CBWD2	11.565338539201	-0.0860446232185089	0.28965208840214	-0.297061981127678	0.766419189521814	0.84115819148844
CBX3	961.229396091514	-0.510514888707093	0.181333613679411	-2.81533510720002	0.00487263950807612	0.0198408350789019
CBX5	38.5062387511864	-0.454538523794467	0.207051557743694	-2.19529149525711	0.0281426945893032	0.0734310853212883
CBX6	114.453560479688	0.220614599658207	0.188016072242905	1.1733815999155	0.240642812560105	0.366402686393339
CBX7	31.9474854980124	0.434269581727861	0.223085976904401	1.94664670435094	0.0515771052109314	0.115378232380488
CBY1	42.7412923207667	-0.00107601386008999	0.181505696422316	-0.00592826495972	0.995269956622004	0.996698329701728
CC2D1A	13.1382697787764	0.51067347724788	0.298676518927925	1.70978783026165	0.0873051142261708	0.172334544529291
CC2D1B	89.5062456588088	0.530541779747398	0.154181556671953	3.44101973802363	0.000579526256187943	0.00422229459970704
CCAR1	400.311883206787	-0.525117375266058	0.159379321744742	-3.29476477574094	0.000985040969521184	0.00611790281523061
CCAR2	9.40572937590941	0.665917194506984	0.363914653491332	1.82987188924187	0.0672690978100739	0.14056723347735
CCDC106	10.8295771015328	0.455279003906046	0.277476627459877	1.6407832546973	0.100842415484924	0.191324442973824
CCDC107	68.7149998439222	0.557584487165833	0.181171671425124	3.07765823861859	0.00208634037493549	0.0105066237496817
CCDC115	130.918658349258	-0.0135542877210946	0.155547177784765	-0.0871393998536572	0.9305607079253	0.957212546669713
CCDC117	13.902170327849	-0.532826873359599	0.373023503143957	-1.4284002720171	0.153176680931187	0.261587905393613
CCDC12	35.0232614607468	0.701103522846711	0.169723920962348	4.13084684157307	3.61429331624159e-05	0.000556909012718677
CCDC122	23.828844402026	-0.207659560325057	0.304122869781036	-0.682814681035231	0.494723951628702	0.618816681621099
CCDC124	28.8152190404872	0.205991255457232	0.203110648727405	1.01418245054051	0.310495701022556	0.441582836408408
CCDC126	26.136649753627	-0.837999391903387	0.267094728836234	-3.13746136269577	0.00170417733422671	0.00909732698254685
CCDC127	116.472616509953	0.106130319176501	0.168299681463837	0.630603208832009	0.528300000233294	0.649668013882055
CCDC130	13.179894232729	0.542559524824942	0.233329719818416	2.32529111699606	0.0200563989643389	0.0571560564418396
CCDC14	93.0885024648475	-0.550968619243329	0.162626430220944	-3.38794019210029	0.000704196178639368	0.00484798623617194
CCDC146	20.5388355584095	-0.699675482823577	0.286047806128558	-2.44600891121368	0.0144447430252443	0.0445706552790939
CCDC148	70.928298537551	-0.793100477275489	0.29157983352222	-2.7200114208689	0.00652796616097808	0.0247706006385618
CCDC15	12.8720106604459	-0.610849549307357	0.318368673268985	-1.91868610386569	0.0550240711947893	0.120739027740767
CCDC153	25.7166331301185	0.267140962934194	0.213691144750157	1.25012650031207	0.211253340654553	0.333236538810646
CCDC157	18.8344905396071	0.262161054562957	0.224261917623305	1.16899497400763	0.242405656340281	0.368338180063229
CCDC159	43.1998854824739	0.495607358438937	0.157858589242993	3.13956535919655	0.00169198666145907	0.0090669323619274
CCDC171	15.859067026605	-0.348911020873317	0.320004138186165	-1.09033284022826	0.275566554028601	0.404448567654057
CCDC173	29.2498014919402	-0.149815727789097	0.358506529815016	-0.417888421352883	0.676028698492351	0.773497816300278
CCDC174	19.7156424254493	0.688140938719271	0.20506420565558	3.35573405665468	0.000791546453435634	0.00522709734450143
CCDC175	370.18899611436	-0.29322707553833	0.235308014680306	-1.24614147094273	0.212712462057269	0.334673545150179
CCDC18	724.502512619214	-0.702297522486436	0.206195697734441	-3.40597563481137	0.000659280627288305	0.00460694738768201
CCDC18-AS1	70.2334454615753	0.180939366237405	0.171970886569787	1.05215115096809	0.292730207250465	0.422848157931408
CCDC186	32.5313259737885	0.293668612555464	0.267676394445203	1.09710313890074	0.272596308245136	0.401294957089623
CCDC189	8.57035183362865	0.322801695029374	0.250595554287687	1.28813815531138	0.197697875494528	0.31744091809764
CCDC25	47.1932085572019	-0.41915254558137	0.165338470582946	-2.53511807689725	0.0112409429209639	0.0368622931839196
CCDC28A	161.205563254273	0.229792626091302	0.202933747756045	1.13235294095857	0.257486080957783	0.384673730673893
CCDC28B	130.520020343418	0.479862827484712	0.166021044423995	2.89037350144123	0.00384784356573195	0.016566586070355
CCDC3	144.907484220148	-0.781465682865701	0.295787270796865	-2.64198550789692	0.00824215824723227	0.0292897940768323
CCDC30	69.1929558756181	-0.893988488358626	0.182594627650085	-4.89602843119688	9.77929237067757e-07	3.7943173877569e-05
CCDC32	24.6648947732427	0.549628754666525	0.221134554378351	2.48549466279311	0.0129371527116039	0.0409424079114294
CCDC47	63.6407827408144	-0.313908123695355	0.199557407321212	-1.57302165782341	0.115713803411194	0.212218795499486
CCDC50	16.7944768128823	-0.515277008852624	0.332055551884566	-1.55177953185301	0.120714985065717	0.219153445290279
CCDC57	176.007809156334	0.40408214876445	0.197597121481612	2.04497993561132	0.040856836257336	0.096782355334121
CCDC59	15.8901392045583	0.182499052278991	0.290681561032465	0.627831540572358	0.53011430183351	0.651161400051749
CCDC6	88.2463260868928	-0.0822854453576231	0.139480496543467	-0.589942303022848	0.555229331741924	0.674967065926687
CCDC66	60.8240404058615	-0.135591404809453	0.190436996923954	-0.712001381032056	0.476463920832119	0.603080596347366
CCDC68	28.5204707252668	-0.702896892555686	0.236532306180159	-2.97167394977459	0.00296181039024803	0.0135903831387191
CCDC69	62.6314504657196	0.189190365551639	0.254577107224922	0.743155453426087	0.457387569654061	0.58515180303176
CCDC7	516.683764463681	-0.713334279001712	0.244975581076576	-2.91185870798581	0.0035928511325966	0.0156830038938053
CCDC71L	111.184689880626	-0.0768292596623628	0.166576461687544	-0.461225186824267	0.644637053175256	0.749015295325094
CCDC77	10.5892888484203	0.0521940483252087	0.293372856924113	0.1779102841089	0.858793434145707	0.907966809979234
CCDC82	621.937796908576	-0.496984986497451	0.1957128246885	-2.53935830361889	0.0111056021370838	0.0365904307848807
CCDC84	7.89875512036414	-0.0140884478969588	0.31058698762922	-0.0453607152202321	0.96381979344964	0.978239538930861
CCDC85B	1249.94830312421	0.460990062534123	0.157958020778936	2.91843402608395	0.00351794309319445	0.0154735641951448
CCDC88A	166.049159353215	-0.767561085742157	0.205324599270861	-3.73828118241985	0.000185282656556228	0.00183015801000788
CCDC88B	25.0110550089898	0.65930895259488	0.336863028312622	1.957201880828	0.0503237377840616	0.11317675595618
CCDC88C	1001.89128456483	0.172628807972063	0.14832872384741	1.16382588277137	0.244494580759817	0.370477363028176
CCDC9	9.69254522693321	1.07019644401449	0.314163258809648	3.40649778102448	0.000658020853511019	0.00460392058370441
CCDC90B	163.33443071099	-0.706516106110723	0.203448525367071	-3.47270202541894	0.000515247061398142	0.00389284496736153
CCDC91	414.06532762698	-0.424327586062084	0.191676120121241	-2.2137738691376	0.026844338487989	0.0710491310455608
CCDC92	2965.87292370217	-0.209352184691795	0.156482965500305	-1.33785926169317	0.180942319252941	0.296830481407553
CCDC93	12.1500535411226	0.754017577326246	0.290130585601089	2.59889034368466	0.00935256442382814	0.0322389561949108
CCDC97	57.2670677306113	0.509930455371744	0.178224903142009	2.86116275774005	0.0042209030121239	0.0177350544195434
CCDC9B	578.349887996469	0.460100755484997	0.190853169133552	2.41075774415375	0.015919418597401	0.0479268485217662
CCL3L1	38.9044578085881	-0.256212378395233	0.350923273333663	-0.730109393889139	0.465323319729775	0.592897288436177
CCL5	66435.0073073395	0.293813715176816	0.141579504068381	2.07525599916572	0.0379628150997479	0.0916379393895323
CCM2	621.893148486414	0.0819832382652442	0.117340453375815	0.698678383342105	0.484753046106463	0.610094370962901
CCNA2	16.0705119268096	-0.885499708251746	0.360600251990452	-2.45562698130114	0.0140639056106527	0.0436575449350068
CCNB1IP1	29.1999500522415	-0.767539292831315	0.258518111190367	-2.96899621189835	0.00298774279613986	0.0136836659050588
CCNC	44.5307615452599	-0.297779286861674	0.266069471771337	-1.11917870501727	0.263063908304927	0.391247716665748
CCND1	35.4327480921463	0.193205280588622	0.270495196701697	0.714265106902027	0.475063264267466	0.602087834539294
CCND2	17.9263876650365	0.00450353141986364	0.461655414764976	0.00975517946032613	0.992216616369979	0.994966549509169
CCND3	28951.1800696505	0.302584209070939	0.115574275525194	2.61809306349473	0.00884226863121597	0.0309052315772268
CCNDBP1	1623.93949810952	-0.0975124197759804	0.0854643460897077	-1.14097192850018	0.253881604876238	0.380919889116259
CCNE2	20.5552057229377	-0.0370701428585559	0.231964604876616	-0.159809479891442	0.873031156189713	0.917748990080416
CCNG1	7022.35230645854	-0.563798717142334	0.168126709119532	-3.35341552865044	0.000798207740418101	0.00525977298628266
CCNG2	44.6758557479974	0.146479446654103	0.235251186412332	0.622651255825607	0.533513721016481	0.654925300403368
CCNH	137.939513656293	-0.308392577955359	0.220356205216586	-1.39951846444371	0.161657565275396	0.273034708709429
CCNI	1322.29670483618	-0.153194463182934	0.113074448847117	-1.35481061145884	0.175477904867606	0.290205460073073
CCNJL	537.636245694162	0.415805557845999	0.111749249655531	3.72088008758652	0.000198529695677792	0.00193943659707635
CCNK	68.4136946015774	0.142443581219067	0.126302609218905	1.12779602970978	0.259406070524791	0.38689128289415
CCNL1	49.6977773334713	0.575194868679994	0.250378690989944	2.29729960806887	0.0216016841473145	0.0605305669600226
CCNL2	26.0501494292274	0.512998939976246	0.215416536378903	2.3814278541454	0.0172456685276378	0.0508919441705175
CCNT1	10.340599882954	0.113132939634557	0.349302555470694	0.323882370348273	0.746027091607715	0.826109573556536
CCNT2	18.874583783258	0.572094121239904	0.362294340874275	1.57908655117093	0.114316206026074	0.210482846337008
CCNY	813.030211552078	0.105183544828689	0.148240209476092	0.70954800455576	0.477984472822756	0.603867603604501
CCP110	109.404569629703	-0.711425478766183	0.179005184538877	-3.97432890337135	7.05779764870669e-05	0.000883943913207893
CCPG1	534.021534907621	0.0877261578293534	0.106558792600187	0.823265313811368	0.410357134025298	0.542313155072123
CCR1	27.4669677500467	2.26364883710295	0.571162509929793	3.96323077539035	7.39422409855619e-05	0.000915515528755329
CCR4	247.639912649457	0.25712378706765	0.133337328894971	1.92837061607994	0.053809044007175	0.118739677186829
CCRL2	33.5194530638506	0.987304650485659	0.232482593307053	4.24678956149491	2.16855463396226e-05	0.000377622285546833
CCS	497.131590304654	0.512055329305661	0.264385771744505	1.93677339717244	0.0527730491847732	0.117224817561995
CCSAP	218.226832724062	-0.345880882932915	0.186964103898741	-1.84998550909132	0.0643156381902488	0.135643236070928
CCSER2	426.044410984534	-0.133268930576557	0.162087134607567	-0.822205481633178	0.410959959494291	0.542816095767946
CCT2	123.17716373994	-0.252650667924928	0.155250326937067	-1.6273760764919	0.103657249316783	0.195299453920087
CCT3	25.7441705835854	0.12806018485612	0.27565083760071	0.464573900702671	0.642236626166966	0.747350756524727
CCT4	20.1298242947949	0.0198450625254856	0.250298789093502	0.0792854915413602	0.936805546044071	0.96181328211293
CCT5	63.9180482635651	0.133878816075387	0.155756685445016	0.85953816809133	0.390043671659737	0.522966871869883
CCT6A	49.3001748810226	-0.405841614424921	0.166825057895266	-2.43273774063193	0.0149851503718516	0.0459195598600058
CCT6P1	1207.04333640196	-0.291432641918879	0.191876334654403	-1.5188566242095	0.128798589236017	0.229940317662035
CCT6P3	435.486547614676	0.183606922755353	0.217946142661524	0.842441717541655	0.399540750099143	0.532412165832564
CCT7	34.1359276474443	0.242074923644939	0.211529460657934	1.14440287840756	0.252456595048906	0.379656477375733
CCT8	273.598448529918	-0.720639227982667	0.165974178160573	-4.34187556142305	1.41271543083874e-05	0.000275159225158397
CCT8P1	38.6704698411679	-1.24703883008115	0.239337528906725	-5.21037731014241	1.88456972517678e-07	1.09585485983643e-05
CD109	298.654934768169	0.417519736381571	0.30765456025694	1.35710563182576	0.174747649264201	0.289291609161494
CD14	124.75336941738	0.582879405616122	0.314180804147227	1.8552355774829	0.0635625932478109	0.134432338912722
CD151	3108.87630430397	0.502055733633783	0.180361881917225	2.78360221293431	0.00537589208516415	0.0213224075436332
CD163	40.0492876034035	1.40745813073108	0.487682432495234	2.88601359603995	0.00390155302379634	0.0167241208817316
CD164	3620.30594948835	-0.698167298875715	0.211004152829777	-3.30878463533818	0.000937018847421911	0.00593242846433224
CD1C	14.0544964094618	0.581955311373568	0.421365289831836	1.38111829668225	0.167242590734045	0.280335083884846
CD200R1	12.938019596091	1.13807283897953	0.518844869380092	2.19347420807934	0.0282732308736293	0.0736536513078625
CD22	103.368935839934	0.336604720744312	0.218384087289632	1.54134270917775	0.123233399496453	0.222690913740446
CD226	9210.65493410551	-0.345579226006805	0.152749273511917	-2.26239521839588	0.0236729960970659	0.0648517944117322
CD244	94.5137521155757	-0.0215222682335627	0.200605188290197	-0.107286697901494	0.91456153716714	0.946134878384601
CD247	17.8658491464108	0.261647220791671	0.359625715590543	0.727554258354464	0.466886489827958	0.594488407997447
CD27-AS1	2869.54632503003	-0.13947925278917	0.108704371247941	-1.28310620067923	0.199454871696084	0.319474445253163
CD28	177.542853022045	-0.275720649623277	0.235126759223169	-1.17264683328357	0.240937460264665	0.366622749116124
CD2AP	231.181874190426	-0.386745413877928	0.135586118941189	-2.85239681538256	0.00433908970370255	0.0180915780262357
CD2BP2	62.9685713856499	0.357797651135655	0.162770085230805	2.19817818875198	0.027936410354309	0.0730489273959435
CD300A	34.7188896846712	1.68673529853855	0.564088997490035	2.99019357945968	0.00278800698652514	0.0130067049911003
CD36	7604.24248671656	-0.386363756363586	0.256686108912477	-1.50519931912375	0.132272840177924	0.234755629018848
CD37	281.154690160341	0.40306259698399	0.169419802598441	2.37907606314079	0.0173560941811631	0.0511159734868201
CD40	233.11701725959	0.413558191520436	0.151161188713096	2.73587549185903	0.00622145609738055	0.0239186952441207
CD40LG	197.159514424602	0.17081996878676	0.225137316706662	0.758736806876519	0.448010014368144	0.576932484888268
CD44	304.681621126499	-0.498500896169564	0.330816424086346	-1.50688073467432	0.131841230428278	0.234259181530346
CD46	2249.72808604741	-0.479447144989663	0.130669320419012	-3.66916383625657	0.000243345095729362	0.0022196435482541
CD47	5027.50691374713	-0.35393888189542	0.161902320304966	-2.18612606186698	0.0288063837548761	0.0745850948585701
CD52	51.4102908165489	0.323107610027571	0.497201503513696	0.649852439592775	0.515787542048435	0.638783923469654
CD53	68.5812285042867	0.901830070813808	0.459202788430198	1.96390373389662	0.0495412567702465	0.111900239858621
CD55	1397.68686643002	-0.588639990428174	0.124290014773633	-4.7360199570356	2.17956134765819e-06	7.07379893862886e-05
CD58	700.789367402238	1.9390674462904	0.423419733137866	4.5795396258942	4.66000499638528e-06	0.000121396236825834
CD59	91.6638285288767	-0.443673879763057	0.216341904212736	-2.05079954980325	0.0402864714301795	0.0957097615275835
CD6	43.8535701975345	0.00386771224134503	0.494824051058632	0.00781633841982903	0.993763527755903	0.995874523404541
CD63	2302.60935153254	0.404116621825519	0.123335271461973	3.27656976820387	0.00105076348552736	0.00634146268342943
CD69	238.703208904064	0.911099889913136	0.411852123906316	2.21220150881238	0.0269527446523616	0.0712049710670934
CD74	1321.15015630532	0.496420037160819	0.161183461513882	3.07984474646652	0.00207108524371374	0.0104614435087071
CD82	3179.71060586703	0.631504423410211	0.152060390373063	4.15298436273172	3.28167171834482e-05	0.000517075016395331
CD84	3128.15260178346	-0.304680212237262	0.145951947755412	-2.08753782955914	0.0368395451838602	0.0895014963693434
CD9	8950.5022363913	0.208831773688787	0.154748745390191	1.34948928446708	0.177179859867983	0.292327318197995
CD96	337.879958235757	0.452539013974792	0.412135517887745	1.09803449189267	0.272189428220824	0.400757801182755
CD99	12002.0645212781	0.581824332300705	0.133861971697565	4.34644974164301	1.38358735201212e-05	0.000273128200538026
CD99L2	29.3416669718317	0.795015575568027	0.224446448591742	3.54211697514593	0.000396929412194924	0.00323403121579
CD99P1	149.207925532649	0.413185123065829	0.129445504313401	3.19196193994861	0.00141309951502444	0.00795679737670395
CDA	38.9416321661754	0.964521992955534	0.422731482002145	2.28164221029235	0.0225104725054535	0.0625084724007321
CDC123	32.6004208288294	0.399803464883023	0.267217411788557	1.49617295597256	0.134608590065596	0.237663350144733
CDC14A	42.5664705214536	0.453825245353373	0.273989445016871	1.65636032192929	0.0976488713088048	0.186843981831231
CDC14B	2532.72394690197	-0.55941085983031	0.162287582490917	-3.44703427855683	0.000566776664583646	0.0041724500650472
CDC16	1347.02763338885	-0.0827472183851228	0.155443606425814	-0.532329507065407	0.594497799077493	0.708163516545303
CDC23	9.373501015107	-0.0458720103425993	0.378470126053332	-0.12120378118334	0.903529629248359	0.938199505540733
CDC26	9.80009066862794	-0.439885114476256	0.265472886953284	-1.65698696964735	0.0975221095485642	0.186656247684154
CDC27	986.190825282219	-0.755302700931008	0.169774944096531	-4.44884670674112	8.6332602701605e-06	0.000194776719582443
CDC34	105.050761928037	0.042261376364954	0.220549456906346	0.191618591846725	0.848040978192264	0.900392600365202
CDC37	1773.29478523085	0.339950867148248	0.133294108411865	2.55038179255331	0.0107605007577334	0.0357792143983315
CDC37L1	32.2172593881799	0.0687741522365991	0.261824549184321	0.262672665534442	0.792802886885191	0.859397625608237
CDC37L1-DT	86.9770827665943	-0.166290034907709	0.158789012499307	-1.04723892598321	0.294989396265032	0.425413553603941
CDC40	21.0413209742566	-0.781042839919461	0.288198834602687	-2.71008326940743	0.0067266318295452	0.0253172896641676
CDC42	5461.71222612524	-0.416087148987985	0.128146184839227	-3.24697258455265	0.00116639624679513	0.00688515349382447
CDC42BPA	333.916488108019	-0.551695688300163	0.158189512913242	-3.48756171088747	0.00048744641937411	0.00376569954256877
CDC42BPB	102.354428733388	0.193225657270356	0.157506841974351	1.22677627745099	0.21990668936201	0.343283548797935
CDC42EP3	296.575156978825	-0.422870922073533	0.149087874901135	-2.83638707945869	0.00456271098356211	0.0188151640347903
CDC42P6	61.8648973129004	-0.583175538608225	0.240579180921777	-2.42404823382386	0.0153485667654618	0.0466741656290812
CDC42SE1	157.485305473673	0.323416345333028	0.169013297771316	1.91355561720728	0.0556769606321899	0.121784337543133
CDC42SE2	7674.95665813262	-0.256206985833264	0.151501823162895	-1.69111486901244	0.09081486589786	0.177398605270185
CDC5L	222.252854351715	-0.183773481876211	0.160172400227659	-1.14734799263173	0.251237826325791	0.378056427199114
CDC73	136.615152800276	-0.276669465600482	0.1357279499774	-2.03841187939957	0.0415087592612713	0.0978757106500987
CDCA4	34.4750342632928	-0.00790548125226441	0.248476585971585	-0.0318157995504995	0.97461894679574	0.983681422796526
CDCA7L	12.2065385828175	-0.390350322032447	0.364506985531053	-1.07089942724621	0.28421465343955	0.413969427381984
CDH20	98.2384554525137	0.483866269309262	0.159640707211569	3.03097046963092	0.00243769087834375	0.0117642494545366
CDH23	30.4599421166964	0.573402477808724	0.211816218465717	2.70707541642534	0.00678788354250736	0.0255041670487517
CDH26	9.64516345682998	-0.245573532315777	0.315814537971254	-0.77758780166773	0.436812054563645	0.565987098984305
CDH6	48.9104037960371	-0.224795860928908	0.361878967870379	-0.621190731950543	0.534474136705766	0.655758953219827
CDHR1	18.8876989735289	0.524105459013933	0.355502760675031	1.47426551067777	0.140410117432823	0.245115517727171
CDIP1	1175.04625939125	0.238044546116884	0.133103949490993	1.78841084000286	0.0737097487020247	0.151148307109588
CDIPT	506.411344974873	0.301362178755031	0.129218094736895	2.33219797404259	0.019690278714165	0.0563068945934082
CDK1	38.1892983883056	-0.0967516269014405	0.316127593538702	-0.306052457548587	0.759564705436452	0.836171693419958
CDK10	15.4287877182122	0.246262913408662	0.282891600836991	0.870520413755816	0.384016068271998	0.516586748960224
CDK11B	10.8834890768743	-0.0588319432115865	0.204278719785726	-0.287998393926187	0.773347968071059	0.84543826097652
CDK12	104.948820497012	-0.0935924691541382	0.134192166766504	-0.697451061484015	0.485520555838978	0.610666964077633
CDK13	33.3973465388194	-0.0580057009219185	0.199208898469819	-0.291180270396941	0.770913451074547	0.844193868798033
CDK14	313.822799513146	-0.526422756773153	0.165783312606949	-3.17536637732191	0.00149647425373319	0.00825469056167112
CDK16	485.748797801443	0.496469410601843	0.131160441266428	3.78520692526003	0.000153580733628741	0.00159949913306948
CDK17	562.79690661986	-0.0757496827942963	0.159746997819514	-0.474185329478807	0.635367754015805	0.741300321148979
CDK19	240.706429364231	-0.515191746094236	0.118340068286803	-4.35348528653579	1.33990092186162e-05	0.000267805995505952
CDK2	156.585751772895	0.209754464612336	0.132966371429016	1.57750010290619	0.11468049844413	0.210743752690125
CDK2AP1	6891.1544388875	-0.810499797116724	0.197274808390866	-4.10848097498014	3.98270005771845e-05	0.00059807887458763
CDK2AP2	233.706398222427	0.455100413999499	0.146682551313257	3.1026213406091	0.00191814895480372	0.0098806812734692
CDK4	23.3365912518925	0.683380109113054	0.236555792798775	2.88887497121818	0.00386622764948565	0.0166310778986461
CDK5RAP2	881.358483855756	0.606207827624399	0.183031838317271	3.31203485250248	0.000926200064452131	0.00589833665556249
CDK6	189.718002095889	-0.00801978297041054	0.162422578045275	-0.049376035443638	0.960619625807601	0.975906470401417
CDK7	21.3133558262533	1.30649941268724	0.403769156919364	3.23575832947576	0.001213200518284	0.00709261272478541
CDK9	114.916643390066	0.40250799758202	0.185057182510537	2.17504661057455	0.0296266236928361	0.0760237685461821
CDKAL1	62.2765227532148	-0.18436622408005	0.168264351265809	-1.0956939048177	0.273212750983806	0.401899618184129
CDKL1	508.602012536998	0.0770109153397123	0.138265962993337	0.556976667811032	0.577543370670879	0.693804868185418
CDKL5	40.2285491152465	-0.135884375030615	0.219019856028305	-0.620420346788346	0.534981080163281	0.656149425249854
CDKN1A	17735.7601672375	0.555518354470884	0.135441200460632	4.10154629892218	4.10398367354248e-05	0.000611200186579005
CDKN1B	14.9925722722581	0.931575812034093	0.34226817592635	2.72177163276364	0.00649329966803592	0.0246817665154584
CDKN2AIP	627.31645529925	0.153727500844147	0.171226182982655	0.897803701316632	0.369290211052559	0.503081309687972
CDKN2AIPNL	16.0618840528018	-0.364150278134353	0.219545218626002	-1.65865729353317	0.0971848696403737	0.18622969625673
CDKN2B	164.710470219362	0.509279855507164	0.221285404398858	2.30146157579019	0.0213655548701411	0.0600806291095014
CDKN2C	142.755089560902	0.274353563809736	0.124872418809639	2.19707094989464	0.0280153794552412	0.0731794096793416
CDKN2D	11986.2163094115	0.292170772812227	0.115807236996085	2.52290599785316	0.0116389509030736	0.0379255875157191
CDKN3	143.683693916738	-0.354960516695441	0.266073374741844	-1.33407003628168	0.182180904708104	0.298511448858347
CDR2L	145.66602848448	0.0981149383686815	0.202848403851273	0.483686026145015	0.628608711863694	0.735905962583452
CDS2	1115.23447372909	-0.224070780496395	0.107463084686901	-2.08509537158026	0.0370606443201539	0.0899651784048235
CDV3	201.960085621122	-0.742323777642273	0.178433608558496	-4.16022398268607	3.1793564157435e-05	0.000508332779466419
CDYL	952.116969930611	-0.335578775242071	0.145045695636318	-2.31360726541992	0.0206892747961495	0.0586176117991835
CDYL2	196.047593235639	0.216658102817833	0.342144767066129	0.633235179002336	0.526580076033281	0.647960796418834
CEACAM21	14.4875648516323	-0.00751435921786529	0.294001013954392	-0.0255589568103699	0.979609123086583	0.98605945936082
CEBPD	21.8857496341088	0.968879586591776	0.435553366535934	2.22447961841627	0.0261161923053712	0.0698100871084114
CEBPG	9.2469324935787	0.454165086533787	0.312708245484755	1.45236044489248	0.146401408662766	0.253221558290822
CEBPZOS	16.7710778429866	-0.491981766910314	0.230265345506983	-2.13658623197122	0.0326316604257845	0.0817171726991767
CECR2	15.6624159639373	0.157425306778267	0.246922695376401	0.637548956519742	0.523767331751378	0.645714162355728
CEL	10.8457539559522	0.425237729389597	0.324061064683842	1.31221481298429	0.189447665215498	0.307121513689047
CELF1	38.9233386084394	0.207593952954821	0.181082147987498	1.14640761257787	0.251626534325407	0.378583030005374
CELF2	4155.19793576203	0.214091795243644	0.107043396794839	2.00004672547878	0.0454952186245866	0.105076489908218
CEMIP	81.0254417551468	0.383941877470015	0.243146358649572	1.57905666201385	0.114323060974937	0.210482846337008
CENPBD1P1	81.2408900466245	0.385255047568704	0.154670508564371	2.49081128099069	0.0127451796883416	0.0404902960570437
CENPC	27.6714452112163	0.604472529337368	0.268148100248919	2.25424878556381	0.0241805212506379	0.0658823559794112
CENPE	67.782041607703	-0.886059232576666	0.24565834022455	-3.60687624839743	0.000309905368675823	0.00267207903494626
CENPJ	21.4932476643489	-0.520660132397639	0.272098000024146	-1.91350223945577	0.0556837870918556	0.121784337543133
CENPK	76.1900140285146	-0.410018827248463	0.195262221375212	-2.09983694931227	0.0357431866925837	0.0874906516662114
CENPN	60.8016725577836	0.164919532455998	0.221512880208501	0.744514415147173	0.456565323625549	0.584559193512187
CENPP	11.6434105706675	-0.830090733514141	0.364751316527746	-2.27577172692945	0.0228596757785938	0.0632265494567052
CENPT	1770.16461939061	0.454298048684238	0.145163961031623	3.12955120165999	0.00175073558566765	0.0092749110284096
CENPU	499.434556072109	-0.200469947185477	0.247841150141187	-0.808864658154131	0.418592999602085	0.549628361977523
CENPV	62.8839579316756	-0.155720714951246	0.226805528213353	-0.686582536933411	0.492345836162821	0.616710664633235
CENPX	45.7182941911981	0.314585392092344	0.19894387250772	1.58127711161416	0.113814690615068	0.209857427352935
CEP104	65.1611502595094	0.119231177946901	0.134410749189929	0.887065793959839	0.37504347884063	0.50836683013655
CEP120	21.4444482335085	-0.735493358562706	0.324069025032493	-2.26955772304669	0.0232344311938299	0.0640274071459871
CEP128	55.8747486912909	-0.0937134559922512	0.204685459505575	-0.4578412957062	0.647066464893521	0.750913791345309
CEP135	93.5112561390558	-0.453377521543691	0.153842166431647	-2.94703027173717	0.00320841792883945	0.0144371417534927
CEP152	9.57964074900798	-0.336565275421187	0.383642601369014	-0.87728858635659	0.380329910050914	0.51334728920612
CEP162	896.212647366066	-0.829096517858832	0.175339073877524	-4.72853254852917	2.26148376399872e-06	7.21974996421683e-05
CEP170	95.504607134739	-0.0644046336175539	0.156493593610972	-0.411548052105301	0.680670714053931	0.777443260328873
CEP19	61.4676990234098	-0.0775780401617914	0.215015141478257	-0.360802684073468	0.71824695617249	0.806929618418311
CEP192	16.3580862391937	-0.236534650688931	0.319902093881128	-0.739397006813043	0.459665959293056	0.587374330455705
CEP250	10.341296031356	0.527849831479734	0.35766047851515	1.47584053365677	0.139986706491148	0.244551168761091
CEP290	57.146779642554	-0.748604595799156	0.267636959638285	-2.79708974728642	0.00515652074857211	0.0207300622192597
CEP295	59.176748532741	-0.7960718501031	0.210508472526119	-3.78166180463035	0.000155784913036928	0.00161043684175424
CEP350	185.724454230306	-0.409219045646223	0.157357624811685	-2.60056699594919	0.00930698441907128	0.0321385403994017
CEP41	441.155496315433	-0.311709474551141	0.187943582166949	-1.65852683532578	0.0972111756589465	0.186243572271475
CEP44	436.320470941191	0.0780669055797352	0.206572760510789	0.37791481019424	0.705493880000163	0.797220325473869
CEP57	112.423033019098	-0.316500132905098	0.187745847145429	-1.68579032621656	0.0918361917053481	0.178643519866496
CEP57L1	186.209318303398	-0.03692503793059	0.168966887503323	-0.21853416652339	0.827012940519521	0.885185648727424
CEP63	39.0066983246577	-0.18452687553803	0.254886583228507	-0.723956801494729	0.469092256213192	0.596532446100842
CEP68	439.590674686979	-0.00604502148050831	0.256004361120332	-0.0236129628966239	0.981161332138578	0.98703505699888
CEP70	14.2651655322847	-0.783287491509341	0.40235505186587	-1.94675694483503	0.0515638810060926	0.115375069525542
CEP83	12.5084547806531	0.00628475967087401	0.349080468411784	0.0180037562670517	0.985635856829752	0.990400811085152
CEP85L	35.2020784454796	-0.834620042085792	0.268161343798326	-3.11238014496779	0.00185585354579205	0.00967440410290425
CEP95	39.4467398106615	-0.069642282176792	0.232985257675838	-0.298912827667784	0.765006559268702	0.840552140085024
CEPT1	11.6482654427908	-0.0372587029001092	0.282743167897	-0.131775784989726	0.895161640279425	0.933014555916947
CERCAM	10.0515753475507	0.706760348930621	0.447954595514061	1.57774996843053	0.114623061877767	0.210695740173067
CERNA1	252.442800246734	1.06065218139938	0.266701542995567	3.97692555313415	6.98120091735593e-05	0.000875473064976252
CERS2	2270.81796701403	0.133896994126733	0.112385482136742	1.19140828139899	0.233493343446993	0.358309216483455
CERS4	19.8451086046321	0.0950098713541309	0.265879945119639	0.357341247800314	0.720836354350259	0.808478799729928
CERS5	132.932124803446	0.0561766040169027	0.119763224097242	0.469063892028239	0.639023967565164	0.744499122140023
CES2	53.6213516121294	0.201960588666831	0.207401855708024	0.973764617377132	0.330173425053711	0.462625077230744
CETN2	1173.39957863452	-0.595351325936227	0.138073767263586	-4.31183517141012	1.61905113519595e-05	0.000304749721382066
CETN3	27.5760610223544	-0.196818433363017	0.292966791091549	-0.671811411217296	0.5017037631974	0.625944324735044
CETN4P	109.915646522237	-0.599677336792777	0.256643373835842	-2.33661725931156	0.0194590942204471	0.055861266952556
CETP	690.709916692879	0.452403629471323	0.178769825877462	2.53064871127314	0.0113851810733701	0.0371979377611214
CFAP161	1844.3034031268	-0.11568173027514	0.137611441831981	-0.840640347452965	0.400549448198637	0.533610740413539
CFAP20	10.3061293695429	0.52174346151609	0.305765924865207	1.70634926617835	0.0879430705065149	0.17317392779241
CFAP36	15.5014712935014	-0.635296731160794	0.285591581575362	-2.22449390019275	0.0261152324548091	0.0698100871084114
CFAP45	23.2606249047436	0.653178013317496	0.260004049354686	2.51218400228244	0.0119986509114929	0.038761514799727
CFAP58-DT	108.048800609373	-0.0727206519713961	0.169103842798752	-0.430035478601983	0.667169833287654	0.766702456435829
CFAP74	11.0111963260877	0.216653771843701	0.350703049756772	0.617769853994597	0.536727057850183	0.657830707801161
CFAP97	32.3849525536355	-0.171793683539516	0.2584568309843	-0.664690048567345	0.506248760114959	0.630085888337755
CFAP97D2	25.0911579364	-0.24063104320273	0.271934979928549	-0.884884479613312	0.376218939639058	0.509346182800735
CFD	26.6266327913302	2.07084580501333	0.476534783883967	4.3456340964977	1.38873900966626e-05	0.000273128200538026
CFDP1	13.9438539234277	-0.379845997553921	0.215455863360978	-1.76298751692602	0.077902595071336	0.158054091641097
CFL1	13981.9427442834	0.442095431778648	0.138292757420961	3.1968082784908	0.00138957252436581	0.00786485167469849
CFL1P1	16.4084414142134	-1.32173839554459	0.30190983337228	-4.37792429872524	1.19814949163569e-05	0.00024678334756596
CFL1P2	7.92061802250419	0.310584916146723	0.28703895749818	1.08203053290664	0.2792389610173	0.408610756467645
CFL2	32.3956144224911	-0.0179473712595908	0.354732829170201	-0.050594052153486	0.959649002451108	0.975863740728975
CFLAR	1594.16562173092	0.472249564170698	0.131395537328271	3.59410657144965	0.000325506592858563	0.0027699250049088
CGGBP1	3105.39081262715	-0.347032424149814	0.122365633446096	-2.83602850225663	0.00456783693089278	0.0188283539991104
CGRRF1	1737.6514552885	-0.0773069117530576	0.161485566970465	-0.478723350967934	0.632135451499445	0.738587636131811
CHADL	153.813501400264	0.0794355132815467	0.185387413297525	0.428483853723458	0.668298886397545	0.76761158680812
CHAF1A	20.0985391409716	0.230763125895818	0.196343740476075	1.17530166908446	0.239874047001154	0.365403019671647
CHAMP1	90.6355935212074	0.368284959784228	0.195098924248283	1.88768319048007	0.0590684943450078	0.127129350353906
CHCHD1	31.9758661791939	-0.141577170019276	0.208126794808712	-0.680244800528438	0.496349469587098	0.620135307378994
CHCHD2	619.491590016467	-0.00786853911500808	0.125588362699557	-0.0626534094869274	0.950042498301709	0.969392643190871
CHCHD3	46.915702370403	-0.513336526214683	0.155671634430164	-3.29755981617172	0.000975288985353839	0.00608403454528841
CHCHD5	9.68186951339947	0.434159557113864	0.282661959308555	1.53596740847584	0.124546373919847	0.224322780531288
CHCHD7	55.8473775892745	-0.533996215118531	0.158387920394672	-3.3714453336335	0.000747748770451301	0.00503082488880079
[truncated: 7,770 more rows]
