# Supplementary material for: Modeling of clinical phenotypes in systemic lupus erythematosus based on the platelet transcriptome and FCGR2a genotype
Source: J Transl Med. 2023 Apr 7;21:247. doi: 10.1186/s12967-023-04059-w (PMC10082503; doi:10.1186/s12967-023-04059-w)
Supplement: Supplementary file 4 — Additional file 4: Table S3. The genes selected for machine learning for the prediction between SLE and control that filled the criteria of (1) Differentially expressed between SLE and control, (2) correlated with the SLEDAI values of patients, and (3) part of the greenyellow or tan module. [file 12967_2023_4059_MOESM4_ESM.csv]

deseqgenes	corrgenes	modulegenes	deseqgenes;corrgenes	deseqgenes;modulegenes	corrgenes;modulegenes	deseqgenes;corrgenes;modulegenes
AAGAB	ABCD3	AC012615.1	AC005083.1	ADAR	ABHD3	AL031777.3
AAK1	ABI1	AC124947.1	AC005381.1	ANKZF1	AC012651.1	ATF3
AATF	AC003102.1	AL513122.2	AC009126.1	BRD2	ACVR1B	BUD31
ABALON	AC004687.2	ATXN7	AC016074.2	CLK3	AIFM1	C3orf86
ABCA3	AC005394.2	C5orf56	AC021054.1	CMTR1	ANKH	CCRL2
ABCA7	AC007114.1	CALD1	AC090152.1	CSF1	APTR	CLEC11A
ABCB6	AC007950.1	CASP6	AC104564.5	DDIT3	ATP6V1G1	CMPK2
ABCC3	AC007969.1	EP300	AC105094.2	DEPP1	BRPF3	DDX60
ABHD10	AC008763.1	FAM120B	AC124248.1	DIP2A	CALHM5	DTX3L
ABHD11	AC010168.2	FAM124B	AC239868.1	EIF2AK2	CPOX	FIP1L1
ABHD12	AC010642.2	FBXL20	ACER3	EPSTI1	CYTOR	GADD45G
ABHD14A	AC022007.1	FBXO7	ACTN4	EWSR1	DAB2	HDAC1
ABHD16A	AC022415.1	GBP4	ACTR10	GEMIN8	ELOVL1	HERC2P2
ABHD4	AC026254.2	GPR107	ACTR3	HERC2P9	GIT2	HERC6
ABHD5	AC048341.1	HEXIM1	ADH5	HIST1H4D	HIST1H1T	HFE
ABI2	AC068759.1	HJURP	AKAP2	IFI27	HIST1H2AE	HIST1H2BO
ABLIM1	AC073107.1	IK	AL118516.1	IFI6	HIST1H2AI	HIST1H4J
ABLIM3	AC078883.1	KANSL2	AL353743.1	IFIT1	IFI44	HIST2H2BF
ABRAXAS1	AC092070.2	KAT7	AL390036.1	IFITM3	IMMT	HIST3H2A
AC000093.1	AC092135.3	LRRC75A	AL627402.1	KLF6	IRF2	IFIT5
AC002076.2	AC092919.2	M6PR	AP005329.2	LAP3	KIAA1191	INPP5B
AC002456.1	AC093159.1	MBNL3	AP1G1	LCP2	MAPK14	IP6K2
AC004053.1	AC093827.4	MCM6	AP1M1	LGALS3BP	MRFAP1	KLHL20
AC004069.1	AC097534.2	MED26	APH1A	LSM12P1	NASP	LSM12
AC004475.1	AC098487.1	NFX1	APOBEC3C	MYLIP	PDIA5	PLSCR1
AC004921.1	AC105285.1	NISCH	APPBP2	NDEL1	PPM1D	PPM1K
AC004980.1	AC113404.3	P2RY1	ARHGDIA	NLRC5	SNX9	PSMA6
AC005076.1	AC138230.1	PSMD11	ARL8B	OPTN	SRSF4	RIPOR3
AC006213.2	AC243960.2	RBM17	ATP1B3	PARP12	SUMO3	RSAD2
AC006333.2	AC244090.1	RBM22	AURKA	PARP14	TMEM131L	SP100
AC006547.1	ACBD4	RMC1	B4GALT7	PARP9	UIMC1	TRIM16L
AC007262.2	ACIN1	SEC14L1	BABAM1	PATL2	ZBTB43	NA
AC007485.2	ACLY	SLC7A11	BAD	PQBP1	ZNF778	NA
AC007563.2	ACO2	SNHG3	BCKDK	PSMB9	NA	NA
AC008035.1	ACOT8	SPATS2L	BROX	PSPC1	NA	NA
AC008040.1	ACTR1B	SPOP	BX255925.3	RBCK1	NA	NA
AC008074.2	ADAL	TCF4	C17orf51	RBM5	NA	NA
AC008443.1	ADAMTS6	TRIM27	C3orf79	RGS3	NA	NA
AC008894.3	ADCY6	UBAC2-AS1	C5orf22	RNF113A	NA	NA
AC009145.1	ADI1	UHRF1BP1	CARS	SDE2	NA	NA
AC010618.1	ADO	USP39	CASP9	STAT1	NA	NA
AC011462.1	AGTPBP1	ZBTB49	CBFB	TRIM69	NA	NA
AC013652.1	AHR	NA	CCDC28B	TXNDC11	NA	NA
AC015849.1	AIF1	NA	CCDC9B	UBE2L6	NA	NA
AC015971.1	AKIRIN2	NA	CCT8	USP18	NA	NA
AC016727.1	AKR1E2	NA	CD55	XAF1	NA	NA
AC020634.1	AKT2	NA	CD58	ZBTB16	NA	NA
AC021016.2	AL022328.4	NA	CDC37	ZNF496	NA	NA
AC022149.1	AL034397.3	NA	CDKN1B	ZNFX1	NA	NA
AC022217.3	AL049557.1	NA	CDKN2D	NA	NA	NA
AC025181.2	AL049597.2	NA	CENPBD1P1	NA	NA	NA
AC025470.2	AL117336.2	NA	CERNA1	NA	NA	NA
AC025627.3	AL135905.2	NA	CHMP1A	NA	NA	NA
AC026979.2	AL137024.1	NA	CIDECP1	NA	NA	NA
AC027702.1	AL138930.1	NA	CISD2	NA	NA	NA
AC040977.1	AL158063.1	NA	CISH	NA	NA	NA
AC044802.2	AL160396.1	NA	CLK4	NA	NA	NA
AC068756.1	AL354920.1	NA	CLTB	NA	NA	NA
AC073409.1	AL356124.1	NA	CNOT2	NA	NA	NA
AC078899.1	AL359513.1	NA	CNST	NA	NA	NA
AC079305.1	AL390957.1	NA	COMMD5	NA	NA	NA
AC082651.3	AL391261.3	NA	COX5B	NA	NA	NA
AC083798.2	AL583722.1	NA	CPA6	NA	NA	NA
AC090061.1	ALAD	NA	CSPP1	NA	NA	NA
AC090114.3	ALKAL2	NA	CTBS	NA	NA	NA
AC090409.2	ALKBH5	NA	CYFIP2	NA	NA	NA
AC090615.1	ANAPC11	NA	CYTH2	NA	NA	NA
AC091488.1	ANAPC15	NA	DANCR	NA	NA	NA
AC091729.3	ANKMY2	NA	DDX5	NA	NA	NA
AC092343.1	ANKRD11	NA	DENND4C	NA	NA	NA
AC092542.1	ANKRD49	NA	DIPK2A	NA	NA	NA
AC092650.1	ANTXR2	NA	DLD	NA	NA	NA
AC092755.2	ANXA7	NA	DLEU1	NA	NA	NA
AC092803.2	AP000787.1	NA	DLG4	NA	NA	NA
AC092919.1	AP001033.1	NA	DLK1	NA	NA	NA
AC093388.1	AP001189.4	NA	DNAH2	NA	NA	NA
AC093512.2	AP003108.2	NA	DNAJC19	NA	NA	NA
AC093673.1	AP1S1	NA	DOK1	NA	NA	NA
AC093809.1	AP3S2	NA	DOK6	NA	NA	NA
AC096577.1	APC	NA	DPM1	NA	NA	NA
AC096667.1	APCDD1	NA	DPP7	NA	NA	NA
AC098820.1	APOO	NA	DUSP11	NA	NA	NA
AC102953.1	ARF4	NA	EAF2	NA	NA	NA
AC104083.1	ARHGAP29	NA	EEF1B2	NA	NA	NA
AC104162.2	ARL16	NA	EFCAB14	NA	NA	NA
AC104248.1	ARL4A	NA	EID1	NA	NA	NA
AC104653.2	ARRDC3	NA	EIF3K	NA	NA	NA
AC107954.1	ASF1A	NA	EIF3M	NA	NA	NA
AC108136.1	ASNA1	NA	EIF4EP2	NA	NA	NA
AC108718.1	ATAD5	NA	EIF5A	NA	NA	NA
AC109322.1	ATF7IP	NA	ELOF1	NA	NA	NA
AC114491.1	ATP2C1	NA	ERG	NA	NA	NA
AC114801.3	ATP5F1B	NA	ERGIC1	NA	NA	NA
AC116049.1	ATP6V1E1	NA	ETFB	NA	NA	NA
AC116366.2	ATP6V1F	NA	FARS2	NA	NA	NA
AC117394.2	ATRAID	NA	FBRS	NA	NA	NA
AC119800.1	BACE1	NA	FBRSL1	NA	NA	NA
AC124319.1	BACH1	NA	FKBP1C	NA	NA	NA
AC127502.1	BAG2	NA	FN3K	NA	NA	NA
AC127502.3	BANF1	NA	FOXO3B	NA	NA	NA
AC129492.1	BBS12	NA	GABARAP	NA	NA	NA
AC133644.3	BBX	NA	GABPB1	NA	NA	NA
AC138150.2	BCCIP	NA	GABPB1-IT1	NA	NA	NA
AC138393.1	BCL10	NA	GADD45B	NA	NA	NA
AC138649.1	BCL7C	NA	GATAD2A	NA	NA	NA
AC139769.1	BCORL1	NA	GDI1	NA	NA	NA
AC144652.1	BID	NA	GNB5	NA	NA	NA
AC147067.1	BLZF1	NA	GNPTG	NA	NA	NA
AC147651.4	BMPR2	NA	GOLGA3	NA	NA	NA
AC231981.1	BORCS8	NA	GOLGA7	NA	NA	NA
AC245060.7	BRCA2	NA	GPBP1	NA	NA	NA
AC246787.2	BRD3OS	NA	GPX1	NA	NA	NA
ACADM	BRF1	NA	GRIPAP1	NA	NA	NA
ACADVL	BRWD1-AS2	NA	GSK3B	NA	NA	NA
ACAP2	BTG3	NA	GUK1	NA	NA	NA
ACCS	C12orf76	NA	HADHB	NA	NA	NA
ACCSL	C16orf87	NA	HELQ	NA	NA	NA
ACD	C18orf25	NA	HEMGN	NA	NA	NA
ACOT13	C1orf122	NA	HIST1H2AM	NA	NA	NA
ACOT7	C21orf62-AS1	NA	HIST1H2BJ	NA	NA	NA
ACP2	C22orf39	NA	HIST1H2BL	NA	NA	NA
ACRBP	C2orf49	NA	HIST1H3J	NA	NA	NA
ACSL1	C3orf38	NA	HIST1H4K	NA	NA	NA
ACSL4	C3orf52	NA	HIST1H4PS1	NA	NA	NA
ACTA2	C5orf15	NA	HMG20B	NA	NA	NA
ACTB	C9orf72	NA	HNRNPDL	NA	NA	NA
ACTBP11	C9orf78	NA	HSP90AA1	NA	NA	NA
ACTN1	CAPNS1	NA	HSPB11	NA	NA	NA
ACTR2	CARHSP1	NA	IFI16	NA	NA	NA
ACTR3B	CASP3	NA	IFI27L1	NA	NA	NA
ACTR6	CASP4	NA	IFI27L2	NA	NA	NA
ACVR1	CBLL1	NA	IFI44L	NA	NA	NA
ACVR2A	CBX5	NA	IFIT2	NA	NA	NA
ADAM10	CBY1	NA	IFIT3	NA	NA	NA
ADAM8	CCDC57	NA	IFRD1	NA	NA	NA
ADAM9	CCDC66	NA	IFT81	NA	NA	NA
ADAT2	CCDC69	NA	IMP3	NA	NA	NA
ADD3	CCL3L1	NA	ITGB5	NA	NA	NA
ADD3-AS1	CCNH	NA	KCNRG	NA	NA	NA
ADGRE3	CCNL1	NA	KCTD18	NA	NA	NA
ADGRE5	CCT6P1	NA	KDM6A	NA	NA	NA
ADGRG3	CCT6P3	NA	KEL	NA	NA	NA
ADNP	CD200R1	NA	KIAA1211	NA	NA	NA
ADPGK	CD40LG	NA	KLF10	NA	NA	NA
ADPRH	CD47	NA	KMT2E-AS1	NA	NA	NA
ADRM1	CD9	NA	KPNA3	NA	NA	NA
AF124730.1	CDC16	NA	KXD1	NA	NA	NA
AF127577.4	CDC37L1	NA	LAMA2	NA	NA	NA
AF131215.3	CDIPT	NA	LIMK1	NA	NA	NA
AFAP1	CDK10	NA	LINC02280	NA	NA	NA
AFTPH	CDK12	NA	LINC02284	NA	NA	NA
AGBL3	CDK17	NA	LYSMD3	NA	NA	NA
AGO2	CDKN2AIP	NA	MAFG	NA	NA	NA
AGO3	CDR2L	NA	METTL23	NA	NA	NA
AGPAT1	CEACAM21	NA	MIF4GD	NA	NA	NA
AGTRAP	CEBPZOS	NA	MITF	NA	NA	NA
AHCTF1	CEL	NA	MKNK1	NA	NA	NA
AHSA2P	CELF2	NA	MRPL28	NA	NA	NA
AIDA	CENPU	NA	MRPL44	NA	NA	NA
AIMP1	CEP44	NA	MRPS18C	NA	NA	NA
AK3	CEP83	NA	MRS2	NA	NA	NA
AK9	CEP95	NA	MT-RNR2	NA	NA	NA
AKAP17A	CFAP58-DT	NA	MT1X	NA	NA	NA
AKAP7	CGRRF1	NA	MTRNR2L10	NA	NA	NA
AKAP8L	CHADL	NA	NDUFA10	NA	NA	NA
AKIRIN1	CHAMP1	NA	NDUFA6	NA	NA	NA
AKT1	CHCHD2	NA	NECAP2	NA	NA	NA
AKT1S1	CHORDC1	NA	NET1	NA	NA	NA
AL009181.1	CHRNA2	NA	NF2	NA	NA	NA
AL022329.1	CIAO2A	NA	NFKBIZ	NA	NA	NA
AL022344.1	CIAO2B	NA	NFYB	NA	NA	NA
AL023775.1	CKS2	NA	NGLY1	NA	NA	NA
AL031590.1	CLASP1	NA	NKIRAS2	NA	NA	NA
AL049610.1	CLDN15	NA	NME7	NA	NA	NA
AL133444.1	CLDN5	NA	NRDC	NA	NA	NA
AL133517.1	CLDND1	NA	NUDCD3	NA	NA	NA
AL135925.1	CLEC12A	NA	NUDT19	NA	NA	NA
AL136320.1	CLEC2L	NA	OR2B6	NA	NA	NA
AL138799.1	CLK1	NA	PANK4	NA	NA	NA
AL138995.1	CLPTM1	NA	PDAP1	NA	NA	NA
AL139095.4	CLPTM1L	NA	PDIA3	NA	NA	NA
AL158801.5	CMC2	NA	PFDN1	NA	NA	NA
AL160191.3	CMTR2	NA	PFDN2	NA	NA	NA
AL163051.2	CNNM2	NA	PGAM1	NA	NA	NA
AL353708.3	CNOT4	NA	PHF3	NA	NA	NA
AL355001.2	COL24A1	NA	PI4KB	NA	NA	NA
AL355864.1	COMMD9	NA	PIGB	NA	NA	NA
AL356489.2	COPB1	NA	PIN1	NA	NA	NA
AL359644.1	COPS3	NA	POLR2E	NA	NA	NA
AL365434.2	COPS6	NA	PPIL3	NA	NA	NA
AL392172.1	COPS9	NA	PPP1R12A	NA	NA	NA
AL441992.1	COQ2	NA	PPP1R12C	NA	NA	NA
AL450998.2	COX17	NA	PPP1R32	NA	NA	NA
AL451064.1	COX6C	NA	PPP1R7	NA	NA	NA
AL451069.1	COX7A2L	NA	PRAF2	NA	NA	NA
AL512646.1	COX7B	NA	PRELID2	NA	NA	NA
AL583722.3	COX8A	NA	PSMC3	NA	NA	NA
AL590867.2	CPNE8	NA	PSMC6	NA	NA	NA
AL591485.1	CR1L	NA	PSMG2	NA	NA	NA
AL591806.3	CRBN	NA	RAB11A	NA	NA	NA
AL592148.3	CREB1	NA	RAB5B	NA	NA	NA
AL603840.1	CREBRF	NA	RAB5C	NA	NA	NA
AL662884.3	CRYM	NA	RAB9A	NA	NA	NA
AL669831.4	CS	NA	RAP1GDS1	NA	NA	NA
AL731557.1	CSE1L	NA	RASGEF1B	NA	NA	NA
AL954650.1	CSNK2B	NA	RBM33	NA	NA	NA
ALAS1	CTBP1	NA	RBM39	NA	NA	NA
ALAS2	CTDNEP1	NA	RBX1	NA	NA	NA
ALCAM	CTDSPL	NA	REPS2	NA	NA	NA
ALDH16A1	CTNNBIP1	NA	RESF1	NA	NA	NA
ALDOA	CUEDC2	NA	RFESD	NA	NA	NA
ALG8	CXorf40B	NA	RHAG	NA	NA	NA
ALKBH3	CYCS	NA	RHOC	NA	NA	NA
ALMS1	CYP20A1	NA	RIMKLBP2	NA	NA	NA
ALOX12	DCAF5	NA	RNF130	NA	NA	NA
ALOX5AP	DCK	NA	RNF141	NA	NA	NA
ALPL	DCLRE1A	NA	RNF216	NA	NA	NA
AMD1	DCTN3	NA	RNF24	NA	NA	NA
AMDHD2	DCTN4	NA	RNF5	NA	NA	NA
AMHR2	DCUN1D4	NA	RPAP3	NA	NA	NA
AMMECR1	DDA1	NA	RPL36AL	NA	NA	NA
AMOTL1	DDB1	NA	RPN2	NA	NA	NA
AMZ2	DDOST	NA	RPS12	NA	NA	NA
AMZ2P1	DDRGK1	NA	RSRP1	NA	NA	NA
ANAPC13	DEAF1	NA	RWDD1	NA	NA	NA
ANAPC16	DENND4A	NA	S100A10	NA	NA	NA
ANAPC5	DENND6B	NA	SCCPDH	NA	NA	NA
ANGPT1	DEPDC1	NA	SERINC3	NA	NA	NA
ANK1	DERA	NA	SERTAD3	NA	NA	NA
ANKIB1	DGKA	NA	SETD9	NA	NA	NA
ANKRD12	DGKE	NA	SFT2D1	NA	NA	NA
ANKRD13A	DHX15	NA	SLC20A1	NA	NA	NA
ANKRD28	DHX9	NA	SNRNP27	NA	NA	NA
ANKRD36	DMTF1	NA	SNTB1	NA	NA	NA
ANKRD6	DMWD	NA	SNW1	NA	NA	NA
ANKS1A	DNAJB2	NA	SPAST	NA	NA	NA
ANO6	DNAJC1	NA	SPSB4	NA	NA	NA
ANPEP	DNAJC5	NA	SRSF11	NA	NA	NA
ANXA11	DNM1	NA	SRSF7	NA	NA	NA
ANXA9	DOCK7	NA	SSH2	NA	NA	NA
AP000487.1	DPH6	NA	ST6GAL1	NA	NA	NA
AP000646.1	DPY19L4	NA	STK16	NA	NA	NA
AP000763.2	DUSP28	NA	STYX	NA	NA	NA
AP000808.1	DUSP3	NA	TADA1	NA	NA	NA
AP000866.2	EAPP	NA	TADA2A	NA	NA	NA
AP000894.4	EDF1	NA	TBCB	NA	NA	NA
AP000944.1	EED	NA	THBS1	NA	NA	NA
AP001636.1	EEF2	NA	THUMPD3-AS1	NA	NA	NA
AP001636.3	EFL1	NA	TIA1	NA	NA	NA
AP001816.1	EI24	NA	TIPARP	NA	NA	NA
AP002360.1	EIF1	NA	TM6SF1	NA	NA	NA
AP002444.1	EIF1B	NA	TMED9	NA	NA	NA
AP003049.2	EIF1B-AS1	NA	TMEM134	NA	NA	NA
AP005209.1	EIF3F	NA	TMEM141	NA	NA	NA
AP005233.2	EIF3G	NA	TMEM154	NA	NA	NA
AP1B1	EIF4E	NA	TMEM248	NA	NA	NA
AP1M2	EIF4EBP1	NA	TMEM68	NA	NA	NA
AP1S2	EIF4G1	NA	TMEM86A	NA	NA	NA
AP2A1	EIF4G3	NA	TNPO2	NA	NA	NA
AP2M1	EIF5	NA	TOX	NA	NA	NA
AP3B1	ELF1	NA	TPM3	NA	NA	NA
AP3M1	ELF2	NA	TRAF7	NA	NA	NA
AP4S1	EMC10	NA	TRAK2	NA	NA	NA
AP5B1	EML3	NA	TRAPPC2B	NA	NA	NA
AP5M1	EML6	NA	TRIM24	NA	NA	NA
AP5S1	EMSY	NA	TRIP4	NA	NA	NA
APBA3	ENSA	NA	TRMT10C	NA	NA	NA
APEX1	ENY2	NA	TXNIP	NA	NA	NA
APEX2	EPAS1	NA	UBE2K	NA	NA	NA
APOBEC3A	ERCC3	NA	UBXN4	NA	NA	NA
APOBEC3F	ERFE	NA	UBXN7	NA	NA	NA
APOBEC3G	ERLIN2	NA	VAMP3	NA	NA	NA
APOL2	ERP44	NA	VAPA	NA	NA	NA
APOL6	ETHE1	NA	VDAC1	NA	NA	NA
APOOL	EVA1C	NA	VDAC3	NA	NA	NA
APP	EVI2A	NA	VDAC3P1	NA	NA	NA
APPL1	EZH2	NA	VEZF1	NA	NA	NA
ARAF	FABP5	NA	VMA21	NA	NA	NA
ARAP1	FAM107A	NA	VPS4A	NA	NA	NA
ARCN1	FAM122A	NA	VWA8	NA	NA	NA
ARF1	FAM126B	NA	WASF3	NA	NA	NA
ARF5	FAM160B1	NA	WBP2	NA	NA	NA
ARFGAP2	FAM19A2	NA	WDR43	NA	NA	NA
ARFRP1	FAM214A	NA	WIPF1	NA	NA	NA
ARG2	FAM229A	NA	WSB2	NA	NA	NA
ARHGAP1	FAM245B	NA	WTAP	NA	NA	NA
ARHGAP18	FAM32A	NA	XRCC5	NA	NA	NA
ARHGAP25	FAM76B	NA	YPEL5	NA	NA	NA
ARHGAP27	FANCA	NA	ZBTB17	NA	NA	NA
ARHGAP4	FASTKD5	NA	ZBTB2	NA	NA	NA
ARHGAP5	FAU	NA	ZC3H7A	NA	NA	NA
ARHGAP6	FBXL15	NA	ZFAND6	NA	NA	NA
ARHGEF26-AS1	FBXL3	NA	ZNF254	NA	NA	NA
ARHGEF3	FBXL4	NA	ZNF468	NA	NA	NA
ARID1A	FBXO30	NA	ZNF641	NA	NA	NA
ARID2	FBXO8	NA	ZNF688	NA	NA	NA
ARID3A	FBXW7	NA	ZNF846	NA	NA	NA
ARID3B	FBXW9	NA	ZNF850	NA	NA	NA
ARIH2	FDFT1	NA	ZNHIT1	NA	NA	NA
ARL13B	FEM1C	NA	NA	NA	NA	NA
ARL15	FGD5-AS1	NA	NA	NA	NA	NA
ARL2	FGFR1OP2	NA	NA	NA	NA	NA
ARL5A	FHIT	NA	NA	NA	NA	NA
ARL6IP1	FILIP1L	NA	NA	NA	NA	NA
ARL6IP5	FIS1	NA	NA	NA	NA	NA
ARMC1	FKBP14	NA	NA	NA	NA	NA
ARMC3	FKBP1A	NA	NA	NA	NA	NA
ARMC8	FLAD1	NA	NA	NA	NA	NA
ARMCX3	FMO2	NA	NA	NA	NA	NA
ARMCX5-GPRASP2	FN3KRP	NA	NA	NA	NA	NA
ARPC1A	FNBP1	NA	NA	NA	NA	NA
ARPC1B	FNBP1L	NA	NA	NA	NA	NA
ARPC2	FO538757.1	NA	NA	NA	NA	NA
ARPC4	FOXJ3	NA	NA	NA	NA	NA
ARPP19	FOXN2	NA	NA	NA	NA	NA
ARRB1	FRG1	NA	NA	NA	NA	NA
ARSA	FRS2	NA	NA	NA	NA	NA
ARSK	FRY	NA	NA	NA	NA	NA
ASAH1	FUZ	NA	NA	NA	NA	NA
ASB16-AS1	GAB1	NA	NA	NA	NA	NA
ASPH	GABARAPL1	NA	NA	NA	NA	NA
ASS1P1	GABPA	NA	NA	NA	NA	NA
ATE1	GALNT7	NA	NA	NA	NA	NA
ATF4	GANAB	NA	NA	NA	NA	NA
ATF6B	GAPDH	NA	NA	NA	NA	NA
ATF7IP2	GAPDHP1	NA	NA	NA	NA	NA
ATG10	GARS-DT	NA	NA	NA	NA	NA
ATG12	GATAD1	NA	NA	NA	NA	NA
ATG13	GIPC1	NA	NA	NA	NA	NA
ATG16L2	GIPC3	NA	NA	NA	NA	NA
ATG2A	GK	NA	NA	NA	NA	NA
ATG4A	GLA	NA	NA	NA	NA	NA
ATG4D	GLO1	NA	NA	NA	NA	NA
ATG5	GLTP	NA	NA	NA	NA	NA
ATG9A	GLYR1	NA	NA	NA	NA	NA
ATOX1	GMPS	NA	NA	NA	NA	NA
ATP13A4	GNA12	NA	NA	NA	NA	NA
ATP2A2	GNAZ	NA	NA	NA	NA	NA
ATP2A3	GOLGA2	NA	NA	NA	NA	NA
ATP5F1C	GPANK1	NA	NA	NA	NA	NA
ATP5F1D	GPR183	NA	NA	NA	NA	NA
ATP5F1E	GPR88	NA	NA	NA	NA	NA
ATP5IF1	GPRC5D-AS1	NA	NA	NA	NA	NA
ATP5MC3	GPSM3	NA	NA	NA	NA	NA
ATP5MD	GSDMA	NA	NA	NA	NA	NA
ATP5MPL	GSTK1	NA	NA	NA	NA	NA
ATP5PB	GSTP1	NA	NA	NA	NA	NA
ATP6AP1	GTF2B	NA	NA	NA	NA	NA
ATP6V0B	GTF3C1	NA	NA	NA	NA	NA
ATP6V0D1	H2AFY	NA	NA	NA	NA	NA
ATP6V0E1	H2AFZ	NA	NA	NA	NA	NA
ATP6V1A	HADH	NA	NA	NA	NA	NA
ATP6V1C1	HAGH	NA	NA	NA	NA	NA
ATP6V1D	HBP1	NA	NA	NA	NA	NA
ATP8B2	HHEX	NA	NA	NA	NA	NA
ATPAF1	HINT1	NA	NA	NA	NA	NA
ATRX	HIST1H2AG	NA	NA	NA	NA	NA
ATXN10	HIST1H2BC	NA	NA	NA	NA	NA
ATXN1L	HIST1H2BH	NA	NA	NA	NA	NA
ATXN7L3	HIST1H2BN	NA	NA	NA	NA	NA
AUP1	HIST1H3H	NA	NA	NA	NA	NA
AURKAIP1	HIST1H4C	NA	NA	NA	NA	NA
AVL9	HIST1H4E	NA	NA	NA	NA	NA
AZI2	HIST1H4H	NA	NA	NA	NA	NA
AZIN1	HIST2H2AA3	NA	NA	NA	NA	NA
B2M	HIST2H2BE	NA	NA	NA	NA	NA
B3GALT4	HIST2H4A	NA	NA	NA	NA	NA
B3GNT2	HIST4H4	NA	NA	NA	NA	NA
B4GALT1-AS1	HLA-B	NA	NA	NA	NA	NA
BAMBI	HMGB2	NA	NA	NA	NA	NA
BANK1	HMGCL	NA	NA	NA	NA	NA
BAP1	HNRNPAB	NA	NA	NA	NA	NA
BAX	HNRNPH3	NA	NA	NA	NA	NA
BAZ1A	HNRNPK	NA	NA	NA	NA	NA
BAZ2A	HNRNPKP1	NA	NA	NA	NA	NA
BBIP1	HNRNPLL	NA	NA	NA	NA	NA
BBOF1	HNRNPUL1	NA	NA	NA	NA	NA
BCAP29	HSPBAP1	NA	NA	NA	NA	NA
BCAP31	HTATIP2	NA	NA	NA	NA	NA
BCL2L1	HTRA2	NA	NA	NA	NA	NA
BCL2L2	HUS1	NA	NA	NA	NA	NA
BCL7B	IFNGR1	NA	NA	NA	NA	NA
BCOR	IGFBP2	NA	NA	NA	NA	NA
BEND2	ILF3	NA	NA	NA	NA	NA
BET1L	INAFM2	NA	NA	NA	NA	NA
BEX3	ING2	NA	NA	NA	NA	NA
BIRC3	ING3	NA	NA	NA	NA	NA
BLOC1S5	IQUB	NA	NA	NA	NA	NA
BLVRB	IRX3	NA	NA	NA	NA	NA
BMP6	ITPR1	NA	NA	NA	NA	NA
BNIP2	IWS1	NA	NA	NA	NA	NA
BNIP3	JADE2	NA	NA	NA	NA	NA
BORCS6	JAK2	NA	NA	NA	NA	NA
BORCS7	JAM3	NA	NA	NA	NA	NA
BRAF	JKAMP	NA	NA	NA	NA	NA
BRCA1	JOSD2	NA	NA	NA	NA	NA
BRD3	JPT2	NA	NA	NA	NA	NA
BRMS1	JUP	NA	NA	NA	NA	NA
BRWD1	KANSL1-AS1	NA	NA	NA	NA	NA
BSCL2	KBTBD3	NA	NA	NA	NA	NA
BSDC1	KCND3	NA	NA	NA	NA	NA
BSG	KCNT2	NA	NA	NA	NA	NA
BST1	KCTD2	NA	NA	NA	NA	NA
BST2	KDM3A	NA	NA	NA	NA	NA
BTBD1	KIAA1549	NA	NA	NA	NA	NA
BTBD19	KIAA1586	NA	NA	NA	NA	NA
BTBD7	KIF22	NA	NA	NA	NA	NA
BTG1	KIF3C	NA	NA	NA	NA	NA
BTN2A1	KITLG	NA	NA	NA	NA	NA
BTN3A2	KIZ	NA	NA	NA	NA	NA
BTN3A3	KLHDC10	NA	NA	NA	NA	NA
BUB1	KLHDC2	NA	NA	NA	NA	NA
BUB3	KLHDC3	NA	NA	NA	NA	NA
BX293535.1	KLHL24	NA	NA	NA	NA	NA
BX537318.1	KMT5A	NA	NA	NA	NA	NA
BZW1	KPNA1	NA	NA	NA	NA	NA
BZW2	LACTB2	NA	NA	NA	NA	NA
C10orf25	LAMTOR2	NA	NA	NA	NA	NA
C10orf88	LARP4	NA	NA	NA	NA	NA
C11orf49	LGALS8	NA	NA	NA	NA	NA
C11orf58	LINC00211	NA	NA	NA	NA	NA
C11orf68	LINC00243	NA	NA	NA	NA	NA
C11orf71	LINC00667	NA	NA	NA	NA	NA
C13orf46	LINC00987	NA	NA	NA	NA	NA
C14orf119	LINC01006	NA	NA	NA	NA	NA
C15orf54	LINC01228	NA	NA	NA	NA	NA
C18orf32	LINC01303	NA	NA	NA	NA	NA
C18orf54	LINC01686	NA	NA	NA	NA	NA
C19orf24	LINC01710	NA	NA	NA	NA	NA
C19orf25	LINC01748	NA	NA	NA	NA	NA
C19orf66	LINC02267	NA	NA	NA	NA	NA
C1GALT1	LINC02469	NA	NA	NA	NA	NA
C1orf216	LINC02577	NA	NA	NA	NA	NA
C1orf52	LINC02606	NA	NA	NA	NA	NA
C20orf96	LINC02668	NA	NA	NA	NA	NA
C21orf58	LINS1	NA	NA	NA	NA	NA
C2orf88	LMBRD1	NA	NA	NA	NA	NA
C4orf3	LPL	NA	NA	NA	NA	NA
C4orf33	LRP12	NA	NA	NA	NA	NA
C5AR1	LRP8	NA	NA	NA	NA	NA
C5orf51	LRRC8B	NA	NA	NA	NA	NA
C6orf48	LRRC8C	NA	NA	NA	NA	NA
C6orf62	LSG1	NA	NA	NA	NA	NA
C7orf31	LSM4	NA	NA	NA	NA	NA
C7orf50	LTA	NA	NA	NA	NA	NA
C9orf16	LUC7L3	NA	NA	NA	NA	NA
C9orf3	LZTR1	NA	NA	NA	NA	NA
C9orf85	MACO1	NA	NA	NA	NA	NA
CA1	MAGOH	NA	NA	NA	NA	NA
CA2	MAP1B	NA	NA	NA	NA	NA
CA3-AS1	MAP1LC3A	NA	NA	NA	NA	NA
CA5BP1	MAP3K8	NA	NA	NA	NA	NA
CAAP1	MAPK8	NA	NA	NA	NA	NA
CAB39	MAPKAP1	NA	NA	NA	NA	NA
CAB39L	MARCH5	NA	NA	NA	NA	NA
CACNB1	MARCH7	NA	NA	NA	NA	NA
CACUL1	MARF1	NA	NA	NA	NA	NA
CACYBP	MAT2B	NA	NA	NA	NA	NA
CALCOCO1	MBIP	NA	NA	NA	NA	NA
CALM1	MDP1	NA	NA	NA	NA	NA
CALM2	MEA1	NA	NA	NA	NA	NA
CALM3	MED31	NA	NA	NA	NA	NA
CALU	MED7	NA	NA	NA	NA	NA
CAMTA1	MEF2A	NA	NA	NA	NA	NA
CAMTA2	MFSD8	NA	NA	NA	NA	NA
CAND1	MGME1	NA	NA	NA	NA	NA
CAPN1	MGMT	NA	NA	NA	NA	NA
CAPN8	MIA2	NA	NA	NA	NA	NA
CAPZA1	MIRLET7A1HG	NA	NA	NA	NA	NA
CAPZA2	MITD1	NA	NA	NA	NA	NA
CAPZB	MKLN1	NA	NA	NA	NA	NA
CARD19	MLF1	NA	NA	NA	NA	NA
CARD8	MMP24OS	NA	NA	NA	NA	NA
CARF	MORC3	NA	NA	NA	NA	NA
CATIP-AS2	MPP6	NA	NA	NA	NA	NA
CATSPERB	MPRIP	NA	NA	NA	NA	NA
CBFA2T3	MPST	NA	NA	NA	NA	NA
CBWD1	MPZL3	NA	NA	NA	NA	NA
CBX3	MRPL2	NA	NA	NA	NA	NA
CC2D1B	MRPL34	NA	NA	NA	NA	NA
CCAR1	MRPL49	NA	NA	NA	NA	NA
CCDC107	MRPL50	NA	NA	NA	NA	NA
CCDC12	MRPS14	NA	NA	NA	NA	NA
CCDC126	MRPS7	NA	NA	NA	NA	NA
CCDC14	MRRF	NA	NA	NA	NA	NA
CCDC146	MRTFB	NA	NA	NA	NA	NA
CCDC148	MSL2	NA	NA	NA	NA	NA
CCDC159	MTCL1	NA	NA	NA	NA	NA
CCDC174	MTERF3	NA	NA	NA	NA	NA
CCDC18	MTERF4	NA	NA	NA	NA	NA
CCDC25	MTF2	NA	NA	NA	NA	NA
CCDC3	MTHFS	NA	NA	NA	NA	NA
CCDC30	MTRNR2L12	NA	NA	NA	NA	NA
CCDC32	MYCT1	NA	NA	NA	NA	NA
CCDC68	MYL6B	NA	NA	NA	NA	NA
CCDC7	MYOM1	NA	NA	NA	NA	NA
CCDC82	MYOM2	NA	NA	NA	NA	NA
CCDC85B	MZT2B	NA	NA	NA	NA	NA
CCDC88A	NACA	NA	NA	NA	NA	NA
CCDC9	NCK1	NA	NA	NA	NA	NA
CCDC90B	NDN	NA	NA	NA	NA	NA
CCDC93	NDUFA11	NA	NA	NA	NA	NA
CCDC97	NDUFAF6	NA	NA	NA	NA	NA
CCNA2	NDUFAF8	NA	NA	NA	NA	NA
CCNB1IP1	NDUFB10	NA	NA	NA	NA	NA
CCND3	NDUFB4	NA	NA	NA	NA	NA
CCNG1	NDUFB7	NA	NA	NA	NA	NA
CCNJL	NDUFB8	NA	NA	NA	NA	NA
CCP110	NDUFS4	NA	NA	NA	NA	NA
CCR1	NDUFS7	NA	NA	NA	NA	NA
CCT6A	NEDD8	NA	NA	NA	NA	NA
CCT8P1	NELFB	NA	NA	NA	NA	NA
CD151	NENF	NA	NA	NA	NA	NA
CD163	NEPRO	NA	NA	NA	NA	NA
CD164	NF1	NA	NA	NA	NA	NA
CD2AP	NFAT5	NA	NA	NA	NA	NA
CD300A	NFE2L2	NA	NA	NA	NA	NA
CD40	NFIB	NA	NA	NA	NA	NA
CD46	NIFK	NA	NA	NA	NA	NA
CD63	NLGN1	NA	NA	NA	NA	NA
CD74	NMI	NA	NA	NA	NA	NA
CD82	NOL4L	NA	NA	NA	NA	NA
CD99	NOP14-AS1	NA	NA	NA	NA	NA
CD99L2	NPAT	NA	NA	NA	NA	NA
CD99P1	NR4A3	NA	NA	NA	NA	NA
CDC14B	NSUN3	NA	NA	NA	NA	NA
CDC27	NT5C2	NA	NA	NA	NA	NA
CDC40	NT5DC1	NA	NA	NA	NA	NA
CDC42	NUDC	NA	NA	NA	NA	NA
CDC42BPA	NUDT22	NA	NA	NA	NA	NA
CDC42EP3	NUDT4	NA	NA	NA	NA	NA
CDC42P6	NUP62CL	NA	NA	NA	NA	NA
CDH20	OCIAD2	NA	NA	NA	NA	NA
CDH23	OR7E109P	NA	NA	NA	NA	NA
CDK14	ORC5	NA	NA	NA	NA	NA
CDK16	OSER1	NA	NA	NA	NA	NA
CDK19	OSGEP	NA	NA	NA	NA	NA
CDK2AP1	OTUB1	NA	NA	NA	NA	NA
CDK2AP2	OTULIN	NA	NA	NA	NA	NA
CDK4	OXTR	NA	NA	NA	NA	NA
CDK5RAP2	PAFAH1B1	NA	NA	NA	NA	NA
CDK7	PAK2	NA	NA	NA	NA	NA
CDKN1A	PARD6G	NA	NA	NA	NA	NA
CDV3	PARVB	NA	NA	NA	NA	NA
CENPE	PBXIP1	NA	NA	NA	NA	NA
CENPT	PCBP1	NA	NA	NA	NA	NA
CEP135	PCM1	NA	NA	NA	NA	NA
CEP162	PCP2	NA	NA	NA	NA	NA
CEP290	PCSK1N	NA	NA	NA	NA	NA
CEP295	PDCD10	NA	NA	NA	NA	NA
CEP350	PDCD4	NA	NA	NA	NA	NA
CEP85L	PDK2	NA	NA	NA	NA	NA
CETN2	PDPK1	NA	NA	NA	NA	NA
CETP	PDXDC1	NA	NA	NA	NA	NA
CFAP45	PDZK1IP1	NA	NA	NA	NA	NA
CFD	PELO	NA	NA	NA	NA	NA
CFL1	PEX26	NA	NA	NA	NA	NA
CFL1P1	PEX7	NA	NA	NA	NA	NA
CFLAR	PFDN5	NA	NA	NA	NA	NA
CGGBP1	PGM3	NA	NA	NA	NA	NA
CHCHD3	PGP	NA	NA	NA	NA	NA
CHCHD7	PHB2	NA	NA	NA	NA	NA
CHD2	PHC3	NA	NA	NA	NA	NA
CHD3	PHF20L1	NA	NA	NA	NA	NA
CHD9	PHTF2	NA	NA	NA	NA	NA
CHERP	PIAS1	NA	NA	NA	NA	NA
CHID1	PIGHP1	NA	NA	NA	NA	NA
CHMP2A	PIGT	NA	NA	NA	NA	NA
CHMP2B	PIK3R1	NA	NA	NA	NA	NA
CHMP5	PIP4P2	NA	NA	NA	NA	NA
CHMP6	PIP5K1B	NA	NA	NA	NA	NA
CHP1	PIPOX	NA	NA	NA	NA	NA
CHPF2	PKD2	NA	NA	NA	NA	NA
CHST12	PLAA	NA	NA	NA	NA	NA
CHTF8	PLCD3	NA	NA	NA	NA	NA
CIC	PLCL2	NA	NA	NA	NA	NA
CIR1	PLEKHF2	NA	NA	NA	NA	NA
CIRBP	PLXNB2	NA	NA	NA	NA	NA
CIZ1	PMVK	NA	NA	NA	NA	NA
CKAP2	PNP	NA	NA	NA	NA	NA
CKLF	PNRC2	NA	NA	NA	NA	NA
CLCN3	POC5	NA	NA	NA	NA	NA
CLCN7	POGK	NA	NA	NA	NA	NA
CLEC1B	POMP	NA	NA	NA	NA	NA
CLEC2B	PPHLN1	NA	NA	NA	NA	NA
CLEC7A	PPIE	NA	NA	NA	NA	NA
CLEC9A	PPIG	NA	NA	NA	NA	NA
CLHC1	PPM1N	NA	NA	NA	NA	NA
CLIC1	PPP1R14C	NA	NA	NA	NA	NA
CLIC4	PPP1R16A	NA	NA	NA	NA	NA
CLINT1	PPP2CA	NA	NA	NA	NA	NA
CLK3P2	PPP2R2D	NA	NA	NA	NA	NA
CLN6	PPP3CB	NA	NA	NA	NA	NA
CLN8	PPP5C	NA	NA	NA	NA	NA
CLTC	PRDX5	NA	NA	NA	NA	NA
CLU	PRDX6	NA	NA	NA	NA	NA
CMA1	PRIMPOL	NA	NA	NA	NA	NA
CMIP	PRKACA	NA	NA	NA	NA	NA
CMPK1	PRKRA	NA	NA	NA	NA	NA
CMTM5	PRPF3	NA	NA	NA	NA	NA
CMTM6	PRPF39	NA	NA	NA	NA	NA
CMTM7	PRUNE2	NA	NA	NA	NA	NA
CNIH1	PSMA3	NA	NA	NA	NA	NA
CNN2	PSMB2	NA	NA	NA	NA	NA
CNOT10	PSMC5	NA	NA	NA	NA	NA
CNOT3	PSMD6	NA	NA	NA	NA	NA
CNOT7	PSPHP1	NA	NA	NA	NA	NA
CNP	PTBP2	NA	NA	NA	NA	NA
CNTRL	PTK2	NA	NA	NA	NA	NA
COA5	PTK7	NA	NA	NA	NA	NA
COG6	PTPN2	NA	NA	NA	NA	NA
COL4A3BP	PTTG1	NA	NA	NA	NA	NA
COLQ	PURA	NA	NA	NA	NA	NA
COMMD6	PXDC1	NA	NA	NA	NA	NA
COMT	PYGO2	NA	NA	NA	NA	NA
COP1	R3HCC1L	NA	NA	NA	NA	NA
COPB2	RAB14	NA	NA	NA	NA	NA
COPE	RAB1A	NA	NA	NA	NA	NA
COPS2	RAB32	NA	NA	NA	NA	NA
COPS7A	RAB34	NA	NA	NA	NA	NA
COQ4	RAB3D	NA	NA	NA	NA	NA
COQ5	RAB3IP	NA	NA	NA	NA	NA
COQ7	RAB4A	NA	NA	NA	NA	NA
CORO1A	RAB5A	NA	NA	NA	NA	NA
CORO1B	RABGEF1	NA	NA	NA	NA	NA
COX6B1	RABGGTB	NA	NA	NA	NA	NA
COX7A2	RABL6	NA	NA	NA	NA	NA
COX7C	RAE1	NA	NA	NA	NA	NA
CPEB2	RALBP1	NA	NA	NA	NA	NA
CPLANE1	RALGDS	NA	NA	NA	NA	NA
CPM	RAMAC	NA	NA	NA	NA	NA
CPNE3	RAMP1	NA	NA	NA	NA	NA
CPNE5	RAP1A	NA	NA	NA	NA	NA
CPSF2	RBFA	NA	NA	NA	NA	NA
CPSF6	RBM7	NA	NA	NA	NA	NA
CPTP	RC3H1	NA	NA	NA	NA	NA
CRAT	RCBTB1	NA	NA	NA	NA	NA
CREB5	RCHY1	NA	NA	NA	NA	NA
CREBL2	RCOR3	NA	NA	NA	NA	NA
CRELD1	RELA	NA	NA	NA	NA	NA
CREM	RFLNB	NA	NA	NA	NA	NA
CRLF3	RGS16	NA	NA	NA	NA	NA
CRTC2	RHOBTB3	NA	NA	NA	NA	NA
CRYZL1	RIC8B	NA	NA	NA	NA	NA
CRYZL2P	RIPOR2	NA	NA	NA	NA	NA
CSDE1	RMDN3	NA	NA	NA	NA	NA
CSF2RB	RNASEH1	NA	NA	NA	NA	NA
CSF3R	RNF123	NA	NA	NA	NA	NA
CSK	RNF138	NA	NA	NA	NA	NA
CSNK1D	RNF139	NA	NA	NA	NA	NA
CSNK1G3	RNF139-AS1	NA	NA	NA	NA	NA
CSRNP1	RNF145	NA	NA	NA	NA	NA
CST3	RNF168	NA	NA	NA	NA	NA
CSTB	RNF19A	NA	NA	NA	NA	NA
CTCF	RNF44	NA	NA	NA	NA	NA
CTDSP2	RNFT1	NA	NA	NA	NA	NA
CTIF	RPL10	NA	NA	NA	NA	NA
CTNNAL1	RPL13P5	NA	NA	NA	NA	NA
CTNS	RPL29	NA	NA	NA	NA	NA
CTR9	RPL3	NA	NA	NA	NA	NA
CTSA	RPLP1	NA	NA	NA	NA	NA
CTSD	RPLP2	NA	NA	NA	NA	NA
CTSZ	RPS11	NA	NA	NA	NA	NA
CTTN	RPS19BP1	NA	NA	NA	NA	NA
CUL3	RPS27L	NA	NA	NA	NA	NA
CUL4B	RPS2P5	NA	NA	NA	NA	NA
CUL5	RPS4X	NA	NA	NA	NA	NA
CUTA	RRAS	NA	NA	NA	NA	NA
CWC27	RREB1	NA	NA	NA	NA	NA
CWF19L2	RRM1	NA	NA	NA	NA	NA
CXCL11	RSPH1	NA	NA	NA	NA	NA
CXCL5	RSRC1	NA	NA	NA	NA	NA
CXCR1	RSRC2	NA	NA	NA	NA	NA
CXCR2	RTF2	NA	NA	NA	NA	NA
CXCR2P1	RTL8B	NA	NA	NA	NA	NA
CXXC4	RTL8C	NA	NA	NA	NA	NA
CXXC4-AS1	RTRAF	NA	NA	NA	NA	NA
CYB5R1	RYR2	NA	NA	NA	NA	NA
CYB5R3	SAR1B	NA	NA	NA	NA	NA
CYBA	SAYSD1	NA	NA	NA	NA	NA
CYBC1	SCAMP3	NA	NA	NA	NA	NA
CYP19A1	SCGB1C1	NA	NA	NA	NA	NA
CYP2F2P	SDR39U1	NA	NA	NA	NA	NA
CYP3A5	SEC23B	NA	NA	NA	NA	NA
CYSTM1	SEC24D	NA	NA	NA	NA	NA
CYTH4	SELENOH	NA	NA	NA	NA	NA
DAAM1	SENP1	NA	NA	NA	NA	NA
DAD1	SEPT11	NA	NA	NA	NA	NA
DAG1	SEPT4	NA	NA	NA	NA	NA
DAGLB	SERAC1	NA	NA	NA	NA	NA
DAP	SERPINB6	NA	NA	NA	NA	NA
DAPK3	SERPING1	NA	NA	NA	NA	NA
DAPP1	SETD2	NA	NA	NA	NA	NA
DARS	SETD3	NA	NA	NA	NA	NA
DAXX	SF3B2	NA	NA	NA	NA	NA
DAZAP2	SFR1	NA	NA	NA	NA	NA
DBNL	SH3PXD2A	NA	NA	NA	NA	NA
DCAF11	SH3TC2-DT	NA	NA	NA	NA	NA
DCAF6	SIAH1	NA	NA	NA	NA	NA
DCAF7	SKA3	NA	NA	NA	NA	NA
DCBLD2	SKI	NA	NA	NA	NA	NA
DCP2	SLC15A2	NA	NA	NA	NA	NA
DDX1	SLC18A3	NA	NA	NA	NA	NA
DDX18P1	SLC2A8	NA	NA	NA	NA	NA
DDX21	SLC30A7	NA	NA	NA	NA	NA
DDX46	SLC36A4	NA	NA	NA	NA	NA
DDX50	SLC38A6	NA	NA	NA	NA	NA
DDX56	SLC39A4	NA	NA	NA	NA	NA
DDX58	SLC39A8	NA	NA	NA	NA	NA
DDX6	SMARCA4	NA	NA	NA	NA	NA
DDX60L	SMARCAD1	NA	NA	NA	NA	NA
DEDD2	SMC3	NA	NA	NA	NA	NA
DEK	SMC5	NA	NA	NA	NA	NA
DENND3	SMG1	NA	NA	NA	NA	NA
DENND5A	SMG1P2	NA	NA	NA	NA	NA
DENR	SMG1P5	NA	NA	NA	NA	NA
DEPDC4	SMG9	NA	NA	NA	NA	NA
DERL1	SNRPD3	NA	NA	NA	NA	NA
DERL2	SNX2	NA	NA	NA	NA	NA
DESI1	SOCS2	NA	NA	NA	NA	NA
DGAT2	SP3	NA	NA	NA	NA	NA
DGCR11	SPARCL1	NA	NA	NA	NA	NA
DGCR2	SPATA1	NA	NA	NA	NA	NA
DGKD	SPATA33	NA	NA	NA	NA	NA
DGLUCY	SPRTN	NA	NA	NA	NA	NA
DHRS13	SPRY1	NA	NA	NA	NA	NA
DHRS7B	SPRYD7	NA	NA	NA	NA	NA
DHX36	SPTLC2	NA	NA	NA	NA	NA
DICER1	SRD5A1	NA	NA	NA	NA	NA
DIDO1	SREK1	NA	NA	NA	NA	NA
DIP2B	SRPK1	NA	NA	NA	NA	NA
DLG1	SRSF3	NA	NA	NA	NA	NA
DLST	SRSF5	NA	NA	NA	NA	NA
DMTN	SSC4D	NA	NA	NA	NA	NA
DMXL1	ST7-AS1	NA	NA	NA	NA	NA
DNAH12	ST8SIA4	NA	NA	NA	NA	NA
DNAJA2	STARD4	NA	NA	NA	NA	NA
DNAJC10	STAT5A	NA	NA	NA	NA	NA
DNAJC2	STEAP1B	NA	NA	NA	NA	NA
DNAJC21	STIL	NA	NA	NA	NA	NA
DNAJC27-AS1	STON2	NA	NA	NA	NA	NA
DNAJC4	STRADA	NA	NA	NA	NA	NA
DNAJC8	STUB1	NA	NA	NA	NA	NA
DNAL4	STXBP3	NA	NA	NA	NA	NA
DNASE2	SUB1	NA	NA	NA	NA	NA
DNM1L	SUCNR1	NA	NA	NA	NA	NA
DNM2	SUMF1	NA	NA	NA	NA	NA
DNM3	SUPT20H	NA	NA	NA	NA	NA
DNMT3A	SURF1	NA	NA	NA	NA	NA
DNPEP	SUSD3	NA	NA	NA	NA	NA
DNTTIP1	SV2C	NA	NA	NA	NA	NA
DOCK8	SVIL	NA	NA	NA	NA	NA
DOK2	SWSAP1	NA	NA	NA	NA	NA
DOLPP1	SYPL1	NA	NA	NA	NA	NA
DONSON	TAF7	NA	NA	NA	NA	NA
DPEP2	TANK	NA	NA	NA	NA	NA
DPF2	TAS2R14	NA	NA	NA	NA	NA
DPH3	TATDN3	NA	NA	NA	NA	NA
DPM2	TBCC	NA	NA	NA	NA	NA
DPP8	TBK1	NA	NA	NA	NA	NA
DPYD	TBPL1	NA	NA	NA	NA	NA
DPYD-AS2	TCEAL1	NA	NA	NA	NA	NA
DRAP1	TCEANC	NA	NA	NA	NA	NA
DRC7	TCF19	NA	NA	NA	NA	NA
DSTNP2	TDP2	NA	NA	NA	NA	NA
DTD1	TDRKH	NA	NA	NA	NA	NA
DUSP1	TENT5C	NA	NA	NA	NA	NA
DUSP19	TERF2IP	NA	NA	NA	NA	NA
DYM	TESK1	NA	NA	NA	NA	NA
DYNC1I2	TESPA1	NA	NA	NA	NA	NA
DYNC1LI1	TEX10	NA	NA	NA	NA	NA
DYNLL1	TFG	NA	NA	NA	NA	NA
DYRK1A	THAP12P3	NA	NA	NA	NA	NA
DYSF	THNSL1	NA	NA	NA	NA	NA
E2F4	TIGD1	NA	NA	NA	NA	NA
E2F6P4	TIMMDC1	NA	NA	NA	NA	NA
ECE1	TM4SF1	NA	NA	NA	NA	NA
ECH1	TM7SF2	NA	NA	NA	NA	NA
ECHDC1	TM7SF3	NA	NA	NA	NA	NA
EDEM2	TMA7	NA	NA	NA	NA	NA
EEF1AKMT2	TMEM107	NA	NA	NA	NA	NA
EFHC1	TMEM158	NA	NA	NA	NA	NA
EFHC2	TMEM160	NA	NA	NA	NA	NA
EGFL7	TMEM165	NA	NA	NA	NA	NA
EGLN1	TMEM183A	NA	NA	NA	NA	NA
EGLN2	TMEM198B	NA	NA	NA	NA	NA
EHD1	TMEM203	NA	NA	NA	NA	NA
EHD2	TMEM204	NA	NA	NA	NA	NA
EIF1AX	TMEM241	NA	NA	NA	NA	NA
EIF1AXP1	TMEM242	NA	NA	NA	NA	NA
EIF2S2	TMEM38B	NA	NA	NA	NA	NA
EIF3D	TMEM59	NA	NA	NA	NA	NA
EIF3E	TMEM60	NA	NA	NA	NA	NA
EIF3H	TMPO-AS1	NA	NA	NA	NA	NA
EIF4E3	TNFAIP3	NA	NA	NA	NA	NA
EIF4G2	TNFAIP8	NA	NA	NA	NA	NA
ELAVL1	TNK2	NA	NA	NA	NA	NA
ELL2P1	TNK2-AS1	NA	NA	NA	NA	NA
ELMOD2	TNPO1	NA	NA	NA	NA	NA
ELMSAN1	TOE1	NA	NA	NA	NA	NA
ELOC	TOPORS	NA	NA	NA	NA	NA
ELOVL6	TOR1B	NA	NA	NA	NA	NA
ELOVL7	Total_SLEDAI_Score	NA	NA	NA	NA	NA
ELP2	TP53INP2	NA	NA	NA	NA	NA
ELP5	TPD52L2	NA	NA	NA	NA	NA
EMC3	TPI1	NA	NA	NA	NA	NA
EMC6	TPI1P1	NA	NA	NA	NA	NA
EMP3	TPP2	NA	NA	NA	NA	NA
ENKUR	TPRG1L	NA	NA	NA	NA	NA
ENO1	TRA2A	NA	NA	NA	NA	NA
ENTHD1	TRAF6	NA	NA	NA	NA	NA
ENTPD5	TRAPPC3	NA	NA	NA	NA	NA
EPG5	TRIM13	NA	NA	NA	NA	NA
EPOR	TRIM23	NA	NA	NA	NA	NA
EPS15	TRIM28	NA	NA	NA	NA	NA
ERBIN	TRIR	NA	NA	NA	NA	NA
ERCC1	TRMT1L	NA	NA	NA	NA	NA
ERCC6L2	TSC22D1	NA	NA	NA	NA	NA
ERI2	TST	NA	NA	NA	NA	NA
ERICH1	TTC21B	NA	NA	NA	NA	NA
ERLEC1	TTC7B	NA	NA	NA	NA	NA
ERMAP	TTLL7	NA	NA	NA	NA	NA
ERN1	TTPAL	NA	NA	NA	NA	NA
ERP29	TUBB	NA	NA	NA	NA	NA
ERVK3-1	TUSC2	NA	NA	NA	NA	NA
ESAM	TUT7	NA	NA	NA	NA	NA
ESCO1	TWSG1	NA	NA	NA	NA	NA
ESD	TXNL1	NA	NA	NA	NA	NA
ESF1	TXNL4A	NA	NA	NA	NA	NA
ESRRA	TXNL4B	NA	NA	NA	NA	NA
ESS2	UBA3	NA	NA	NA	NA	NA
ESYT2	UBA5	NA	NA	NA	NA	NA
ETF1	UBAC1	NA	NA	NA	NA	NA
ETNK1	UBE2D3	NA	NA	NA	NA	NA
EXOC4	UBE2G2	NA	NA	NA	NA	NA
EXOC5	UBE2M	NA	NA	NA	NA	NA
EXOC7	UBE2Q1	NA	NA	NA	NA	NA
EXOSC3	UBN1	NA	NA	NA	NA	NA
EXOSC5	UBR1	NA	NA	NA	NA	NA
EXTL2	UBR2	NA	NA	NA	NA	NA
F13A1	UCK1	NA	NA	NA	NA	NA
F2RL3	UGT2B28	NA	NA	NA	NA	NA
F8	UHRF2	NA	NA	NA	NA	NA
FAAP100	UNC50	NA	NA	NA	NA	NA
FAAP20	UPF1	NA	NA	NA	NA	NA
FADS2	UQCC1	NA	NA	NA	NA	NA
FAH	URB1-AS1	NA	NA	NA	NA	NA
FAM104A	USO1	NA	NA	NA	NA	NA
FAM104B	USP15	NA	NA	NA	NA	NA
FAM107B	USP31	NA	NA	NA	NA	NA
FAM120AOS	UTP18	NA	NA	NA	NA	NA
FAM133B	UXT	NA	NA	NA	NA	NA
FAM13B	VCPIP1	NA	NA	NA	NA	NA
FAM149B1	VGLL4	NA	NA	NA	NA	NA
FAM157C	VPS13B	NA	NA	NA	NA	NA
FAM160B2	VPS8	NA	NA	NA	NA	NA
FAM187B2P	VSIG2	NA	NA	NA	NA	NA
FAM189B	WAC-AS1	NA	NA	NA	NA	NA
FAM192A	WASF3-AS1	NA	NA	NA	NA	NA
FAM193A	WBP1	NA	NA	NA	NA	NA
FAM193B	WBP4	NA	NA	NA	NA	NA
FAM200B	WDR11-AS1	NA	NA	NA	NA	NA
FAM206A	WDR33	NA	NA	NA	NA	NA
FAM210B	WDR45	NA	NA	NA	NA	NA
FAM214B	WDR47	NA	NA	NA	NA	NA
FAM219B	WNK1	NA	NA	NA	NA	NA
FAM234A	WRB	NA	NA	NA	NA	NA
FAM53C	WSB1	NA	NA	NA	NA	NA
FAM92A	WWC1	NA	NA	NA	NA	NA
FAM98C	XRCC1	NA	NA	NA	NA	NA
FAS	XXYLT1-AS2	NA	NA	NA	NA	NA
FAXDC2	YAF2	NA	NA	NA	NA	NA
FBH1	YBX1	NA	NA	NA	NA	NA
FBXL12	YDJC	NA	NA	NA	NA	NA
FBXL13	YIPF4	NA	NA	NA	NA	NA
FBXO11	YTHDF2	NA	NA	NA	NA	NA
FBXO15	ZBED5	NA	NA	NA	NA	NA
FBXO48	ZBTB1	NA	NA	NA	NA	NA
FBXO9	ZBTB11	NA	NA	NA	NA	NA
FBXW4	ZC3H12C	NA	NA	NA	NA	NA
FBXW5	ZC3H14	NA	NA	NA	NA	NA
FCGR3B	ZC4H2	NA	NA	NA	NA	NA
FCGRT	ZDHHC7	NA	NA	NA	NA	NA
FDPS	ZFAND5	NA	NA	NA	NA	NA
FER	ZFP36L1	NA	NA	NA	NA	NA
FERMT3	ZFYVE27	NA	NA	NA	NA	NA
FES	ZGLP1	NA	NA	NA	NA	NA
FFAR2	ZKSCAN5	NA	NA	NA	NA	NA
FGD3	ZMIZ2	NA	NA	NA	NA	NA
FGD4	ZMYM5	NA	NA	NA	NA	NA
FGF13	ZNF100	NA	NA	NA	NA	NA
FGL2	ZNF131	NA	NA	NA	NA	NA
FGR	ZNF141	NA	NA	NA	NA	NA
FHL3	ZNF143	NA	NA	NA	NA	NA
FHOD1	ZNF175	NA	NA	NA	NA	NA
FIBP	ZNF207	NA	NA	NA	NA	NA
FKBP1B	ZNF213-AS1	NA	NA	NA	NA	NA
FKBP3	ZNF280D	NA	NA	NA	NA	NA
FLI1	ZNF32	NA	NA	NA	NA	NA
FLII	ZNF330	NA	NA	NA	NA	NA
FLNA	ZNF350	NA	NA	NA	NA	NA
FLOT1	ZNF428	NA	NA	NA	NA	NA
FLYWCH1	ZNF451	NA	NA	NA	NA	NA
FMO1	ZNF517	NA	NA	NA	NA	NA
FMO5	ZNF563	NA	NA	NA	NA	NA
FNDC11	ZNF567	NA	NA	NA	NA	NA
FNTA	ZNF582-AS1	NA	NA	NA	NA	NA
FNTB	ZNF627	NA	NA	NA	NA	NA
FOS	ZNF677	NA	NA	NA	NA	NA
FOSL1	ZNF678	NA	NA	NA	NA	NA
FOXD2-AS1	ZNF701	NA	NA	NA	NA	NA
FOXN3	ZUP1	NA	NA	NA	NA	NA
FOXO3	NA	NA	NA	NA	NA	NA
FOXO4	NA	NA	NA	NA	NA	NA
FP671120.5	NA	NA	NA	NA	NA	NA
FPGT	NA	NA	NA	NA	NA	NA
FPR1	NA	NA	NA	NA	NA	NA
FPR2	NA	NA	NA	NA	NA	NA
FRMD3	NA	NA	NA	NA	NA	NA
FTH1	NA	NA	NA	NA	NA	NA
FTH1P1	NA	NA	NA	NA	NA	NA
FTH1P10	NA	NA	NA	NA	NA	NA
FTH1P11	NA	NA	NA	NA	NA	NA
FTH1P16	NA	NA	NA	NA	NA	NA
FTH1P20	NA	NA	NA	NA	NA	NA
FTH1P21	NA	NA	NA	NA	NA	NA
FTH1P3	NA	NA	NA	NA	NA	NA
FTH1P5	NA	NA	NA	NA	NA	NA
FTH1P7	NA	NA	NA	NA	NA	NA
FTL	NA	NA	NA	NA	NA	NA
FTLP3	NA	NA	NA	NA	NA	NA
FUNDC1	NA	NA	NA	NA	NA	NA
FURIN	NA	NA	NA	NA	NA	NA
FUT1	NA	NA	NA	NA	NA	NA
FUT8-AS1	NA	NA	NA	NA	NA	NA
FXR1	NA	NA	NA	NA	NA	NA
FXYD5	NA	NA	NA	NA	NA	NA
FYN	NA	NA	NA	NA	NA	NA
FYTTD1	NA	NA	NA	NA	NA	NA
FZR1	NA	NA	NA	NA	NA	NA
G0S2	NA	NA	NA	NA	NA	NA
G3BP2	NA	NA	NA	NA	NA	NA
GAB2	NA	NA	NA	NA	NA	NA
GAD2	NA	NA	NA	NA	NA	NA
GADD45A	NA	NA	NA	NA	NA	NA
GAK	NA	NA	NA	NA	NA	NA
GALNS	NA	NA	NA	NA	NA	NA
GALNT1	NA	NA	NA	NA	NA	NA
GALNT2	NA	NA	NA	NA	NA	NA
GAPDHP40	NA	NA	NA	NA	NA	NA
GART	NA	NA	NA	NA	NA	NA
GAS2	NA	NA	NA	NA	NA	NA
GAS2L1	NA	NA	NA	NA	NA	NA
GATA1	NA	NA	NA	NA	NA	NA
GATA2	NA	NA	NA	NA	NA	NA
GBA	NA	NA	NA	NA	NA	NA
GBE1	NA	NA	NA	NA	NA	NA
GBF1	NA	NA	NA	NA	NA	NA
GBP1	NA	NA	NA	NA	NA	NA
GBP2	NA	NA	NA	NA	NA	NA
GBP3	NA	NA	NA	NA	NA	NA
GBP5	NA	NA	NA	NA	NA	NA
GCC2	NA	NA	NA	NA	NA	NA
GCKR	NA	NA	NA	NA	NA	NA
GCLM	NA	NA	NA	NA	NA	NA
GFI1B	NA	NA	NA	NA	NA	NA
GFM2	NA	NA	NA	NA	NA	NA
GGA3	NA	NA	NA	NA	NA	NA
GGNBP2	NA	NA	NA	NA	NA	NA
GGTA1P	NA	NA	NA	NA	NA	NA
GINM1	NA	NA	NA	NA	NA	NA
GIT1	NA	NA	NA	NA	NA	NA
GLB1	NA	NA	NA	NA	NA	NA
GLI4	NA	NA	NA	NA	NA	NA
GLIPR2	NA	NA	NA	NA	NA	NA
GLRX	NA	NA	NA	NA	NA	NA
GLRX3	NA	NA	NA	NA	NA	NA
GLRX5	NA	NA	NA	NA	NA	NA
GLYAT	NA	NA	NA	NA	NA	NA
GLYATL1	NA	NA	NA	NA	NA	NA
GLYATL1P1	NA	NA	NA	NA	NA	NA
GLYCTK	NA	NA	NA	NA	NA	NA
GMIP	NA	NA	NA	NA	NA	NA
GMPR	NA	NA	NA	NA	NA	NA
GNA13	NA	NA	NA	NA	NA	NA
GNA15	NA	NA	NA	NA	NA	NA
GNAI2	NA	NA	NA	NA	NA	NA
GNAQ	NA	NA	NA	NA	NA	NA
GNAS	NA	NA	NA	NA	NA	NA
GNG5	NA	NA	NA	NA	NA	NA
GNL1	NA	NA	NA	NA	NA	NA
GNL3	NA	NA	NA	NA	NA	NA
GNL3L	NA	NA	NA	NA	NA	NA
GNPAT	NA	NA	NA	NA	NA	NA
GNPDA2	NA	NA	NA	NA	NA	NA
GNPTAB	NA	NA	NA	NA	NA	NA
GOLGA4	NA	NA	NA	NA	NA	NA
GOLGB1	NA	NA	NA	NA	NA	NA
GOLPH3	NA	NA	NA	NA	NA	NA
GOLT1B	NA	NA	NA	NA	NA	NA
GON7	NA	NA	NA	NA	NA	NA
GORASP1	NA	NA	NA	NA	NA	NA
GOSR1	NA	NA	NA	NA	NA	NA
GP1BA	NA	NA	NA	NA	NA	NA
GP5	NA	NA	NA	NA	NA	NA
GP6	NA	NA	NA	NA	NA	NA
GP9	NA	NA	NA	NA	NA	NA
GPAA1	NA	NA	NA	NA	NA	NA
GPAT4	NA	NA	NA	NA	NA	NA
GPATCH11	NA	NA	NA	NA	NA	NA
GPBP1L1	NA	NA	NA	NA	NA	NA
GPCPD1	NA	NA	NA	NA	NA	NA
GPD1L	NA	NA	NA	NA	NA	NA
GPD2	NA	NA	NA	NA	NA	NA
GPI	NA	NA	NA	NA	NA	NA
GPN3	NA	NA	NA	NA	NA	NA
GPR108	NA	NA	NA	NA	NA	NA
GPR137	NA	NA	NA	NA	NA	NA
GPR180	NA	NA	NA	NA	NA	NA
GPX3	NA	NA	NA	NA	NA	NA
GPX4	NA	NA	NA	NA	NA	NA
GRAMD1A	NA	NA	NA	NA	NA	NA
GRAP2	NA	NA	NA	NA	NA	NA
GRB14	NA	NA	NA	NA	NA	NA
GRB2	NA	NA	NA	NA	NA	NA
GRHL1	NA	NA	NA	NA	NA	NA
GRK2	NA	NA	NA	NA	NA	NA
GRK5	NA	NA	NA	NA	NA	NA
GRN	NA	NA	NA	NA	NA	NA
GRSF1	NA	NA	NA	NA	NA	NA
GSAP	NA	NA	NA	NA	NA	NA
GSDMD	NA	NA	NA	NA	NA	NA
GSKIP	NA	NA	NA	NA	NA	NA
GSPT1	NA	NA	NA	NA	NA	NA
GSR	NA	NA	NA	NA	NA	NA
GTDC1	NA	NA	NA	NA	NA	NA
GTF2E2	NA	NA	NA	NA	NA	NA
GTF2F1	NA	NA	NA	NA	NA	NA
GTF2H5	NA	NA	NA	NA	NA	NA
GTF2IP4	NA	NA	NA	NA	NA	NA
GTF3C5	NA	NA	NA	NA	NA	NA
GTF3C6	NA	NA	NA	NA	NA	NA
GTPBP1	NA	NA	NA	NA	NA	NA
GTPBP2	NA	NA	NA	NA	NA	NA
GUCD1	NA	NA	NA	NA	NA	NA
GUSB	NA	NA	NA	NA	NA	NA
GVINP1	NA	NA	NA	NA	NA	NA
GVQW2	NA	NA	NA	NA	NA	NA
GYG1	NA	NA	NA	NA	NA	NA
GYPC	NA	NA	NA	NA	NA	NA
H2AFJ	NA	NA	NA	NA	NA	NA
H3F3AP4	NA	NA	NA	NA	NA	NA
H3F3B	NA	NA	NA	NA	NA	NA
H3F3C	NA	NA	NA	NA	NA	NA
HACD1	NA	NA	NA	NA	NA	NA
HACD4	NA	NA	NA	NA	NA	NA
HARS2	NA	NA	NA	NA	NA	NA
HAT1	NA	NA	NA	NA	NA	NA
HAUS6	NA	NA	NA	NA	NA	NA
HBA1	NA	NA	NA	NA	NA	NA
HBA2	NA	NA	NA	NA	NA	NA
HBB	NA	NA	NA	NA	NA	NA
HCFC1	NA	NA	NA	NA	NA	NA
HCFC1R1	NA	NA	NA	NA	NA	NA
HCK	NA	NA	NA	NA	NA	NA
HCLS1	NA	NA	NA	NA	NA	NA
HCP5	NA	NA	NA	NA	NA	NA
HDAC2	NA	NA	NA	NA	NA	NA
HDAC3	NA	NA	NA	NA	NA	NA
HDAC5	NA	NA	NA	NA	NA	NA
HDAC7	NA	NA	NA	NA	NA	NA
HDGFL3	NA	NA	NA	NA	NA	NA
HDHD2	NA	NA	NA	NA	NA	NA
HECTD1	NA	NA	NA	NA	NA	NA
HECTD4	NA	NA	NA	NA	NA	NA
HELZ	NA	NA	NA	NA	NA	NA
HERC4	NA	NA	NA	NA	NA	NA
HERC5	NA	NA	NA	NA	NA	NA
HEXA	NA	NA	NA	NA	NA	NA
HEXIM2	NA	NA	NA	NA	NA	NA
HGD	NA	NA	NA	NA	NA	NA
HGS	NA	NA	NA	NA	NA	NA
HIBCH	NA	NA	NA	NA	NA	NA
HIF1A	NA	NA	NA	NA	NA	NA
HIGD1A	NA	NA	NA	NA	NA	NA
HINT3	NA	NA	NA	NA	NA	NA
HIPK1-AS1	NA	NA	NA	NA	NA	NA
HIPK2	NA	NA	NA	NA	NA	NA
HIPK3	NA	NA	NA	NA	NA	NA
HIST1H2AC	NA	NA	NA	NA	NA	NA
HIST1H2BD	NA	NA	NA	NA	NA	NA
HIST1H2BF	NA	NA	NA	NA	NA	NA
HIST1H2BK	NA	NA	NA	NA	NA	NA
HIST1H4I	NA	NA	NA	NA	NA	NA
HIST2H2AC	NA	NA	NA	NA	NA	NA
HIST2H2BD	NA	NA	NA	NA	NA	NA
HK1	NA	NA	NA	NA	NA	NA
HK3	NA	NA	NA	NA	NA	NA
HLA-A	NA	NA	NA	NA	NA	NA
HLA-C	NA	NA	NA	NA	NA	NA
HLA-E	NA	NA	NA	NA	NA	NA
HLA-F	NA	NA	NA	NA	NA	NA
HLA-J	NA	NA	NA	NA	NA	NA
HMG20A	NA	NA	NA	NA	NA	NA
HMGA1	NA	NA	NA	NA	NA	NA
HMGB1	NA	NA	NA	NA	NA	NA
HMGB1P10	NA	NA	NA	NA	NA	NA
HMGB1P12	NA	NA	NA	NA	NA	NA
HMGB1P40	NA	NA	NA	NA	NA	NA
HMGB1P6	NA	NA	NA	NA	NA	NA
HMGN1	NA	NA	NA	NA	NA	NA
HMGN3	NA	NA	NA	NA	NA	NA
HMGN4	NA	NA	NA	NA	NA	NA
HMGN5	NA	NA	NA	NA	NA	NA
HNRNPA3	NA	NA	NA	NA	NA	NA
HNRNPKP2	NA	NA	NA	NA	NA	NA
HNRNPKP4	NA	NA	NA	NA	NA	NA
HNRNPR	NA	NA	NA	NA	NA	NA
HPCAL1	NA	NA	NA	NA	NA	NA
HPGD	NA	NA	NA	NA	NA	NA
HPN	NA	NA	NA	NA	NA	NA
HPRT1	NA	NA	NA	NA	NA	NA
HPS1	NA	NA	NA	NA	NA	NA
HRASLS	NA	NA	NA	NA	NA	NA
HS1BP3	NA	NA	NA	NA	NA	NA
HSBP1	NA	NA	NA	NA	NA	NA
HSD17B4	NA	NA	NA	NA	NA	NA
HSF1	NA	NA	NA	NA	NA	NA
HSH2D	NA	NA	NA	NA	NA	NA
HSPA6	NA	NA	NA	NA	NA	NA
HTR2A	NA	NA	NA	NA	NA	NA
HTT	NA	NA	NA	NA	NA	NA
ICAM2	NA	NA	NA	NA	NA	NA
ID2	NA	NA	NA	NA	NA	NA
IDE	NA	NA	NA	NA	NA	NA
IDH3G	NA	NA	NA	NA	NA	NA
IDS	NA	NA	NA	NA	NA	NA
IDUA	NA	NA	NA	NA	NA	NA
IER2	NA	NA	NA	NA	NA	NA
IFI35	NA	NA	NA	NA	NA	NA
IFIH1	NA	NA	NA	NA	NA	NA
IFITM1	NA	NA	NA	NA	NA	NA
IFITM2	NA	NA	NA	NA	NA	NA
IFNGR2	NA	NA	NA	NA	NA	NA
IFT74	NA	NA	NA	NA	NA	NA
IFT88	NA	NA	NA	NA	NA	NA
IGF1R	NA	NA	NA	NA	NA	NA
IGF2BP3	NA	NA	NA	NA	NA	NA
IGF2R	NA	NA	NA	NA	NA	NA
IGHA1	NA	NA	NA	NA	NA	NA
IGHG1	NA	NA	NA	NA	NA	NA
IGSF6	NA	NA	NA	NA	NA	NA
IKBKG	NA	NA	NA	NA	NA	NA
IL15	NA	NA	NA	NA	NA	NA
IL17RA	NA	NA	NA	NA	NA	NA
IL1RN	NA	NA	NA	NA	NA	NA
IL32	NA	NA	NA	NA	NA	NA
IL6R	NA	NA	NA	NA	NA	NA
IMPACT	NA	NA	NA	NA	NA	NA
IMPDH1	NA	NA	NA	NA	NA	NA
IMPDH2	NA	NA	NA	NA	NA	NA
INF2	NA	NA	NA	NA	NA	NA
ING4	NA	NA	NA	NA	NA	NA
INIP	NA	NA	NA	NA	NA	NA
INKA1	NA	NA	NA	NA	NA	NA
INKA2	NA	NA	NA	NA	NA	NA
INPP4B	NA	NA	NA	NA	NA	NA
INPP5A	NA	NA	NA	NA	NA	NA
INPP5K	NA	NA	NA	NA	NA	NA
INPPL1	NA	NA	NA	NA	NA	NA
INTS5	NA	NA	NA	NA	NA	NA
INTS6	NA	NA	NA	NA	NA	NA
INTS8	NA	NA	NA	NA	NA	NA
IP6K1	NA	NA	NA	NA	NA	NA
IPCEF1	NA	NA	NA	NA	NA	NA
IPO7	NA	NA	NA	NA	NA	NA
IQGAP2	NA	NA	NA	NA	NA	NA
IQSEC1	NA	NA	NA	NA	NA	NA
IRAK2	NA	NA	NA	NA	NA	NA
IRAK4	NA	NA	NA	NA	NA	NA
IRF1	NA	NA	NA	NA	NA	NA
IRF3	NA	NA	NA	NA	NA	NA
IRF7	NA	NA	NA	NA	NA	NA
IRF9	NA	NA	NA	NA	NA	NA
IRS1	NA	NA	NA	NA	NA	NA
ISCA2	NA	NA	NA	NA	NA	NA
ISG15	NA	NA	NA	NA	NA	NA
ISG20	NA	NA	NA	NA	NA	NA
ISOC1	NA	NA	NA	NA	NA	NA
ITCH	NA	NA	NA	NA	NA	NA
ITFG1	NA	NA	NA	NA	NA	NA
ITGA1	NA	NA	NA	NA	NA	NA
ITGA2B	NA	NA	NA	NA	NA	NA
ITGA5	NA	NA	NA	NA	NA	NA
ITGA6	NA	NA	NA	NA	NA	NA
ITGA6-AS1	NA	NA	NA	NA	NA	NA
ITGAE	NA	NA	NA	NA	NA	NA
ITGAX	NA	NA	NA	NA	NA	NA
ITGB1	NA	NA	NA	NA	NA	NA
ITGB1BP1	NA	NA	NA	NA	NA	NA
ITGB3	NA	NA	NA	NA	NA	NA
ITGB3BP	NA	NA	NA	NA	NA	NA
ITM2B	NA	NA	NA	NA	NA	NA
ITPRID2	NA	NA	NA	NA	NA	NA
ITPRIP	NA	NA	NA	NA	NA	NA
ITSN1	NA	NA	NA	NA	NA	NA
ITSN2	NA	NA	NA	NA	NA	NA
IVNS1ABP	NA	NA	NA	NA	NA	NA
JADE1	NA	NA	NA	NA	NA	NA
JAK3	NA	NA	NA	NA	NA	NA
JAML	NA	NA	NA	NA	NA	NA
JARID2	NA	NA	NA	NA	NA	NA
JARID2-AS1	NA	NA	NA	NA	NA	NA
JMJD6	NA	NA	NA	NA	NA	NA
JMJD8	NA	NA	NA	NA	NA	NA
JUNB	NA	NA	NA	NA	NA	NA
KAT8	NA	NA	NA	NA	NA	NA
KATNB1	NA	NA	NA	NA	NA	NA
KBTBD2	NA	NA	NA	NA	NA	NA
KCNE3	NA	NA	NA	NA	NA	NA
KCNJ15	NA	NA	NA	NA	NA	NA
KCNK6	NA	NA	NA	NA	NA	NA
KCNMB1	NA	NA	NA	NA	NA	NA
KCNMB4	NA	NA	NA	NA	NA	NA
KCTD11	NA	NA	NA	NA	NA	NA
KCTD13	NA	NA	NA	NA	NA	NA
KCTD20	NA	NA	NA	NA	NA	NA
KCTD9	NA	NA	NA	NA	NA	NA
KDELR2	NA	NA	NA	NA	NA	NA
KDM2A	NA	NA	NA	NA	NA	NA
KDM6B	NA	NA	NA	NA	NA	NA
KIAA0513	NA	NA	NA	NA	NA	NA
KIAA0556	NA	NA	NA	NA	NA	NA
KIAA1109	NA	NA	NA	NA	NA	NA
KIAA1324L	NA	NA	NA	NA	NA	NA
KIF2A	NA	NA	NA	NA	NA	NA
KIF3A	NA	NA	NA	NA	NA	NA
KIF5B	NA	NA	NA	NA	NA	NA
KIFAP3	NA	NA	NA	NA	NA	NA
KIFC3	NA	NA	NA	NA	NA	NA
KLC1	NA	NA	NA	NA	NA	NA
KLF11	NA	NA	NA	NA	NA	NA
KLHL2	NA	NA	NA	NA	NA	NA
KLHL21	NA	NA	NA	NA	NA	NA
KLHL28	NA	NA	NA	NA	NA	NA
KLHL6	NA	NA	NA	NA	NA	NA
KLHL7	NA	NA	NA	NA	NA	NA
KLHL8	NA	NA	NA	NA	NA	NA
KMT2D	NA	NA	NA	NA	NA	NA
KMT2E	NA	NA	NA	NA	NA	NA
KPNA5	NA	NA	NA	NA	NA	NA
KRBOX4	NA	NA	NA	NA	NA	NA
KRIT1	NA	NA	NA	NA	NA	NA
KRR1	NA	NA	NA	NA	NA	NA
KSR1	NA	NA	NA	NA	NA	NA
KTN1	NA	NA	NA	NA	NA	NA
LAMB2	NA	NA	NA	NA	NA	NA
LAMP2	NA	NA	NA	NA	NA	NA
LAMTOR4	NA	NA	NA	NA	NA	NA
LAPTM4B	NA	NA	NA	NA	NA	NA
LARP1	NA	NA	NA	NA	NA	NA
LARP1B	NA	NA	NA	NA	NA	NA
LARS	NA	NA	NA	NA	NA	NA
LASP1	NA	NA	NA	NA	NA	NA
LATS2	NA	NA	NA	NA	NA	NA
LCA5	NA	NA	NA	NA	NA	NA
LDAH	NA	NA	NA	NA	NA	NA
LDHA	NA	NA	NA	NA	NA	NA
LDHB	NA	NA	NA	NA	NA	NA
LDLRAP1	NA	NA	NA	NA	NA	NA
LEPR	NA	NA	NA	NA	NA	NA
LETMD1	NA	NA	NA	NA	NA	NA
LGALS1	NA	NA	NA	NA	NA	NA
LGALS12	NA	NA	NA	NA	NA	NA
LGALSL-DT	NA	NA	NA	NA	NA	NA
LILRA2	NA	NA	NA	NA	NA	NA
LILRB2	NA	NA	NA	NA	NA	NA
LILRB3	NA	NA	NA	NA	NA	NA
LIMK2	NA	NA	NA	NA	NA	NA
LIMS1	NA	NA	NA	NA	NA	NA
LIN7C	NA	NA	NA	NA	NA	NA
LINC-PINT	NA	NA	NA	NA	NA	NA
LINC00467	NA	NA	NA	NA	NA	NA
LINC00504	NA	NA	NA	NA	NA	NA
LINC00649	NA	NA	NA	NA	NA	NA
LINC00674	NA	NA	NA	NA	NA	NA
LINC00863	NA	NA	NA	NA	NA	NA
LINC00892	NA	NA	NA	NA	NA	NA
LINC00909	NA	NA	NA	NA	NA	NA
LINC00963	NA	NA	NA	NA	NA	NA
LINC01011	NA	NA	NA	NA	NA	NA
LINC01023	NA	NA	NA	NA	NA	NA
LINC01088	NA	NA	NA	NA	NA	NA
LINC01089	NA	NA	NA	NA	NA	NA
LINC01151	NA	NA	NA	NA	NA	NA
LINC01215	NA	NA	NA	NA	NA	NA
LINC01389	NA	NA	NA	NA	NA	NA
LINC01578	NA	NA	NA	NA	NA	NA
LINC01684	NA	NA	NA	NA	NA	NA
LINC01814	NA	NA	NA	NA	NA	NA
LINC01881	NA	NA	NA	NA	NA	NA
LINC01923	NA	NA	NA	NA	NA	NA
LINC02256	NA	NA	NA	NA	NA	NA
LINC02340	NA	NA	NA	NA	NA	NA
LINC02384	NA	NA	NA	NA	NA	NA
LMAN2	NA	NA	NA	NA	NA	NA
LMNA	NA	NA	NA	NA	NA	NA
LMO2	NA	NA	NA	NA	NA	NA
LMO4	NA	NA	NA	NA	NA	NA
LNPK	NA	NA	NA	NA	NA	NA
LONP2	NA	NA	NA	NA	NA	NA
LPAR4	NA	NA	NA	NA	NA	NA
LRBA	NA	NA	NA	NA	NA	NA
LRCH1	NA	NA	NA	NA	NA	NA
LRCH4	NA	NA	NA	NA	NA	NA
LRMP	NA	NA	NA	NA	NA	NA
LRP10	NA	NA	NA	NA	NA	NA
LRPPRC	NA	NA	NA	NA	NA	NA
LRRC25	NA	NA	NA	NA	NA	NA
LRRC32	NA	NA	NA	NA	NA	NA
LRRC40	NA	NA	NA	NA	NA	NA
LRRC41	NA	NA	NA	NA	NA	NA
LRRC57	NA	NA	NA	NA	NA	NA
LRRC6	NA	NA	NA	NA	NA	NA
LRRC8A	NA	NA	NA	NA	NA	NA
LRRC8C-DT	NA	NA	NA	NA	NA	NA
LRRC8D	NA	NA	NA	NA	NA	NA
LRRCC1	NA	NA	NA	NA	NA	NA
LRRFIP2	NA	NA	NA	NA	NA	NA
LRWD1	NA	NA	NA	NA	NA	NA
LSM1	NA	NA	NA	NA	NA	NA
LSM10	NA	NA	NA	NA	NA	NA
LSM14A	NA	NA	NA	NA	NA	NA
LSM5	NA	NA	NA	NA	NA	NA
LSM6	NA	NA	NA	NA	NA	NA
LSM8	NA	NA	NA	NA	NA	NA
LSS	NA	NA	NA	NA	NA	NA
LST1	NA	NA	NA	NA	NA	NA
LTB4R	NA	NA	NA	NA	NA	NA
LTN1	NA	NA	NA	NA	NA	NA
LUC7L2	NA	NA	NA	NA	NA	NA
LY6E	NA	NA	NA	NA	NA	NA
LY6G6E	NA	NA	NA	NA	NA	NA
LY6G6F	NA	NA	NA	NA	NA	NA
LYL1	NA	NA	NA	NA	NA	NA
LYN	NA	NA	NA	NA	NA	NA
LYPLA2	NA	NA	NA	NA	NA	NA
LYPLAL1	NA	NA	NA	NA	NA	NA
LYPLAL1-DT	NA	NA	NA	NA	NA	NA
LYRM9	NA	NA	NA	NA	NA	NA
LYSMD4	NA	NA	NA	NA	NA	NA
LZIC	NA	NA	NA	NA	NA	NA
MACROD2	NA	NA	NA	NA	NA	NA
MAD2L1BP	NA	NA	NA	NA	NA	NA
MADD	NA	NA	NA	NA	NA	NA
MAF1	NA	NA	NA	NA	NA	NA
MAGOHB	NA	NA	NA	NA	NA	NA
MAGT1	NA	NA	NA	NA	NA	NA
MALINC1	NA	NA	NA	NA	NA	NA
MAML3	NA	NA	NA	NA	NA	NA
MAN1A2	NA	NA	NA	NA	NA	NA
MAN1B1-DT	NA	NA	NA	NA	NA	NA
MAN2A1	NA	NA	NA	NA	NA	NA
MAN2A2	NA	NA	NA	NA	NA	NA
MAN2B1	NA	NA	NA	NA	NA	NA
MAN2C1	NA	NA	NA	NA	NA	NA
MAP1A	NA	NA	NA	NA	NA	NA
MAP1LC3B	NA	NA	NA	NA	NA	NA
MAP1LC3B2	NA	NA	NA	NA	NA	NA
MAP1S	NA	NA	NA	NA	NA	NA
MAP2	NA	NA	NA	NA	NA	NA
MAP2K3	NA	NA	NA	NA	NA	NA
MAP2K4	NA	NA	NA	NA	NA	NA
MAP3K11	NA	NA	NA	NA	NA	NA
MAP3K13	NA	NA	NA	NA	NA	NA
MAP3K2	NA	NA	NA	NA	NA	NA
MAP3K5	NA	NA	NA	NA	NA	NA
MAP3K7CL	NA	NA	NA	NA	NA	NA
MAP4K2	NA	NA	NA	NA	NA	NA
MAP4K5	NA	NA	NA	NA	NA	NA
MAP7D3	NA	NA	NA	NA	NA	NA
MAPK1IP1L	NA	NA	NA	NA	NA	NA
MAPK8IP3	NA	NA	NA	NA	NA	NA
MAPRE1	NA	NA	NA	NA	NA	NA
MARCH2	NA	NA	NA	NA	NA	NA
MARCH6	NA	NA	NA	NA	NA	NA
MAST4-AS1	NA	NA	NA	NA	NA	NA
MATR3	NA	NA	NA	NA	NA	NA
MAU2	NA	NA	NA	NA	NA	NA
MAVS	NA	NA	NA	NA	NA	NA
MAZ	NA	NA	NA	NA	NA	NA
MBD4	NA	NA	NA	NA	NA	NA
MBD5	NA	NA	NA	NA	NA	NA
MBD6	NA	NA	NA	NA	NA	NA
MBNL1-AS1	NA	NA	NA	NA	NA	NA
MBOAT2	NA	NA	NA	NA	NA	NA
MBOAT7	NA	NA	NA	NA	NA	NA
MBTD1	NA	NA	NA	NA	NA	NA
MCFD2	NA	NA	NA	NA	NA	NA
MCM2	NA	NA	NA	NA	NA	NA
MCM3AP	NA	NA	NA	NA	NA	NA
MCOLN1	NA	NA	NA	NA	NA	NA
MCRIP1	NA	NA	NA	NA	NA	NA
MCTP1	NA	NA	NA	NA	NA	NA
MCUR1	NA	NA	NA	NA	NA	NA
MCUR1P1	NA	NA	NA	NA	NA	NA
MDH1	NA	NA	NA	NA	NA	NA
MDK	NA	NA	NA	NA	NA	NA
MDM1	NA	NA	NA	NA	NA	NA
MDM2	NA	NA	NA	NA	NA	NA
ME2	NA	NA	NA	NA	NA	NA
MECOM	NA	NA	NA	NA	NA	NA
MECP2	NA	NA	NA	NA	NA	NA
MED10	NA	NA	NA	NA	NA	NA
MED12	NA	NA	NA	NA	NA	NA
MED14	NA	NA	NA	NA	NA	NA
MED14OS	NA	NA	NA	NA	NA	NA
MED15	NA	NA	NA	NA	NA	NA
MED20	NA	NA	NA	NA	NA	NA
MED21	NA	NA	NA	NA	NA	NA
MED22	NA	NA	NA	NA	NA	NA
MED25	NA	NA	NA	NA	NA	NA
MEF2C-AS1	NA	NA	NA	NA	NA	NA
MEF2D	NA	NA	NA	NA	NA	NA
MEN1	NA	NA	NA	NA	NA	NA
MEST	NA	NA	NA	NA	NA	NA
METAP1	NA	NA	NA	NA	NA	NA
METTL26	NA	NA	NA	NA	NA	NA
METTL4	NA	NA	NA	NA	NA	NA
METTL8	NA	NA	NA	NA	NA	NA
METTL9	NA	NA	NA	NA	NA	NA
MFAP3L	NA	NA	NA	NA	NA	NA
MFF	NA	NA	NA	NA	NA	NA
MFSD1	NA	NA	NA	NA	NA	NA
MFSD14A	NA	NA	NA	NA	NA	NA
MFSD2B	NA	NA	NA	NA	NA	NA
MFSD5	NA	NA	NA	NA	NA	NA
MFSD6	NA	NA	NA	NA	NA	NA
MGLL	NA	NA	NA	NA	NA	NA
MGP	NA	NA	NA	NA	NA	NA
MGRN1	NA	NA	NA	NA	NA	NA
MGST1	NA	NA	NA	NA	NA	NA
MICA	NA	NA	NA	NA	NA	NA
MICOS10	NA	NA	NA	NA	NA	NA
MICU1	NA	NA	NA	NA	NA	NA
MICU2	NA	NA	NA	NA	NA	NA
MIDN	NA	NA	NA	NA	NA	NA
MIEF2	NA	NA	NA	NA	NA	NA
MIEN1	NA	NA	NA	NA	NA	NA
MIER1	NA	NA	NA	NA	NA	NA
MIGA2	NA	NA	NA	NA	NA	NA
MINDY1	NA	NA	NA	NA	NA	NA
MINDY2	NA	NA	NA	NA	NA	NA
MINK1	NA	NA	NA	NA	NA	NA
MIR4482	NA	NA	NA	NA	NA	NA
MKKS	NA	NA	NA	NA	NA	NA
MKRN1	NA	NA	NA	NA	NA	NA
MLEC	NA	NA	NA	NA	NA	NA
MLLT11	NA	NA	NA	NA	NA	NA
MLX	NA	NA	NA	NA	NA	NA
MLXIP	NA	NA	NA	NA	NA	NA
MME	NA	NA	NA	NA	NA	NA
MMGT1	NA	NA	NA	NA	NA	NA
MMRN1	NA	NA	NA	NA	NA	NA
MNAT1	NA	NA	NA	NA	NA	NA
MOB1A	NA	NA	NA	NA	NA	NA
MOB2	NA	NA	NA	NA	NA	NA
MOB3A	NA	NA	NA	NA	NA	NA
MOB3C	NA	NA	NA	NA	NA	NA
MOB4	NA	NA	NA	NA	NA	NA
MORC1	NA	NA	NA	NA	NA	NA
MORF4L1	NA	NA	NA	NA	NA	NA
MORF4L1P1	NA	NA	NA	NA	NA	NA
MORF4L2	NA	NA	NA	NA	NA	NA
MOSPD3	NA	NA	NA	NA	NA	NA
MOV10	NA	NA	NA	NA	NA	NA
MPC1	NA	NA	NA	NA	NA	NA
MPC2	NA	NA	NA	NA	NA	NA
MPG	NA	NA	NA	NA	NA	NA
MPHOSPH9	NA	NA	NA	NA	NA	NA
MPIG6B	NA	NA	NA	NA	NA	NA
MPPE1	NA	NA	NA	NA	NA	NA
MPPED2	NA	NA	NA	NA	NA	NA
MRE11	NA	NA	NA	NA	NA	NA
MROH1	NA	NA	NA	NA	NA	NA
MRPL10	NA	NA	NA	NA	NA	NA
MRPL14	NA	NA	NA	NA	NA	NA
MRPL17	NA	NA	NA	NA	NA	NA
MRPL33	NA	NA	NA	NA	NA	NA
MRPL42	NA	NA	NA	NA	NA	NA
MRPL54	NA	NA	NA	NA	NA	NA
MRPL57	NA	NA	NA	NA	NA	NA
MRPS34	NA	NA	NA	NA	NA	NA
MRPS6	NA	NA	NA	NA	NA	NA
MRTFA	NA	NA	NA	NA	NA	NA
MSANTD3	NA	NA	NA	NA	NA	NA
MSC	NA	NA	NA	NA	NA	NA
MSH3	NA	NA	NA	NA	NA	NA
MSRB1	NA	NA	NA	NA	NA	NA
MSRB2	NA	NA	NA	NA	NA	NA
MST1	NA	NA	NA	NA	NA	NA
MT-ATP6	NA	NA	NA	NA	NA	NA
MT-ATP8	NA	NA	NA	NA	NA	NA
MT-CO1	NA	NA	NA	NA	NA	NA
MT-CO2	NA	NA	NA	NA	NA	NA
MT-CO3	NA	NA	NA	NA	NA	NA
MT-CYB	NA	NA	NA	NA	NA	NA
MT-ND1	NA	NA	NA	NA	NA	NA
MT-ND2	NA	NA	NA	NA	NA	NA
MT-ND3	NA	NA	NA	NA	NA	NA
MT-ND4	NA	NA	NA	NA	NA	NA
MT-ND4L	NA	NA	NA	NA	NA	NA
MT-ND5	NA	NA	NA	NA	NA	NA
MT-RNR1	NA	NA	NA	NA	NA	NA
MT-TE	NA	NA	NA	NA	NA	NA
MT-TF	NA	NA	NA	NA	NA	NA
MT-TH	NA	NA	NA	NA	NA	NA
MT-TK	NA	NA	NA	NA	NA	NA
MT-TL1	NA	NA	NA	NA	NA	NA
MT-TL2	NA	NA	NA	NA	NA	NA
MT-TM	NA	NA	NA	NA	NA	NA
MT-TP	NA	NA	NA	NA	NA	NA
MT-TQ	NA	NA	NA	NA	NA	NA
MT-TS2	NA	NA	NA	NA	NA	NA
MT-TT	NA	NA	NA	NA	NA	NA
MT-TV	NA	NA	NA	NA	NA	NA
MT-TY	NA	NA	NA	NA	NA	NA
MT2A	NA	NA	NA	NA	NA	NA
MTA2	NA	NA	NA	NA	NA	NA
MTATP6P2	NA	NA	NA	NA	NA	NA
MTATP8P1	NA	NA	NA	NA	NA	NA
MTATP8P2	NA	NA	NA	NA	NA	NA
MTCH1	NA	NA	NA	NA	NA	NA
MTCH2	NA	NA	NA	NA	NA	NA
MTCO1P15	NA	NA	NA	NA	NA	NA
MTCO1P2	NA	NA	NA	NA	NA	NA
MTCO1P22	NA	NA	NA	NA	NA	NA
MTCO1P24	NA	NA	NA	NA	NA	NA
MTCO1P3	NA	NA	NA	NA	NA	NA
MTCO1P53	NA	NA	NA	NA	NA	NA
MTCO2P2	NA	NA	NA	NA	NA	NA
MTCO2P22	NA	NA	NA	NA	NA	NA
MTDH	NA	NA	NA	NA	NA	NA
MTFR1	NA	NA	NA	NA	NA	NA
MTG2	NA	NA	NA	NA	NA	NA
MTHFR	NA	NA	NA	NA	NA	NA
MTIF3	NA	NA	NA	NA	NA	NA
MTLN	NA	NA	NA	NA	NA	NA
MTMR10	NA	NA	NA	NA	NA	NA
MTMR12	NA	NA	NA	NA	NA	NA
MTMR14	NA	NA	NA	NA	NA	NA
MTMR2	NA	NA	NA	NA	NA	NA
MTMR3	NA	NA	NA	NA	NA	NA
MTND2P28	NA	NA	NA	NA	NA	NA
MTND2P6	NA	NA	NA	NA	NA	NA
MTND3P25	NA	NA	NA	NA	NA	NA
MTND4LP1	NA	NA	NA	NA	NA	NA
MTND4LP30	NA	NA	NA	NA	NA	NA
MTND4P12	NA	NA	NA	NA	NA	NA
MTND4P35	NA	NA	NA	NA	NA	NA
MTND5P11	NA	NA	NA	NA	NA	NA
MTND6P3	NA	NA	NA	NA	NA	NA
MTRNR2L1	NA	NA	NA	NA	NA	NA
MTRNR2L11	NA	NA	NA	NA	NA	NA
MTRNR2L3	NA	NA	NA	NA	NA	NA
MTRNR2L6	NA	NA	NA	NA	NA	NA
MTSS1	NA	NA	NA	NA	NA	NA
MVP	NA	NA	NA	NA	NA	NA
MX1	NA	NA	NA	NA	NA	NA
MX2	NA	NA	NA	NA	NA	NA
MYADM	NA	NA	NA	NA	NA	NA
MYCBP	NA	NA	NA	NA	NA	NA
MYD88	NA	NA	NA	NA	NA	NA
MYEOV	NA	NA	NA	NA	NA	NA
MYH9	NA	NA	NA	NA	NA	NA
MYL12A	NA	NA	NA	NA	NA	NA
MYL12B	NA	NA	NA	NA	NA	NA
MYL6P3	NA	NA	NA	NA	NA	NA
MYL9	NA	NA	NA	NA	NA	NA
MYO1C	NA	NA	NA	NA	NA	NA
MYO1F	NA	NA	NA	NA	NA	NA
MYO5C	NA	NA	NA	NA	NA	NA
MZT1	NA	NA	NA	NA	NA	NA
MZT2A	NA	NA	NA	NA	NA	NA
N4BP2L1	NA	NA	NA	NA	NA	NA
NAA10	NA	NA	NA	NA	NA	NA
NAA15	NA	NA	NA	NA	NA	NA
NAA38	NA	NA	NA	NA	NA	NA
NAA50	NA	NA	NA	NA	NA	NA
NAA60	NA	NA	NA	NA	NA	NA
NABP1	NA	NA	NA	NA	NA	NA
NADK	NA	NA	NA	NA	NA	NA
NADK2	NA	NA	NA	NA	NA	NA
NAE1	NA	NA	NA	NA	NA	NA
NAGA	NA	NA	NA	NA	NA	NA
NAGK	NA	NA	NA	NA	NA	NA
NAP1L1	NA	NA	NA	NA	NA	NA
NAP1L1P1	NA	NA	NA	NA	NA	NA
NAP1L1P3	NA	NA	NA	NA	NA	NA
NAP1L4P3	NA	NA	NA	NA	NA	NA
NAPA	NA	NA	NA	NA	NA	NA
NAPB	NA	NA	NA	NA	NA	NA
NAPRT	NA	NA	NA	NA	NA	NA
NARF	NA	NA	NA	NA	NA	NA
NATD1	NA	NA	NA	NA	NA	NA
NBDY	NA	NA	NA	NA	NA	NA
NBEAL2	NA	NA	NA	NA	NA	NA
NCBP1	NA	NA	NA	NA	NA	NA
NCBP2	NA	NA	NA	NA	NA	NA
NCBP2L	NA	NA	NA	NA	NA	NA
NCF1	NA	NA	NA	NA	NA	NA
NCF1B	NA	NA	NA	NA	NA	NA
NCF1C	NA	NA	NA	NA	NA	NA
NCF4	NA	NA	NA	NA	NA	NA
NCKAP1	NA	NA	NA	NA	NA	NA
NCKIPSD	NA	NA	NA	NA	NA	NA
NCOA1	NA	NA	NA	NA	NA	NA
NCOA4	NA	NA	NA	NA	NA	NA
NCOA4P3	NA	NA	NA	NA	NA	NA
NCOA5	NA	NA	NA	NA	NA	NA
NCOA7	NA	NA	NA	NA	NA	NA
NCSTN	NA	NA	NA	NA	NA	NA
NDE1	NA	NA	NA	NA	NA	NA
NDOR1	NA	NA	NA	NA	NA	NA
NDST1	NA	NA	NA	NA	NA	NA
NDUFA1	NA	NA	NA	NA	NA	NA
NDUFA13	NA	NA	NA	NA	NA	NA
NDUFA4	NA	NA	NA	NA	NA	NA
NDUFA5	NA	NA	NA	NA	NA	NA
NDUFA8	NA	NA	NA	NA	NA	NA
NDUFAF3	NA	NA	NA	NA	NA	NA
NDUFB3	NA	NA	NA	NA	NA	NA
NDUFS6	NA	NA	NA	NA	NA	NA
NDUFS8	NA	NA	NA	NA	NA	NA
NDUFV2	NA	NA	NA	NA	NA	NA
NDUFV2-AS1	NA	NA	NA	NA	NA	NA
NECTIN2	NA	NA	NA	NA	NA	NA
NEDD1	NA	NA	NA	NA	NA	NA
NEDD4	NA	NA	NA	NA	NA	NA
NEK1	NA	NA	NA	NA	NA	NA
NEK7	NA	NA	NA	NA	NA	NA
NELFCD	NA	NA	NA	NA	NA	NA
NEMF	NA	NA	NA	NA	NA	NA
NEXN	NA	NA	NA	NA	NA	NA
NFATC2	NA	NA	NA	NA	NA	NA
NFE2	NA	NA	NA	NA	NA	NA
NFIA-AS2	NA	NA	NA	NA	NA	NA
NFIL3	NA	NA	NA	NA	NA	NA
NFIX	NA	NA	NA	NA	NA	NA
NFKBIA	NA	NA	NA	NA	NA	NA
NFKBIB	NA	NA	NA	NA	NA	NA
NFU1	NA	NA	NA	NA	NA	NA
NHLRC2	NA	NA	NA	NA	NA	NA
NID1	NA	NA	NA	NA	NA	NA
NIFK-AS1	NA	NA	NA	NA	NA	NA
NIPSNAP2	NA	NA	NA	NA	NA	NA
NIPSNAP3A	NA	NA	NA	NA	NA	NA
NIPSNAP3B	NA	NA	NA	NA	NA	NA
NIT1	NA	NA	NA	NA	NA	NA
NIT2	NA	NA	NA	NA	NA	NA
NKAPD1	NA	NA	NA	NA	NA	NA
NKTR	NA	NA	NA	NA	NA	NA
NMD3	NA	NA	NA	NA	NA	NA
NME4	NA	NA	NA	NA	NA	NA
NMRK1	NA	NA	NA	NA	NA	NA
NMT1	NA	NA	NA	NA	NA	NA
NOMO1	NA	NA	NA	NA	NA	NA
NOMO2	NA	NA	NA	NA	NA	NA
NOP58	NA	NA	NA	NA	NA	NA
NOS1AP	NA	NA	NA	NA	NA	NA
NOSIP	NA	NA	NA	NA	NA	NA
NOTCH1	NA	NA	NA	NA	NA	NA
NOTCH2	NA	NA	NA	NA	NA	NA
NPEPPS	NA	NA	NA	NA	NA	NA
NR1D2	NA	NA	NA	NA	NA	NA
NR1H2	NA	NA	NA	NA	NA	NA
NR2C2	NA	NA	NA	NA	NA	NA
NRBP1	NA	NA	NA	NA	NA	NA
NRIP1	NA	NA	NA	NA	NA	NA
NRROS	NA	NA	NA	NA	NA	NA
NSD3	NA	NA	NA	NA	NA	NA
NSFL1C	NA	NA	NA	NA	NA	NA
NSL1	NA	NA	NA	NA	NA	NA
NSRP1	NA	NA	NA	NA	NA	NA
NT5C	NA	NA	NA	NA	NA	NA
NT5C3A	NA	NA	NA	NA	NA	NA
NTAN1	NA	NA	NA	NA	NA	NA
NTRK1	NA	NA	NA	NA	NA	NA
NUAK2	NA	NA	NA	NA	NA	NA
NUCB1	NA	NA	NA	NA	NA	NA
NUCB2	NA	NA	NA	NA	NA	NA
NUDT21	NA	NA	NA	NA	NA	NA
NUFIP2	NA	NA	NA	NA	NA	NA
NUMA1	NA	NA	NA	NA	NA	NA
NUP160	NA	NA	NA	NA	NA	NA
NUP214	NA	NA	NA	NA	NA	NA
NUS1	NA	NA	NA	NA	NA	NA
NXT1	NA	NA	NA	NA	NA	NA
NXT2	NA	NA	NA	NA	NA	NA
OARD1	NA	NA	NA	NA	NA	NA
OAS1	NA	NA	NA	NA	NA	NA
OAS2	NA	NA	NA	NA	NA	NA
OAS3	NA	NA	NA	NA	NA	NA
OASL	NA	NA	NA	NA	NA	NA
OCIAD1	NA	NA	NA	NA	NA	NA
ODC1	NA	NA	NA	NA	NA	NA
ODF2L	NA	NA	NA	NA	NA	NA
ODF3B	NA	NA	NA	NA	NA	NA
OFD1	NA	NA	NA	NA	NA	NA
OGA	NA	NA	NA	NA	NA	NA
OGFR	NA	NA	NA	NA	NA	NA
OIP5-AS1	NA	NA	NA	NA	NA	NA
OPA1	NA	NA	NA	NA	NA	NA
OPHN1	NA	NA	NA	NA	NA	NA
OPLAH	NA	NA	NA	NA	NA	NA
OR2R1P	NA	NA	NA	NA	NA	NA
ORAI1	NA	NA	NA	NA	NA	NA
ORAI2	NA	NA	NA	NA	NA	NA
ORC3	NA	NA	NA	NA	NA	NA
ORC4	NA	NA	NA	NA	NA	NA
ORMDL3	NA	NA	NA	NA	NA	NA
OS9	NA	NA	NA	NA	NA	NA
OSBP2	NA	NA	NA	NA	NA	NA
OSBPL8	NA	NA	NA	NA	NA	NA
OSBPL9	NA	NA	NA	NA	NA	NA
OSER1-DT	NA	NA	NA	NA	NA	NA
OSGIN2	NA	NA	NA	NA	NA	NA
OSTM1	NA	NA	NA	NA	NA	NA
OTOGL	NA	NA	NA	NA	NA	NA
OTUD5	NA	NA	NA	NA	NA	NA
OTUD6B-AS1	NA	NA	NA	NA	NA	NA
OXR1	NA	NA	NA	NA	NA	NA
P2RX1	NA	NA	NA	NA	NA	NA
P2RX4	NA	NA	NA	NA	NA	NA
P2RY10	NA	NA	NA	NA	NA	NA
P2RY13	NA	NA	NA	NA	NA	NA
P4HB	NA	NA	NA	NA	NA	NA
PABPN1	NA	NA	NA	NA	NA	NA
PACS1	NA	NA	NA	NA	NA	NA
PACS2	NA	NA	NA	NA	NA	NA
PAF1	NA	NA	NA	NA	NA	NA
PAFAH1B2	NA	NA	NA	NA	NA	NA
PAIP2	NA	NA	NA	NA	NA	NA
PAN3	NA	NA	NA	NA	NA	NA
PAN3-AS1	NA	NA	NA	NA	NA	NA
PANK2	NA	NA	NA	NA	NA	NA
PAPOLA	NA	NA	NA	NA	NA	NA
PAPSS1	NA	NA	NA	NA	NA	NA
PARD6B	NA	NA	NA	NA	NA	NA
PARN	NA	NA	NA	NA	NA	NA
PARP10	NA	NA	NA	NA	NA	NA
PARP6	NA	NA	NA	NA	NA	NA
PARPBP	NA	NA	NA	NA	NA	NA
PBLD	NA	NA	NA	NA	NA	NA
PBRM1	NA	NA	NA	NA	NA	NA
PBX1	NA	NA	NA	NA	NA	NA
PBX3	NA	NA	NA	NA	NA	NA
PBX4	NA	NA	NA	NA	NA	NA
PCBP2	NA	NA	NA	NA	NA	NA
PCGF1	NA	NA	NA	NA	NA	NA
PCGF5	NA	NA	NA	NA	NA	NA
PCIF1	NA	NA	NA	NA	NA	NA
PCK2	NA	NA	NA	NA	NA	NA
PCMT1	NA	NA	NA	NA	NA	NA
PCMTD1	NA	NA	NA	NA	NA	NA
PCNP	NA	NA	NA	NA	NA	NA
PCNT	NA	NA	NA	NA	NA	NA
PCSK6	NA	NA	NA	NA	NA	NA
PCSK7	NA	NA	NA	NA	NA	NA
PDCD6IP	NA	NA	NA	NA	NA	NA
PDCD7	NA	NA	NA	NA	NA	NA
PDE2A	NA	NA	NA	NA	NA	NA
PDE4B	NA	NA	NA	NA	NA	NA
PDE5A	NA	NA	NA	NA	NA	NA
PDE6D	NA	NA	NA	NA	NA	NA
PDGFB	NA	NA	NA	NA	NA	NA
PDGFC	NA	NA	NA	NA	NA	NA
PDHB	NA	NA	NA	NA	NA	NA
PDK3	NA	NA	NA	NA	NA	NA
PDLIM2	NA	NA	NA	NA	NA	NA
PDLIM5	NA	NA	NA	NA	NA	NA
PDLIM7	NA	NA	NA	NA	NA	NA
PDS5A	NA	NA	NA	NA	NA	NA
PDS5B	NA	NA	NA	NA	NA	NA
PEAR1	NA	NA	NA	NA	NA	NA
PEF1	NA	NA	NA	NA	NA	NA
PELI1	NA	NA	NA	NA	NA	NA
PEX10	NA	NA	NA	NA	NA	NA
PEX11B	NA	NA	NA	NA	NA	NA
PEX16	NA	NA	NA	NA	NA	NA
PFKFB4	NA	NA	NA	NA	NA	NA
PFKL	NA	NA	NA	NA	NA	NA
PFKM	NA	NA	NA	NA	NA	NA
PFN1	NA	NA	NA	NA	NA	NA
PGD	NA	NA	NA	NA	NA	NA
PGM2L1	NA	NA	NA	NA	NA	NA
PGS1	NA	NA	NA	NA	NA	NA
PHETA1	NA	NA	NA	NA	NA	NA
PHEX	NA	NA	NA	NA	NA	NA
PHF1	NA	NA	NA	NA	NA	NA
PHF10	NA	NA	NA	NA	NA	NA
PHF13	NA	NA	NA	NA	NA	NA
PHF14	NA	NA	NA	NA	NA	NA
PHF20	NA	NA	NA	NA	NA	NA
PHF21A	NA	NA	NA	NA	NA	NA
PHF5A	NA	NA	NA	NA	NA	NA
PHF6	NA	NA	NA	NA	NA	NA
PHF7	NA	NA	NA	NA	NA	NA
PHKB	NA	NA	NA	NA	NA	NA
PHPT1	NA	NA	NA	NA	NA	NA
PHYKPL	NA	NA	NA	NA	NA	NA
PIAS3	NA	NA	NA	NA	NA	NA
PIAS4	NA	NA	NA	NA	NA	NA
PIGA	NA	NA	NA	NA	NA	NA
PIGF	NA	NA	NA	NA	NA	NA
PIGK	NA	NA	NA	NA	NA	NA
PIGN	NA	NA	NA	NA	NA	NA
PIK3C2A	NA	NA	NA	NA	NA	NA
PIK3CA	NA	NA	NA	NA	NA	NA
PIK3CB	NA	NA	NA	NA	NA	NA
PILRA	NA	NA	NA	NA	NA	NA
PIM1	NA	NA	NA	NA	NA	NA
PIM2	NA	NA	NA	NA	NA	NA
PIM3	NA	NA	NA	NA	NA	NA
PIP4K2A	NA	NA	NA	NA	NA	NA
PIP4P1	NA	NA	NA	NA	NA	NA
PIP5K1C	NA	NA	NA	NA	NA	NA
PISD	NA	NA	NA	NA	NA	NA
PITPNB	NA	NA	NA	NA	NA	NA
PITPNM2	NA	NA	NA	NA	NA	NA
PJA1	NA	NA	NA	NA	NA	NA
PJA2	NA	NA	NA	NA	NA	NA
PKHD1L1	NA	NA	NA	NA	NA	NA
PKM	NA	NA	NA	NA	NA	NA
PKN2	NA	NA	NA	NA	NA	NA
PLA2G15	NA	NA	NA	NA	NA	NA
PLA2G16	NA	NA	NA	NA	NA	NA
PLA2G4C	NA	NA	NA	NA	NA	NA
PLAUR	NA	NA	NA	NA	NA	NA
PLCB4	NA	NA	NA	NA	NA	NA
PLCD4	NA	NA	NA	NA	NA	NA
PLCH1	NA	NA	NA	NA	NA	NA
PLD3	NA	NA	NA	NA	NA	NA
PLEKHA1	NA	NA	NA	NA	NA	NA
PLEKHJ1	NA	NA	NA	NA	NA	NA
PLEKHM1P1	NA	NA	NA	NA	NA	NA
PLEKHM2	NA	NA	NA	NA	NA	NA
PLEKHO2	NA	NA	NA	NA	NA	NA
PLIN3	NA	NA	NA	NA	NA	NA
PLOD2	NA	NA	NA	NA	NA	NA
PLPPR2	NA	NA	NA	NA	NA	NA
PLS3	NA	NA	NA	NA	NA	NA
PLXDC2	NA	NA	NA	NA	NA	NA
PLXNB3	NA	NA	NA	NA	NA	NA
PMF1	NA	NA	NA	NA	NA	NA
PML	NA	NA	NA	NA	NA	NA
PNKP	NA	NA	NA	NA	NA	NA
PNPLA2	NA	NA	NA	NA	NA	NA
PNPLA6	NA	NA	NA	NA	NA	NA
PNPLA8	NA	NA	NA	NA	NA	NA
POC1B	NA	NA	NA	NA	NA	NA
POLD4	NA	NA	NA	NA	NA	NA
POLDIP2	NA	NA	NA	NA	NA	NA
POLDIP3	NA	NA	NA	NA	NA	NA
POLE3	NA	NA	NA	NA	NA	NA
POLK	NA	NA	NA	NA	NA	NA
POLL	NA	NA	NA	NA	NA	NA
POLR1D	NA	NA	NA	NA	NA	NA
POLR2A	NA	NA	NA	NA	NA	NA
POLR2B	NA	NA	NA	NA	NA	NA
POLR2J	NA	NA	NA	NA	NA	NA
POLR2K	NA	NA	NA	NA	NA	NA
POLR3G	NA	NA	NA	NA	NA	NA
POLR3GL	NA	NA	NA	NA	NA	NA
POT1	NA	NA	NA	NA	NA	NA
POT1-AS1	NA	NA	NA	NA	NA	NA
PPA2	NA	NA	NA	NA	NA	NA
PPCDC	NA	NA	NA	NA	NA	NA
PPCS	NA	NA	NA	NA	NA	NA
PPDPF	NA	NA	NA	NA	NA	NA
PPIL4	NA	NA	NA	NA	NA	NA
PPM1A	NA	NA	NA	NA	NA	NA
PPP1CA	NA	NA	NA	NA	NA	NA
PPP1R15A	NA	NA	NA	NA	NA	NA
PPP1R2	NA	NA	NA	NA	NA	NA
PPP1R3B	NA	NA	NA	NA	NA	NA
PPP2CB	NA	NA	NA	NA	NA	NA
PPP2R1A	NA	NA	NA	NA	NA	NA
PPP2R3C	NA	NA	NA	NA	NA	NA
PPP2R5A	NA	NA	NA	NA	NA	NA
PPP2R5C	NA	NA	NA	NA	NA	NA
PPP2R5E	NA	NA	NA	NA	NA	NA
PPP3CA	NA	NA	NA	NA	NA	NA
PPP3CB-AS1	NA	NA	NA	NA	NA	NA
PPP4C	NA	NA	NA	NA	NA	NA
PPP4R3B	NA	NA	NA	NA	NA	NA
PPP6C	NA	NA	NA	NA	NA	NA
PPP6R1	NA	NA	NA	NA	NA	NA
PPP6R2	NA	NA	NA	NA	NA	NA
PPP6R3	NA	NA	NA	NA	NA	NA
PQLC2	NA	NA	NA	NA	NA	NA
PQLC3	NA	NA	NA	NA	NA	NA
PRCC	NA	NA	NA	NA	NA	NA
PRDX1P1	NA	NA	NA	NA	NA	NA
PRDX2	NA	NA	NA	NA	NA	NA
PRDX2P3	NA	NA	NA	NA	NA	NA
PRELID1	NA	NA	NA	NA	NA	NA
PREPL	NA	NA	NA	NA	NA	NA
PRICKLE1	NA	NA	NA	NA	NA	NA
PRKAA1	NA	NA	NA	NA	NA	NA
PRKAB1	NA	NA	NA	NA	NA	NA
PRKAB2	NA	NA	NA	NA	NA	NA
PRKACB	NA	NA	NA	NA	NA	NA
PRKAG2	NA	NA	NA	NA	NA	NA
PRKAR1B	NA	NA	NA	NA	NA	NA
PRKAR2A	NA	NA	NA	NA	NA	NA
PRKAR2B	NA	NA	NA	NA	NA	NA
PRKD2	NA	NA	NA	NA	NA	NA
PRMT2	NA	NA	NA	NA	NA	NA
PRNP	NA	NA	NA	NA	NA	NA
PRPF40A	NA	NA	NA	NA	NA	NA
PRR29	NA	NA	NA	NA	NA	NA
PRRC2A	NA	NA	NA	NA	NA	NA
PRRC2B	NA	NA	NA	NA	NA	NA
PRRT3	NA	NA	NA	NA	NA	NA
PRSS27	NA	NA	NA	NA	NA	NA
PRSS50	NA	NA	NA	NA	NA	NA
PRTFDC1	NA	NA	NA	NA	NA	NA
PRXL2C	NA	NA	NA	NA	NA	NA
PSAP	NA	NA	NA	NA	NA	NA
PSENEN	NA	NA	NA	NA	NA	NA
PSIP1	NA	NA	NA	NA	NA	NA
PSMA1	NA	NA	NA	NA	NA	NA
PSMA2	NA	NA	NA	NA	NA	NA
PSMA3-AS1	NA	NA	NA	NA	NA	NA
PSMA7	NA	NA	NA	NA	NA	NA
PSMB10	NA	NA	NA	NA	NA	NA
PSMB3	NA	NA	NA	NA	NA	NA
PSMB6	NA	NA	NA	NA	NA	NA
PSMB8	NA	NA	NA	NA	NA	NA
PSMC4	NA	NA	NA	NA	NA	NA
PSMD1	NA	NA	NA	NA	NA	NA
PSMD9	NA	NA	NA	NA	NA	NA
PSME1	NA	NA	NA	NA	NA	NA
PSME2	NA	NA	NA	NA	NA	NA
PSME4	NA	NA	NA	NA	NA	NA
PTAFR	NA	NA	NA	NA	NA	NA
PTBP1	NA	NA	NA	NA	NA	NA
PTBP3	NA	NA	NA	NA	NA	NA
PTCRA	NA	NA	NA	NA	NA	NA
PTDSS2	NA	NA	NA	NA	NA	NA
PTEN	NA	NA	NA	NA	NA	NA
PTENP1	NA	NA	NA	NA	NA	NA
PTENP1-AS	NA	NA	NA	NA	NA	NA
PTGES2	NA	NA	NA	NA	NA	NA
PTGES3	NA	NA	NA	NA	NA	NA
PTGIR	NA	NA	NA	NA	NA	NA
PTK2B	NA	NA	NA	NA	NA	NA
PTP4A2	NA	NA	NA	NA	NA	NA
PTP4A2P1	NA	NA	NA	NA	NA	NA
PTP4A2P2	NA	NA	NA	NA	NA	NA
PTP4A3	NA	NA	NA	NA	NA	NA
PTPA	NA	NA	NA	NA	NA	NA
PTPN18	NA	NA	NA	NA	NA	NA
PTPN4	NA	NA	NA	NA	NA	NA
PTPN6	NA	NA	NA	NA	NA	NA
PTPRN	NA	NA	NA	NA	NA	NA
PUDP	NA	NA	NA	NA	NA	NA
PYGB	NA	NA	NA	NA	NA	NA
PYM1	NA	NA	NA	NA	NA	NA
PYURF	NA	NA	NA	NA	NA	NA
QKI	NA	NA	NA	NA	NA	NA
QPCT	NA	NA	NA	NA	NA	NA
QRICH1	NA	NA	NA	NA	NA	NA
QSOX1	NA	NA	NA	NA	NA	NA
R3HDM1	NA	NA	NA	NA	NA	NA
R3HDM4	NA	NA	NA	NA	NA	NA
RAB10	NA	NA	NA	NA	NA	NA
RAB11FIP3	NA	NA	NA	NA	NA	NA
RAB13	NA	NA	NA	NA	NA	NA
RAB1B	NA	NA	NA	NA	NA	NA
RAB20	NA	NA	NA	NA	NA	NA
RAB21	NA	NA	NA	NA	NA	NA
RAB22A	NA	NA	NA	NA	NA	NA
RAB24	NA	NA	NA	NA	NA	NA
RAB30	NA	NA	NA	NA	NA	NA
RAB30-AS1	NA	NA	NA	NA	NA	NA
RAB33A	NA	NA	NA	NA	NA	NA
RAB35	NA	NA	NA	NA	NA	NA
RAB37	NA	NA	NA	NA	NA	NA
RAB38	NA	NA	NA	NA	NA	NA
RAB3GAP2	NA	NA	NA	NA	NA	NA
RAB6A	NA	NA	NA	NA	NA	NA
RAB6B	NA	NA	NA	NA	NA	NA
RAB6C	NA	NA	NA	NA	NA	NA
RAB7A	NA	NA	NA	NA	NA	NA
RABGAP1	NA	NA	NA	NA	NA	NA
RABGAP1L	NA	NA	NA	NA	NA	NA
RABL3	NA	NA	NA	NA	NA	NA
[truncated: 913 more rows]
