# Supplementary material for: Modeling of clinical phenotypes in systemic lupus erythematosus based on the platelet transcriptome and FCGR2a genotype
Source: J Transl Med. 2023 Apr 7;21:247. doi: 10.1186/s12967-023-04059-w (PMC10082503; doi:10.1186/s12967-023-04059-w)
Supplement: Supplementary file 5 — Additional file 5: Table S4. Table with the results of the differential expression analysis comparing the patients with proteinuria vs those without within the SLE cohort. The columns are the gene; the average expression of the gene across all samples; the log2foldchange between the two groups with positive values indicating increase in the proteinuria cohort; the standard error of the log2foldchange; the Wald statistic; and then the p. value and the adjusted p. value for the comparison. [file 12967_2023_4059_MOESM5_ESM.csv]

	baseMean	log2FoldChange	lfcSE	stat	pvalue	padj
A1BG-AS1	20.2078860831214	0.000737768096143126	0.284946134089908	0.00258914934396106	0.997934160020967	0.99946881374255
A2M	18.72529189444	0.0569998042199922	0.489603422979196	0.116420354811151	0.907319404275205	0.99078954397099
AAAS	12.481340641642	0.0125727747231507	0.342915827078339	0.0366643173931967	0.970752660097198	0.995883091830647
AACS	14.3793505062741	-0.28910018158249	0.385292391419039	-0.750339710882245	0.45305013149418	0.878640951853062
AAGAB	313.035062542258	0.0409878443726122	0.143066755960732	0.286494539541124	0.774499375098894	0.960868414614068
AAK1	16.7478503929205	-0.0369976207218696	0.292036362506873	-0.126688404157201	0.899187024024635	0.990662539313579
AAMDC	20.329783528095	0.100451194223545	0.216065265009981	0.464911350831448	0.641994941578563	0.929712534065036
AAMP	39.0106945694655	-0.180088599590801	0.22488928997075	-0.800787799251019	0.423254503439661	0.870291521612346
AAR2	24.7990587980984	-0.125795924049159	0.343596277594092	-0.366115503142232	0.714278889615485	0.949822320150373
AARS	48.5266497490607	-0.0819555366215527	0.299070267135671	-0.274034384649726	0.784058197565567	0.963466240040167
AASDHPPT	91.4643630883622	-0.13196494720712	0.208632097123463	-0.632524664357021	0.527044096980988	0.900614815576859
AATF	28.0483299560331	0.451380228053972	0.249044963854093	1.81244471306965	0.0699175092933213	0.642543883618491
AATK	318.394598230368	-0.040764745069097	0.21526048988901	-0.189374023491796	0.849799682337284	0.978857811195959
ABALON	70.6839607514015	-0.0344995604221922	0.189207644590701	-0.182337032400687	0.8553182381265	0.980394464794131
ABAT	435.919727687759	0.0371518490530922	0.189155047077773	0.196409504409454	0.844289657701131	0.977814542511244
ABCA3	401.420937430647	-0.240838322819543	0.192045879649429	-1.25406659731093	0.209817800097869	0.766643785699061
ABCA6	99.5846100288707	0.117366401077189	0.340650502856005	0.34453611573502	0.73044314022436	0.952567724329425
ABCA7	72.4464601579267	0.204717547999005	0.266195854325922	0.76904859588217	0.44186446231389	0.873925877579722
ABCB10	76.4839529141079	-0.570460467666179	0.370374903403931	-1.54022441159852	0.123505661409421	0.694990526364874
ABCB6	36.8598144093953	-0.354362013953955	0.207048211960784	-1.71149516626144	0.0869897427437104	0.676876078335233
ABCB9	14.4613786862698	-0.102463134201347	0.311154233847841	-0.329300144607556	0.741928834826828	0.953592842296246
ABCC1	67.6335295689684	-0.54917114923052	0.211497407575167	-2.59658572427344	0.00941554077641885	0.494434051817594
ABCC3	9816.72190474133	0.0899865484116776	0.181183683903114	0.496659227106769	0.619429379424743	0.921984156522591
ABCC4	6088.47983967414	0.322680798231848	0.254281992776891	1.26898800307488	0.204445342913954	0.766087915828802
ABCC5	791.282828914255	-0.232782275743891	0.153281055222529	-1.51866305595264	0.128847330360664	0.704377066551466
ABCD1	99.4292353792804	-0.218332362888019	0.217126289441775	-1.00555470942439	0.314629819654273	0.830205448384518
ABCD3	61.3633495726663	1.01095893483846	0.636464579989323	1.58839779403815	0.112196415995471	0.689522057645597
ABCD4	10.0093506543523	0.361554803559966	0.365302347178973	0.989741255023552	0.322300604770876	0.832259489517537
ABCF1	85.6657042343381	-0.061999411667185	0.168929488439069	-0.367013552459478	0.713608908968064	0.949822320150373
ABHD10	75.3398377349291	0.140076708200249	0.171358115551029	0.81745009712444	0.413671256426301	0.869705097359297
ABHD11	137.560508900242	0.00307346683303386	0.189802440010319	0.0161929785142212	0.987080437064488	0.998339931012905
ABHD12	123.969958656557	-0.137800725135078	0.182414152203964	-0.755427818895313	0.449992326754485	0.877477637115293
ABHD13	95.5785198431876	0.433110696434882	0.200505969921683	2.16008878241409	0.0307657972505723	0.589662350070908
ABHD14A	25.282913202724	-0.0597434395870701	0.268149455771896	-0.222799033528121	0.823691920237072	0.971590141802541
ABHD14B	317.842156346837	-0.116302917025588	0.192773381779404	-0.603314191783366	0.546299693657655	0.906779898096369
ABHD16A	130.427653909059	-0.228786891794868	0.193479361062829	-1.18248732339246	0.237012392511272	0.784434449959905
ABHD17A	1145.37829870747	-0.252981381497351	0.184925703406354	-1.36801632675936	0.171306965639897	0.740571850187216
ABHD17B	20.2370834731504	0.264190191777572	0.321182362630571	0.822555104252246	0.410761038384257	0.869307752161136
ABHD18	36.7442554294599	0.508552323107313	0.227126155889207	2.23907423218745	0.0251510865613033	0.587538873903137
ABHD2	66.7568328246037	-0.137706022906357	0.202700288015441	-0.679357805825453	0.496911177919835	0.890870511750477
ABHD3	119.896043928352	0.389125231618215	0.19615964199667	1.98371707685325	0.0472873887646597	0.608558967069286
ABHD4	3279.00471212137	0.0780816886808615	0.177712378287864	0.439371131224087	0.660392640952288	0.934300312903675
ABHD5	490.707542411184	-0.0930778277944301	0.137947968655624	-0.674731412876337	0.499846423041726	0.89203502131798
ABI1	4655.96131494466	0.129766393581447	0.169397914897623	0.766044810291038	0.443649639865684	0.874984710721391
ABI2	1267.138074426	0.00517652653953	0.110322659592542	0.0469216982136635	0.962575634464916	0.995240745915183
ABI3	22.817879502767	0.206916994167907	0.497873258181987	0.415601743551114	0.677701450632477	0.940273465591346
ABLIM1	2473.36993496105	0.0292344920447305	0.20939329910728	0.139615222499324	0.888964012612227	0.989387168717215
ABLIM3	7056.09003995647	0.0437303930460592	0.148060958289014	0.295353978195236	0.767723485956797	0.960539284619871
ABO	2788.4358244988	0.150358351271038	0.358160735210838	0.419806909270851	0.674626517087107	0.939749582110447
ABR	45.9888743119702	-0.221436222454845	0.259348065302002	-0.853818678758949	0.393205463319681	0.865462736838772
ABRACL	92.7761954467646	0.00860313628460728	0.192120473939107	0.0447799035064533	0.96428274370042	0.995240745915183
ABRAXAS1	128.804134581564	0.232461568138055	0.17328057727133	1.34153274301514	0.179747546256249	0.749276162801748
ABT1	31.4800245399352	0.268287538466461	0.212276290756428	1.26386012074378	0.206280237676295	0.766331931601364
ABTB1	3412.24320621987	-0.269140628317164	0.171017337423804	-1.57376224172054	0.115542426293907	0.689522057645597
AC000093.1	8.97360521233663	-0.160027213033483	0.277976894275665	-0.575685304530333	0.564827910086282	0.912033694815354
AC002070.1	296.147666674651	-0.0605409496252888	0.156335725337147	-0.387249616136866	0.698571421634257	0.947714647032722
AC002076.2	45.5427462812527	0.009051358144592	0.275718247034248	0.0328282884500846	0.973811519444964	0.995883091830647
AC002367.1	11.6942226257832	-0.00968595099584552	0.282369271592795	-0.0343024258312839	0.972635990475911	0.995883091830647
AC002454.1	15.7162368474056	-0.14439447069549	0.264053948764072	-0.54683700573819	0.584490716986568	0.918457444701644
AC002456.1	157.520267141318	0.0192713560462068	0.288897909611511	0.0667064572122434	0.946815393652673	0.993457265239671
AC002467.1	66.969936977896	-0.182793799171668	0.177430234446588	-1.03022914748329	0.302902450134268	0.822433771434057
AC002511.1	18.4361877660908	0.11253607834432	0.384478433421815	0.292698025589527	0.769752979186138	0.960836152163031
AC002524.1	43.6371886932056	-0.0958842752467688	0.185658507168741	-0.516455058855029	0.605536619477956	0.921984156522591
AC003102.1	16.3735705104116	-0.362761273913775	0.275233632774608	-1.31801215664237	0.187499578435167	0.75735640557291
AC004053.1	449.329013400422	-0.0525437352952715	0.19099903710499	-0.27509947741982	0.783239813056403	0.963466240040167
AC004063.1	19.6431532489248	-0.602703866425425	0.316007696528333	-1.90724426349973	0.0564889640466321	0.622437876980393
AC004069.1	130.083604373861	0.294498268549477	0.244161054446621	1.20616397736708	0.227754270463586	0.779037628907132
AC004130.1	70.0521725421673	-0.826756227932246	0.315374674410681	-2.62150481638118	0.00875425253323162	0.494434051817594
AC004241.1	34.6918812780523	0.0357813735755429	0.21726936176517	0.164686697124909	0.869190588162657	0.985647701025793
AC004241.3	12.032085337722	0.559781290798057	0.320500330210457	1.74658569128611	0.0807092310034296	0.672737608935583
AC004475.1	60.7207205492988	-0.124464354884294	0.174020814689051	-0.715226825634011	0.474468895611448	0.882369434842611
AC004687.2	8.71745676038443	0.227404509789927	0.293368331036673	0.775150163572019	0.438250932684708	0.873925877579722
AC004917.1	30.8069988235141	0.0920952938959115	0.236840077913385	0.388850124975858	0.697387018683338	0.947344726977359
AC004921.1	21.9183589156018	-0.00443545356338791	0.337614370461696	-0.0131376326112017	0.989517987302896	0.998413992722655
AC004980.1	34.9706083423601	-0.300707726871914	0.325051969839036	-0.925106613015827	0.354910453524485	0.84584538191771
AC005062.1	11.5357955943038	0.935980892368611	0.44039779395537	2.12530785852089	0.033560932976491	0.590679839031787
AC005076.1	85.2905466016194	-0.0748740599396313	0.179849730728231	-0.416314551244854	0.677179846095149	0.940217441231312
AC005083.1	36.461160555566	0.555405270548671	0.222206104818155	2.49950500236343	0.0124366943269852	0.544816443409501
AC005253.1	13.698796950962	0.202847415150143	0.201372198930881	1.00732581869342	0.313778226425827	0.830029649053318
AC005332.2	26.2119905494441	-0.414879727744465	0.465410072460175	-0.891428338779594	0.372699420243328	0.858067898408542
AC005332.6	513.034099275423	-0.108090088781375	0.228680358321221	-0.472668879718757	0.636449432384608	0.927703465808739
AC005381.1	49.7025133928799	0.00444949591840185	0.282141807432476	0.0157704239541555	0.987417543767788	0.998339931012905
AC005394.2	359.169463364337	-0.281700921451683	0.270547041251699	-1.04122713798081	0.297770143496381	0.821286469110935
AC005498.3	13.4766370288451	-0.10510257273106	0.305095906940408	-0.344490274501088	0.730477608796857	0.952567724329425
AC005520.2	40.0608853313845	-0.587421341401528	0.308376776788196	-1.90488190297478	0.0567954241693396	0.622437876980393
AC005730.2	13.7481582072487	0.0832185497440692	0.3614808641888	0.230215643449952	0.817924206583634	0.970885288948314
AC005845.1	71.8686051900789	-1.05930913799181	0.344624489997776	-3.07380690791489	0.00211346175772892	0.375389234750069
AC006001.2	242.275148961142	-0.291320476086364	0.244726198847394	-1.1903934987689	0.233891767106911	0.782341527803157
AC006001.3	213.597077399139	-0.329483531028863	0.214714666524444	-1.53451804835769	0.124902256586593	0.697240082625387
AC006116.1	68.9158869213163	-0.347879207170196	0.246528788770967	-1.41110987039078	0.158212220058602	0.724601583568908
AC006116.8	26.0186706642168	-0.293444391343067	0.267214267379968	-1.09816139018431	0.272134022380135	0.806332200373533
AC006213.2	36.9781762912517	-0.046629970926847	0.331595185894392	-0.14062318426329	0.888167631842329	0.989387168717215
AC006238.1	82.1753875759684	-0.523890927260721	0.751396373015282	-0.697223124937904	0.485663169088726	0.885818427712428
AC006299.1	32.2741752323558	-0.201593353295466	0.242917724730195	-0.829883259936559	0.406604790397311	0.867523737889697
AC006305.1	21.0064818550748	-0.120642993212927	0.356833665477074	-0.338093080571956	0.735293044750426	0.952874164848723
AC006333.2	278.469237821452	0.0779208243460325	0.273577511542455	0.284821745423108	0.775780711511952	0.961332453424688
AC006378.2	26.411448445785	0.223028249975822	0.411678263684082	0.541753766594225	0.587988144986299	0.919343179956971
AC006449.6	11.3391785556289	-0.323361745281663	0.307706666963521	-1.05087663024213	0.293315254966138	0.818918755577079
AC006460.2	49.3126950123818	0.00559199181190636	0.230796708292045	0.0242290795795509	0.980669882784914	0.997437384864728
AC006538.1	9.15910857610856	0.0652794927310957	0.358008795049146	0.182340472172295	0.855315538833158	0.980394464794131
AC006547.1	27.2648824612258	-0.117880765794877	0.23512694466053	-0.501349455993101	0.616125204898822	0.921984156522591
AC006942.1	15.773256106315	-0.0285538323113534	0.233560872085774	-0.122254348754389	0.902697585134911	0.990662539313579
AC006978.1	20.7721544547321	-0.204636304955578	0.285102642239428	-0.717763621368773	0.472903047538109	0.882184566611446
AC007066.2	23.996592226206	0.0061714654068999	0.373520046281318	0.0165224476392676	0.986817593904993	0.998339931012905
AC007114.1	11.8743955157738	-0.362774629023482	0.346182473063335	-1.04792893127525	0.294671351586098	0.818954941442249
AC007262.2	1955.17244865995	0.241297614702443	0.173856424384708	1.38791313324437	0.165163498186389	0.731614651333614
AC007318.1	15.5087744599932	0.358793236314551	0.213828192583523	1.67795103152454	0.0933566589831557	0.677600641452316
AC007365.1	301.099984890032	-0.253128735370798	0.209919711623859	-1.20583595229191	0.227880750027619	0.779061526012872
AC007448.3	13.1747813607988	-0.0190587849789259	0.236568455485925	-0.0805635093646702	0.935789087145548	0.992550978042466
AC007485.2	10.0250373823079	-0.103341297306599	0.333146994700724	-0.310197297140361	0.75641092580011	0.957421395975807
AC007563.2	18.9897489722311	0.133795257869062	0.375785794300146	0.356041287080153	0.721809645808681	0.951086920677772
AC007608.3	92.8747462121758	-0.126498553793289	0.234192931323226	-0.540146763092091	0.589095823330128	0.920039486914346
AC007686.3	127.34048209887	-0.0161573211909688	0.28403221290484	-0.0568855237429779	0.954636386018657	0.994138786420718
AC007773.1	15.602587697991	-0.222942035251392	0.300847580363776	-0.741046462736436	0.458665269077039	0.880320874661158
AC007879.3	11.0891150033506	0.167794297073897	0.293971483548084	0.57078426468005	0.568145890581229	0.913113047364002
AC007950.1	70.026951924903	0.504253653821947	0.224424639580465	2.24687295817691	0.0246481473790878	0.587538873903137
AC007969.1	8.83366220041662	-0.462740106516706	0.298287483791014	-1.5513225718881	0.120824400187948	0.693090760678841
AC008014.1	318.910892102133	-0.152361465362325	0.248842509528536	-0.612280697743296	0.540352058172529	0.906020648276321
AC008035.1	257.134290409676	-0.0229966322981038	0.209209800406374	-0.109921391127158	0.912471717675504	0.991844480361008
AC008040.1	17.4460268157208	0.526796675445452	0.377412956544603	1.39580972595252	0.162771800777894	0.729618072753273
AC008074.2	50.3617273920605	0.0622693704283493	0.197846966036617	0.314735028167299	0.752962846211479	0.956431080271783
AC008079.1	18.5167393507765	-0.0297087148602935	0.264631104525459	-0.112264636893564	0.91061358017833	0.991469913698842
AC008124.1	898.685776621749	0.183402741983301	0.143855381698112	1.27491053736301	0.202340908963436	0.763192409136603
AC008267.5	45.8627008288311	-0.155850834552312	0.234984160431011	-0.66323974461278	0.507177020558412	0.893899283794907
AC008443.1	35.6781757424268	-0.366953427961324	0.206059406582407	-1.78081376651239	0.0749428797114203	0.657787054717758
AC008554.1	9.87301737706114	0.58759320480786	0.361729536796483	1.62439929570488	0.104290617304879	0.685994545350137
AC008555.7	25.3791810492735	0.175443676143769	0.334765074604892	0.524079987587823	0.600222907163101	0.921984156522591
AC008755.1	10.9463099969178	-0.0621376225251006	0.312629618566774	-0.198757951373787	0.842452089614789	0.977063969794459
AC008763.1	844.086308035938	0.215462986109534	0.2499362606868	0.862071735879635	0.388648043653357	0.863555596754893
AC008764.6	11.9190918099603	-0.101287490303437	0.274413207018291	-0.369105741680596	0.712048909422815	0.948859105479719
AC008764.9	77.9423431025373	-0.16562643937467	0.23087611578832	-0.71738230179914	0.473138236893149	0.882184566611446
AC008894.3	11.6529833827718	0.0258683577378602	0.282668845401592	0.0915147111493967	0.927083617479625	0.992550978042466
AC008946.1	9.67287014217096	-0.318770364328723	0.395204855137217	-0.806595263659008	0.41989970340009	0.869705097359297
AC008957.1	59.2861350840867	-0.147327871152026	0.222066496649452	-0.66344033600257	0.507048579694653	0.893899283794907
AC008969.1	78.1585979657848	0.012623030190756	0.252349000715711	0.0500221128475033	0.960104766873976	0.995133840378016
AC009086.1	16.5414965917746	-0.587059209009043	0.32981943810452	-1.77994120777989	0.0750855828737354	0.658019498606164
AC009113.1	22.9370926144188	-0.171219226939954	0.253483140415878	-0.675465936941772	0.499379785747438	0.891473961943022
AC009126.1	123.79581850677	0.234476532915988	0.126638012092793	1.85154938111456	0.0640905575097865	0.63946951002876
AC009145.1	61.5506949169212	0.296345594542058	0.240084477310647	1.23433883715278	0.217076669755504	0.773225872402072
AC009403.1	140.195891117525	-0.0720139932943788	0.188978824064957	-0.381069115286831	0.703151963916638	0.948552831112856
AC009432.2	38.7592214847479	0.239839630075002	0.403801790072107	0.593953855509588	0.552542976710903	0.908607027563652
AC009506.1	48.9964467297579	0.287980810347996	0.183614028282161	1.56840309557096	0.116787089144526	0.689522057645597
AC009962.1	42.8205461227084	-0.270569889639528	0.276471278059655	-0.978654605782037	0.32775066858179	0.834597539773498
AC009971.1	372.142176331237	-0.0921312024968608	0.218273007569381	-0.42209159768679	0.67295816062766	0.939224362148801
AC010168.2	16.0641127430351	0.832590140913308	0.413651569749141	2.01278129179645	0.0441376428936633	0.600417029595884
AC010359.1	12.2422433184884	0.055170853226417	0.24498358872819	0.225202241149424	0.821821946044663	0.971590141802541
AC010542.5	88.5862756305341	-0.00262721480709693	0.278675297296646	-0.00942751235069211	0.992478044871477	0.998574736650055
AC010615.2	46.229270005061	-0.218890122719985	0.398126690030434	-0.549800172159402	0.582456440567828	0.918457444701644
AC010618.1	37.5373158396589	0.0242909405965231	0.225467768937687	0.107735756250094	0.914205305190394	0.991889955494954
AC010642.2	84.3877444243559	-0.183247438115291	0.2541216334809	-0.721101291555583	0.470847196467581	0.882184566611446
AC010834.2	15.4699563324673	0.227277097520925	0.429824246395258	0.528767512365799	0.596966737090049	0.921984156522591
AC011247.1	12.4765406044834	0.0232334253240258	0.248446482193844	0.0935148089796599	0.925494585383687	0.992550978042466
AC011445.2	25.2520608205398	0.115770276333321	0.333737218913472	0.346890516767135	0.728673571334637	0.952252580424572
AC011462.1	1652.7979723711	-0.0648384004490428	0.151536425810043	-0.427873365116321	0.668743319616786	0.937609047214461
AC011462.6	41.9036822637782	-0.046932344358358	0.226251896369416	-0.207434037510689	0.835670902550119	0.975465294182353
AC011815.1	47.6500696142081	0.200593485767252	0.220989488899229	0.907706003423189	0.364033571281849	0.852343555384004
AC011815.2	11.0053757287644	0.461865714034293	0.425632283998298	1.08512848155132	0.277864754333086	0.810770843811206
AC012020.1	86.2732580793949	-0.176929635701226	0.199964651651057	-0.884804560407868	0.376262049420863	0.858067898408542
AC012306.2	42.6758163130704	-0.204616584099307	0.232414422892834	-0.880395379737924	0.378645158564023	0.859109361498559
AC012358.2	26.5720236234273	0.0539925050656	0.300036967670604	0.179952842094031	0.857189590280856	0.980795607238221
AC012368.1	16.3353435428228	0.446594459201061	0.313230622232714	1.42576883453389	0.15393507970395	0.723846858048239
AC012499.1	32.2419530724804	-0.644039571520759	0.302198987433934	-2.13117713262212	0.0330745521571279	0.58985089826049
AC012507.2	13.6918239795796	-0.0882845513257697	0.269706835551217	-0.327335238446355	0.743414342735188	0.953932083607932
AC012507.4	230.285733517901	-0.252199990906567	0.317723630468479	-0.79377158864357	0.427328415441493	0.87151216789874
AC012560.1	163.097252413392	0.114732468641266	0.282975888369	0.405449627890752	0.685147037801562	0.941566918278286
AC012615.1	281.959443863817	0.246142924225372	0.220190992186488	1.1178610068522	0.263626360987398	0.799882815658355
AC012640.2	16.9534155745083	-0.25575020701519	0.258064214500802	-0.991033210512787	0.321669363947472	0.832063369355757
AC012651.1	14.237590918095	0.548423948546735	0.350135610635943	1.56631868306867	0.117274029261979	0.68971362825513
AC013460.1	11.3088411383205	-0.620562012088971	0.461832367310947	-1.34369536657259	0.179046916258366	0.749083222667229
AC013652.1	164.612976573607	0.0690450034505777	0.200923969185506	0.343637465109156	0.73111894557495	0.952567724329425
AC015712.2	12.649737611237	-0.882914613197139	0.485814792280084	-1.81738931631402	0.0691575224617639	0.642543883618491
AC015813.6	10.7516366952864	0.227458782588413	0.362569867910951	0.627351588533764	0.530428794021037	0.900902735154213
AC015849.1	301.289507179603	0.382715672004179	0.262502888700499	1.45794842067752	0.144854760679633	0.716136719169704
AC015871.3	79.3463379691986	0.0958627187754578	0.262237260733649	0.365557200022861	0.714695517123982	0.949822320150373
AC015969.1	137.634729868245	0.304388568539467	0.246096014453476	1.2368691513166	0.216135664314221	0.773225872402072
AC015971.1	8.28426318337298	0.152588394257808	0.340128257203308	0.448620163206847	0.653705685950695	0.933906236626548
AC016065.1	14.0224611711307	-0.00628237624549905	0.292629872006249	-0.0214686771464155	0.982871789717839	0.997785460967448
AC016074.2	38.0006833274987	0.209666227708819	0.256380213999553	0.81779410523928	0.413474764578722	0.869705097359297
AC016642.1	144.660836452186	0.221666342028748	0.307021170175445	0.721990414869694	0.470300370628209	0.882184566611446
AC016727.1	212.923536564373	-0.122725209612424	0.147923644764655	-0.829652418365425	0.406735330822349	0.867523737889697
AC016907.2	10.5790316331661	-0.0246235340957395	0.306592847459305	-0.0803134655612207	0.935987948841114	0.992550978042466
AC018529.2	13.5148475105369	-0.132685738449086	0.395070079072752	-0.335853676290814	0.73698121089434	0.952874164848723
AC018647.1	10.5967381819377	-0.00139290364993166	0.320930191793664	-0.00434020757644143	0.996537026256319	0.998936692804606
AC018647.2	15.4031465137426	0.156825842197261	0.352224164566227	0.445244415272858	0.656143132369552	0.934152945554186
AC018781.1	9.51286877896986	-0.136344982281667	0.505007981071171	-0.2699857970412	0.787171180320732	0.963466240040167
AC018809.2	38.3265804246986	-0.00161829103416705	0.1815067531998	-0.00891587230578502	0.992886257389777	0.998574736650055
AC018904.2	14.7331069448071	0.0809597577445521	0.225807990244458	0.358533626985059	0.719944007505687	0.950556316369179
AC020613.1	67.8602645129838	-0.201639918786653	0.198593575948077	-1.01533958399224	0.309943981530047	0.826601898871698
AC020634.1	59.1864783475246	-0.397017294063706	0.264628276186424	-1.50028296214278	0.133541120938939	0.710006568552651
AC020916.1	108.409801704034	-0.372235934827966	0.262589006980323	-1.41756099811086	0.156318973753206	0.724519577503807
AC021016.2	10.0851614803623	-0.180239148845909	0.328518522162757	-0.548642273377247	0.58325096908568	0.918457444701644
AC021054.1	218.670288498843	-0.41398158316544	0.195791390330848	-2.11440136599415	0.0344810010961995	0.591785617727698
AC021078.1	19.45968935317	0.528494747199626	0.255968170107982	2.06468932045995	0.0389524057107002	0.593275401078006
AC021087.3	18.1608035135657	0.048261571367386	0.360459126169406	0.133889164855558	0.893490218332414	0.989943634692502
AC021092.1	10.3817560071405	-0.402395346114626	0.376342942562585	-1.06922516833887	0.284968220420103	0.814927119317488
AC022007.1	98.0949943331215	-0.192071808070598	0.220002194047836	-0.873044966218995	0.382638568827117	0.861091034064064
AC022092.1	30.227362191988	0.416898937397641	0.894053718074803	0.466301888767225	0.640999426990435	0.929712534065036
AC022098.1	112.146288616845	-0.108828718987043	0.175418496529907	-0.620394776718935	0.534997910421988	0.904533504138525
AC022126.1	15.1348262128683	-0.0223744278026788	0.382636360861968	-0.0584743900247109	0.953370761380574	0.994138786420718
AC022149.1	60.565990427549	0.133986913439345	0.183804564939529	0.728964013942887	0.466023675474246	0.881743384859159
AC022168.1	10.9695627027806	0.0923761603514583	0.381676192226439	0.242027567432484	0.808758802409552	0.968468342821637
AC022182.2	38.7514481970085	0.297258900623661	0.261645393780223	1.13611363964371	0.255909007325245	0.793039084157232
AC022217.3	8.95434102201441	0.228443368705273	0.379409475332258	0.602102434329611	0.547105954228397	0.906779898096369
AC022364.1	65.6756403681684	0.253248301225562	0.350525307601986	0.722482216642459	0.469998054960418	0.882184566611446
AC022415.1	11.061187236344	-0.531822809001526	0.307173880254669	-1.73134124737626	0.0833909188089391	0.676361180060042
AC022784.1	398.611671787431	-0.042255101331722	0.930839710669848	-0.0453946053733725	0.963792780845269	0.995240745915183
AC023024.1	25.3898198717003	-0.41438455274328	0.266215998408045	-1.55657268992575	0.119571972006599	0.690325737527746
AC023024.2	45.6209301345487	-0.404265038214076	0.221500154495316	-1.82512305300729	0.0679824620933386	0.641600353590317
AC023157.3	180.384692920935	0.50730730903601	0.298621598506477	1.69882992915868	0.089351232669115	0.676876078335233
AC023855.1	58.7647657738962	-0.159706080528757	0.249782962204506	-0.639379400096951	0.522576146714926	0.90020214728586
AC023886.2	119.509211614828	0.00665281800389419	0.194831156252354	0.0341465817473113	0.972760263261571	0.995883091830647
AC024909.1	52.7565082860337	-0.0937587957951923	0.186550680347345	-0.502591551103537	0.615251470669415	0.921984156522591
AC024940.2	1336.50815599533	-1.51345830391336	0.816323856720153	-1.8539924950793	0.0637402337000224	0.639300146833182
AC025048.6	55.5105857052052	0.414026326072407	0.307737414346072	1.34538833034714	0.178499861810023	0.747741889863949
AC025159.1	502.599755058691	-0.044562144061245	0.154777394307868	-0.287911191815301	0.773414719666833	0.960836152163031
AC025171.1	73.346091424935	0.329091900984784	0.15966818121995	2.06109882676903	0.0392936127365455	0.594209447094911
AC025180.1	21.8698555939814	-0.346395337287325	0.338482852228978	-1.02337632469782	0.306129948950904	0.824064526676803
AC025181.2	31.990390493918	-0.067503601890772	0.179573957248932	-0.37590975286687	0.706983989671558	0.948552831112856
AC025449.2	124.399935797454	0.200027119380114	0.350328398752859	0.570970324107879	0.56801975916733	0.913113047364002
AC025470.2	40.0493697260917	-0.199095767436403	0.281780517143683	-0.706563283560451	0.479837912760463	0.883107869208168
AC025524.2	73.0664124697733	-0.165816188241123	0.291678464003583	-0.568489651121745	0.569702530830545	0.913113047364002
AC025627.3	47.808207746589	-0.89572284637326	0.445617062606999	-2.01007304597585	0.04442345835313	0.600417029595884
AC026254.2	22.4295290340809	-0.360651018225443	0.256230530515358	-1.40752554935614	0.15927160663286	0.726908388698213
AC026271.1	9.00537294947528	-0.0417062951083373	0.37516559095196	-0.111167697982403	0.911483366103505	0.991723109456904
AC026410.1	13.0639061175784	-0.216628760445106	0.295169599169596	-0.733912845545579	0.463001857605905	0.88117380614691
AC026412.1	30.0372345887897	0.340728906196999	0.364811581317308	0.933985990704165	0.35031111951939	0.843991418494382
AC026462.1	20.0573213371877	-0.135702774403843	0.204067458601257	-0.664989780016824	0.506057029853733	0.893552849048951
AC026470.1	15.8403932289112	0.126759402944133	0.351508756523191	0.360615206852663	0.718387119802151	0.950556316369179
AC026877.1	51.4170585527135	0.255591470968607	0.172996967577356	1.47743324376087	0.139559540432473	0.714913563233724
AC026979.2	99.665713157832	-0.0775492360227296	0.246419092813664	-0.314704656758762	0.752985908206257	0.956431080271783
AC027031.2	32.1793105274187	-0.121527588223856	0.276996626903145	-0.438733097881185	0.660854941768989	0.934462139746627
AC027287.2	13.0197552335001	0.195061034328969	0.371811943135037	0.524622831327732	0.599845411928565	0.921984156522591
AC027290.2	30.7116844784501	-0.174695866550221	0.219745200304924	-0.794992865863775	0.426617652076196	0.871463179209437
AC027309.2	15.1197080723753	-0.0833518021982873	0.221566060142538	-0.376193908691003	0.706772743547384	0.948552831112856
AC027559.1	14.184969658848	-0.00401245422842243	0.270589776153102	-0.0148285507511272	0.988168961877961	0.998339931012905
AC027575.2	10.1049028050462	-0.0738008612517287	0.296433519011756	-0.248962605503468	0.803389707283767	0.967613617365938
AC027682.1	16.3853921594878	0.034022520791608	0.258042467859165	0.131848532816609	0.895104097971969	0.990302613107735
AC027702.1	58.0687625349715	-0.197193068675517	0.208709048665003	-0.944822804458421	0.344749347422757	0.84040958754005
AC037486.1	9.63814882699247	0.0903466208058932	0.312469224916356	0.289137660933098	0.772476034533379	0.960836152163031
AC040970.1	36.7665168503558	-0.439063177037553	0.249358997397196	-1.76076733392613	0.0782777908447816	0.666158950412142
AC040977.1	29.8880022562953	0.0875657344722879	0.167485535114844	0.522825654240796	0.601095585198019	0.921984156522591
AC044802.2	13.9929702732316	-0.278053921223629	0.317297132712081	-0.87632030849752	0.380855927670449	0.859718073196785
AC048341.1	96.6309879445609	0.350365820990021	0.227787871319051	1.53812325020274	0.124018482162435	0.694990526364874
AC048382.5	8.40947787844007	0.142053578215717	0.296803489133026	0.478611550796321	0.632214999488734	0.925953272864384
AC055876.4	584.812318115039	0.00454384140382273	0.555014357324199	0.0081868898414254	0.993467879964019	0.998574736650055
AC060780.1	81.9613364618156	-0.261311697673548	0.172158931117276	-1.51785153391514	0.129051830287855	0.704699457843522
AC062015.1	12.3264048143924	0.794201138119111	0.457288376197761	1.73676213841842	0.0824291645713912	0.676361180060042
AC064801.1	17.3313975595608	-0.00542199108073302	0.220131134434433	-0.0246307324707309	0.980349505764414	0.997437384864728
AC064836.3	27.4756027424989	-0.192558690684273	0.214122292633912	-0.899293054990278	0.368496585650289	0.855069630693034
AC068025.1	15.585630540858	0.0363773226125714	0.266952472140675	0.136268910794734	0.89160870018497	0.989447000508288
AC068152.1	54.2927158992378	0.0961106900334747	0.189152505134616	0.50811217099702	0.611374680235451	0.921984156522591
AC068234.2	104.512295227873	0.0955513069568296	0.289686419452776	0.32984392964409	0.741517892127174	0.953592842296246
AC068418.2	81.924472556897	-0.0945900149784013	0.242879527634505	-0.389452400124658	0.696941515817096	0.947245182861744
AC068756.1	21.2903934802007	-0.371365529560301	0.653169640463524	-0.568559079532173	0.569655401533474	0.913113047364002
AC068759.1	423.731253031782	0.0872270005696963	0.205333830647039	0.42480579208419	0.670978254994948	0.93840895820267
AC069547.1	55.5166489334158	0.038061661936266	0.195931032446455	0.194260508205445	0.84597190643625	0.978020353451175
AC073107.1	107.946578977594	-0.218497949485179	0.246177033442527	-0.887564312680655	0.374775157368047	0.858067898408542
AC073332.1	33.4677453274285	0.23792822719307	0.205627623795046	1.15708299693342	0.247238452727414	0.788979069825444
AC073409.1	10.1805683999683	-0.221390161827839	0.467835630430926	-0.473222105002809	0.636054728737861	0.927703465808739
AC078846.1	26.2979609280929	-0.373479574036386	0.262555560335096	-1.42247825016435	0.154887461144301	0.723846858048239
AC078883.1	1434.86756433732	-0.0521894730833657	0.223292624195637	-0.233726811493962	0.815197071619815	0.970885288948314
AC078899.1	8.08781612195774	-0.127412549891344	0.312736284853771	-0.40741211065713	0.683705333614891	0.941566918278286
AC079305.1	31.5511878043332	-0.158883041195041	0.183486090366816	-0.865913273738677	0.386537723351407	0.862203698644948
AC079807.1	14.0569435509671	-0.199282198582227	0.27062044936883	-0.736390021696489	0.461493375409633	0.880454765899102
AC079922.2	54.6280696854036	-0.127530686405596	0.228260491481786	-0.558706789675743	0.576361844802013	0.915983155885091
AC080013.1	249.624013542072	-0.0853800030627967	0.167700576570935	-0.5091217025523	0.610666920473185	0.921984156522591
AC082651.3	47.0218479156629	-0.375994806251063	0.313712001833464	-1.19853497492475	0.230708815549939	0.780681092160425
AC083798.2	14.5494592429606	0.287975084568077	0.355109582212378	0.810947096313074	0.417396052517106	0.869705097359297
AC083799.1	28.039891310086	0.0741062436543814	0.404190758808399	0.183344725329335	0.854527543383187	0.980394464794131
AC083805.2	42.5635883291499	-0.293497189479817	0.238168241000947	-1.23231035442148	0.217833173381986	0.773225872402072
AC083862.2	18.8014506495866	-0.15895999512104	0.249645416957363	-0.636743093698325	0.524292198613196	0.900458946598507
AC084824.1	25.3880231420814	0.333166147035262	0.210063487253579	1.58602597429547	0.112733417547268	0.689522057645597
AC087071.1	12.508021944333	-0.24843609913509	0.328503084899891	-0.756267172379216	0.449489026031679	0.877477637115293
AC087878.1	9.59433312837993	-0.523165247103871	0.548678995980298	-0.953499680025398	0.340336958225863	0.837047267096793
AC090061.1	9.27533629201838	0.00113912739798878	0.398359856587131	0.00285954364917194	0.997718417380797	0.999457672210112
AC090114.3	25.4894571409647	-0.12966717101898	0.348907861303657	-0.371637287089183	0.710162923279017	0.948552831112856
AC090152.1	97.1104626999945	0.224882117050986	0.242472705384897	0.927453325907394	0.353691214512721	0.845800576236608
AC090192.2	65.8081279343803	0.0880458598789879	0.323267384375195	0.272362335746185	0.785343430058477	0.963466240040167
AC090409.1	3284.99374511911	0.0512984320775536	0.157651364055215	0.325391615765449	0.744884700217478	0.954439560238012
AC090409.2	850.507930271412	0.0884907562469424	0.211072609768414	0.419243199503873	0.675038403462037	0.939970311927003
AC090503.2	29.697614783434	0.577563601635986	0.454641924333883	1.27037030841844	0.203952754463174	0.765969197479385
AC090615.1	397.247626053897	-0.157691816030124	0.215026997047222	-0.733358221040001	0.463339973734374	0.881274209741392
AC090826.1	253.158953345528	-0.696511705865745	0.475914784790201	-1.46352189115703	0.143324628011008	0.714913563233724
AC090826.2	11.5651058945409	-0.617555088026855	0.43013244043032	-1.43573241629724	0.151078497364727	0.720647383181649
AC090844.2	97.511632200615	-0.032342750072883	0.20942801019477	-0.154433736169312	0.877267755103869	0.988269481983577
AC091057.1	112.696471196485	0.475604117452624	0.29815889291363	1.59513644823734	0.11068172645141	0.689072832827177
AC091271.1	16.2415584557258	0.0169957524703923	0.26347914873214	0.0645051137905058	0.94856803537796	0.993457265239671
AC091488.1	24.6151006475236	-0.156409363483481	0.243482673286197	-0.64238395846604	0.520623912722233	0.898895494923288
AC091729.3	82.2123122680871	0.308353165217423	0.263221807090466	1.17145751951868	0.241414923550604	0.786651897320165
AC091982.3	11.7068031211568	-0.0434712403413641	0.287162957169155	-0.15138178255964	0.879674559257668	0.988269481983577
AC092070.2	19.4748549551914	0.313536099601861	0.273314105000582	1.14716399141271	0.251313850614299	0.790666803688079
AC092123.1	12.1635868394572	-0.0302846429879487	0.325046636836711	-0.0931701471600286	0.925768390318654	0.992550978042466
AC092135.3	4616.12810849385	-0.267544525462329	0.12796609590062	-2.09074539298368	0.0365508935263374	0.592412091055479
AC092198.1	42.2066632719893	-0.215471231784177	0.35812938553801	-0.601657502805805	0.547402143678894	0.906779898096369
AC092279.1	49.5381497688667	-0.317726228119737	0.268492935842538	-1.18336904143382	0.236662921210982	0.784108408736762
AC092329.4	13.0553064913301	0.127672337618705	0.390766287669195	0.326723009756631	0.743877395262763	0.954167315430925
AC092338.1	92.1986988887674	0.00174630158333528	0.183059839622778	0.00953951225421039	0.992388685896125	0.998574736650055
AC092343.1	397.391100668749	0.341306132030416	0.216518870618428	1.57633434469507	0.114948770539175	0.689522057645597
AC092490.1	27.5570958480065	-0.425818789826114	0.451203042144886	-0.943740954852382	0.345302040018058	0.840791532636192
AC092542.1	186.298723874646	0.0593662904129468	0.176923494260015	0.335547806475602	0.737211888415053	0.952874164848723
AC092650.1	377.230279748696	-0.0658951095511784	0.179883444950588	-0.366321145168634	0.714125452987218	0.949822320150373
AC092755.2	14.4758160065013	0.190192043978319	0.229758597452623	0.827790759897624	0.407789008511701	0.867828650624622
AC092803.2	13.6243403741681	-0.0371372884641393	0.269896204939724	-0.137598409256748	0.890557812799416	0.989387168717215
AC092807.3	32.5158768339669	0.1051609932417	0.324172890625978	0.324397863864044	0.745636836770478	0.954444430349656
AC092811.1	26.0452941387227	0.0242087242632325	0.279856582830609	0.0865040372406945	0.931065746850143	0.992550978042466
AC092811.2	18.4411746073321	-0.228062564921015	0.364372776273401	-0.625904512553079	0.531377574517346	0.90150571732079
AC092821.1	19.6940732885229	0.340199507804025	0.378772634796539	0.898162846391388	0.369098737808516	0.855399952807737
AC092821.3	14.1582055668996	-0.53273056033292	0.462275236007197	-1.15240990396601	0.249152673105462	0.790549588757802
AC092919.1	646.151779400887	0.00570787727166702	0.178833190964197	0.0319173260897065	0.97453798145732	0.995883091830647
AC092919.2	1848.87533117116	0.0126755899402013	0.158984585291524	0.0797284209469649	0.936453254753562	0.992550978042466
AC092999.1	20.9427383689445	0.0477757903050897	0.325851980360526	0.146618075643518	0.883433485573896	0.9885752257241
AC093159.1	65.8124839603329	0.331902277449595	0.474162494349126	0.699975812944023	0.483942409580747	0.885080293485828
AC093249.6	103.823023722655	-0.0551635053393917	0.1284091695385	-0.429591636934094	0.667492721666905	0.937118458518126
AC093323.1	65.3519966291841	-0.196052014338425	0.249292182846837	-0.786434665137004	0.431612881525012	0.873870723236858
AC093388.1	468.87265585812	0.17643954536379	0.210775800116197	0.837095839591271	0.402538698783707	0.867523737889697
AC093503.1	10.6033136580868	-0.0853210069585343	0.323692861897796	-0.263586309745298	0.792098708803584	0.964805258551831
AC093512.2	221.530540727794	-0.162756672690485	0.1789307671137	-0.909606968750449	0.36302982213092	0.851801413919177
AC093627.6	138.206009299519	-0.45567893794461	0.449123092891353	-1.01459698946018	0.310297975017169	0.82683225334069
AC093673.1	356.093991881275	-0.0569101973461391	0.218913433190969	-0.25996667503037	0.794889479480969	0.96509713970266
AC093677.2	13.8962437974596	-0.0645597488211797	0.330274225142203	-0.195473167163992	0.845022541986695	0.977929308522889
AC093809.1	65.5947850695716	0.0300700041661744	0.312010971983177	0.0963748293050275	0.923222882357879	0.992550978042466
AC093827.4	20.0503317773755	-0.0763330287505274	0.318789358547826	-0.239446602290131	0.810759297367735	0.96899067380069
AC093909.1	49.7139882708311	-0.105509647818877	0.305493655046887	-0.345374269075027	0.729813018731736	0.95251080560993
AC093909.6	34.013319361064	-0.494299904532331	0.360866610816471	-1.36975793746604	0.170762476266959	0.740571850187216
AC095030.1	59.0845470297626	0.373685006508295	0.344933760361053	1.08335294903331	0.278651791421109	0.811128034397162
AC096577.1	430.218850580573	0.18792357423957	0.182552318812565	1.0294231016179	0.303280898017859	0.822433771434057
AC096667.1	55.1064255798859	0.234476924611442	0.256544129353061	0.913982811466914	0.360725877584456	0.850754431058596
AC096719.1	13.9330117138026	-1.43480402850454	0.598593758768269	-2.3969578825161	0.0165318238342103	0.546230159578964
AC096992.2	34.00199837263	0.226830691633168	0.290835587193399	0.779927566024892	0.435433511742272	0.873925877579722
AC097376.2	35.1117711204584	0.0607571128552574	0.25911215594526	0.234481908552731	0.814610876622085	0.970885288948314
AC097534.2	34.1855210595533	0.097119200185071	0.227091724129256	0.427665079198539	0.668894977487405	0.937609047214461
AC098487.1	52.75233163605	0.47852445187521	0.254564064397156	1.87978005854214	0.0601380593107759	0.62516353852807
AC098613.1	18.5284690277131	0.468094386417566	0.318923071553207	1.46773447320029	0.142176362808699	0.714913563233724
AC098614.3	45.0814507468809	0.0347515521608127	0.16275900604557	0.21351538698315	0.830924988743979	0.974657516131939
AC098617.1	33.4369021642484	0.109687051540475	0.216133352810391	0.5074971082168	0.611806064908062	0.921984156522591
AC098820.1	35.1746666965255	0.532954811969	0.276407822709586	1.92814663038304	0.0538368903096185	0.622437876980393
AC099329.1	229.830164118317	-0.123882462596096	0.21767634523142	-0.569113113620094	0.569279379552501	0.913113047364002
AC099329.2	15.3783689312714	-0.244423453909537	0.391516513047666	-0.624299220502557	0.532431095754939	0.901910763729842
AC099343.3	9.09646921255019	0.238252114208191	0.296686456890097	0.803043444266307	0.421949624579045	0.870176458204072
AC099661.1	58.0513670872321	0.0959105352731928	0.266574447087835	0.359788930713193	0.71900498164942	0.950556316369179
AC100810.1	933.676988052423	-0.153431440052097	0.121891328152943	-1.25875599500877	0.208118479272924	0.766331931601364
AC100810.3	47.4623097258631	-0.208876087576291	0.264947053770023	-0.788369165099672	0.430480801607275	0.872797417972748
AC100863.1	113.578279281761	-0.58730621258256	0.282504807307532	-2.07892466744194	0.0376242750545282	0.593275401078006
AC102953.1	96.151028800734	0.135683322857982	0.206156605314875	0.658156563311393	0.510437532829476	0.895718386601608
AC102953.2	19.2187362435353	0.387726086306813	0.248043456348375	1.56313773406808	0.118020201856774	0.68971362825513
AC103760.1	11.997540866085	-0.425384125883173	0.343127122212924	-1.23972748974127	0.215076205792305	0.772455681759201
AC104035.1	31.3448369075025	-0.410177884817311	0.362962392739158	-1.13008370294738	0.258440956144716	0.794672633216944
AC104083.1	241.97517884235	0.00426869673386046	0.274110828901783	0.0155728861605463	0.987575136769558	0.998339931012905
AC104162.2	73.510465941267	0.0935776173737343	0.204886955970301	0.456728037812708	0.647866535520871	0.930922261279707
AC104241.2	185.7957470247	-0.143072118937735	0.221727669579299	-0.645260554125685	0.518758350571516	0.898895494923288
AC104248.1	62.3984916507975	-0.205900435311401	0.338043962328976	-0.609093663122502	0.542462357638264	0.906020648276321
AC104389.1	14.1618834971252	-0.643705165445338	0.535297966348988	-1.20251748728982	0.229163094978624	0.779061526012872
AC104389.5	38.9808477059312	0.268571757806814	0.722981702749281	0.371477945825623	0.710281579371409	0.948552831112856
AC104564.5	35.8695707466825	-0.0769961214685072	0.233749981425863	-0.329395198232038	0.741856996732053	0.953592842296246
AC104653.1	29.6044359858573	0.29519915597029	0.238905649130994	1.23563070628117	0.216595865431717	0.773225872402072
AC104653.2	10.8576465466816	0.409061122157093	0.313603987516513	1.30438750283924	0.192101494004291	0.757625956773482
AC104794.2	407.258342991776	-0.282365278365235	0.156919281110384	-1.79943010423688	0.0719506711129353	0.649696566604079
AC104986.2	21.1769316697438	0.367702094011162	0.242641936175201	1.51541031944973	0.129668525681436	0.706093549265299
AC105094.2	757.529792247573	0.226093873660108	0.229357839822922	0.985769110114859	0.32424642715844	0.833349999187267
AC105285.1	38.8908553742858	-0.541116683348952	0.231471409648185	-2.33772578726418	0.0194014775607605	0.561473939229449
AC105415.1	496.742295353481	-0.504960389698284	0.204019784782814	-2.47505598653498	0.0133215291007267	0.546230159578964
AC106795.2	284.84543340715	-0.087759189771495	0.257924471770883	-0.340251505291255	0.73366713385066	0.952874164848723
AC106795.3	18.1098461389984	0.0832868168147199	0.277546776068949	0.300082090645613	0.764114539649196	0.959880131926391
AC106865.1	48.1958269826324	0.0621381364651767	0.348198613183275	0.178456013644345	0.858364862675923	0.98085932196527
AC107223.1	1956.41974607718	0.139769617765215	0.214144582738849	0.652688085673711	0.513957384998778	0.896354500001459
AC107954.1	25.5187624488483	0.71157583383324	0.298661452036214	2.38254997081766	0.0171931983286754	0.547102131833322
AC108136.1	576.732418341809	0.105571256858194	0.20216893534518	0.522193267120604	0.601535773372854	0.921984156522591
AC108449.2	20.3824884852792	-0.136107069087465	0.305976606116965	-0.444828350816582	0.656443804421294	0.934152945554186
AC108488.1	78.7399608207621	0.0556651624338901	0.194026155577788	0.286895147038941	0.774192606469226	0.960868414614068
AC108718.1	7.68465432310929	0.0334117028319338	0.383984893433898	0.087013065886889	0.930661126424165	0.992550978042466
AC108734.2	12.0466662046191	-0.0854399568504401	0.288972008283218	-0.29566862672284	0.767483158737341	0.960484624353713
AC109322.1	55.0138606434775	-0.127427825246032	0.195430548675174	-0.652036368468834	0.514377711222328	0.896354500001459
AC109460.3	25.5558419459718	-0.219141417523192	0.201262608115114	-1.08883323919688	0.276227430828004	0.808970245132388
AC112198.2	8.55693302785111	-0.186561360835753	0.461572161597649	-0.404186769388355	0.68607538220465	0.941566918278286
AC112721.1	26.3679606265681	0.393119203853919	0.304310683786855	1.29183503832966	0.196414278418068	0.76099834526166
AC112721.2	13.8278990534086	0.438958585832153	0.273649537044182	1.60409036526629	0.108694135313017	0.6882242630212
AC112907.3	22.1574566054159	-0.29138868735355	0.302296188777201	-0.963917833473944	0.335087122163819	0.835497818178521
AC113386.1	104.592859195702	0.130472390729606	0.217298594473496	0.600429059588417	0.548220325890243	0.906805070485607
AC113404.1	355.596843248148	0.197418392837681	0.226264022678287	0.872513404918907	0.38292835850652	0.861544710790003
AC113404.3	416.514574491835	0.268010015994068	0.179753173446058	1.49098906492738	0.135964365882902	0.712572902526862
AC113414.1	77.9635198917995	0.207960341643317	0.288833048592039	0.720001892640236	0.471523830255932	0.882184566611446
AC114491.1	21.103135877756	0.194307632347216	0.296982023408477	0.654274053752944	0.512935258939864	0.896354500001459
AC114752.2	3286.3059890956	-0.0805552959093798	0.225660225345791	-0.356976050103383	0.721109735325106	0.950805912321631
AC114801.3	1542.11324079294	0.269023619231516	0.295478197570911	0.910468594444953	0.362575436971422	0.851801413919177
AC116036.2	72.1070618597359	0.010910237856837	0.223118084421337	0.0488989401515033	0.96099983349011	0.995133840378016
AC116049.1	18.8393074608707	0.399356446091221	0.332810922694706	1.19994993811413	0.230158783667664	0.78047652609286
AC116366.2	144.00688117168	0.053875872518434	0.1997909260769	0.269661258278051	0.787420868101207	0.963466240040167
AC116533.1	9.46987491400187	-0.00449619386691559	0.321324821677219	-0.0139926752108561	0.98883582480099	0.998339931012905
AC116535.1	18.7381352747159	-0.056906184638178	0.255984837701072	-0.22230295024204	0.824078055601768	0.971590141802541
AC116903.2	637.128659392072	-0.144709056154072	0.2986870494416	-0.484483865050752	0.628042512519549	0.924875425334092
AC117394.2	13.0772691640522	-0.185773757620098	0.235452868435804	-0.789006134664058	0.430108421021529	0.872797417972748
AC118549.1	93.2530429020535	0.216755473913582	0.190969099210879	1.13502904296694	0.256363149812026	0.793039084157232
AC119800.1	80.2292774907226	-0.0504977829226191	0.279903156618411	-0.180411623551149	0.856829429772456	0.980795607238221
AC120114.1	43.0408976131882	0.120154974899898	0.209135740592449	0.574531041702954	0.565608500894429	0.912942419965711
AC121761.2	8.70613447139206	0.522374886730275	0.361577325315928	1.44471140792319	0.14853896422004	0.720495104997801
AC122713.2	53.8538213954234	-0.513576555156069	0.351042826844155	-1.46300256231719	0.143466677821382	0.714913563233724
AC123912.1	131.544506448229	-0.0434799212675201	0.493033143493987	-0.0881886377037253	0.92972674792974	0.992550978042466
AC123912.4	5285.79398471554	-0.0571820762217307	0.372186277875522	-0.153638324733872	0.877894916916631	0.988269481983577
AC124242.1	35.5315683703719	0.242223725919338	0.228849226640586	1.05844240539977	0.289853795281622	0.817558422006642
AC124248.1	33.8337614774997	0.511655287511914	0.251529082263472	2.0341794392426	0.0419335067995259	0.600417029595884
AC124319.1	123.831987777265	0.658731420658497	0.284400689749253	2.31620894182528	0.0205468632041599	0.56701216565378
AC124947.1	21.7414101414077	0.219327984195907	0.371457391700286	0.590452603976915	0.554887252373718	0.908607027563652
AC125232.2	11.234353099746	-0.442517014612107	0.320233669874565	-1.38185661359544	0.167015731881816	0.734481622759748
AC125604.1	12.6738158575694	0.0524629694971164	0.261978640561939	0.2002566674313	0.841279850428563	0.976992731673398
AC126474.2	13.6895104521143	-0.0716981813273708	0.430119910352087	-0.166693472219596	0.867611242087043	0.985365423644094
AC127070.2	15.0779622025432	0.076990203294456	0.378696008543103	0.203303445395816	0.838897862726904	0.976083042041345
AC127496.5	82.1443602702933	0.141059761937139	0.289021637827928	0.488059520377917	0.625507682380062	0.923066154407014
AC127502.1	301.561405530075	-0.17761229748707	0.240669176895085	-0.737993538593003	0.460518375581782	0.880454765899102
AC127502.2	1717.64557187553	-0.232044027989512	0.221332510511827	-1.04839559020459	0.294456384434614	0.818954941442249
AC127502.3	23.7217815686364	0.631691240569479	0.374521394559789	1.68666263061411	0.091668241543404	0.676876078335233
AC127521.1	76.8562438370802	-0.229227561288259	0.235831847265615	-0.971995784055756	0.33105264594603	0.834894505828109
AC129492.1	11.7733028619593	0.353901423726455	0.387751412563243	0.912701829728947	0.361399381348382	0.851266597795972
AC132008.2	30.4096188551391	0.361635231434384	0.28716180950664	1.25934305838124	0.207906446982934	0.766331931601364
AC132825.1	22.9722657264265	-0.131702004900974	0.299155567141531	-0.440245876616648	0.659759035956228	0.934300312903675
AC133644.3	43.4406847470187	-0.134762741262048	0.19060729982951	-0.70701773427664	0.479555457066202	0.88302707512571
AC134878.2	12.6339182297487	-0.201120308435908	0.377859024390958	-0.532262816165576	0.594543981883048	0.921335369228825
AC135584.1	89.753736827855	-0.147699185762409	0.188339880624584	-0.784216201436466	0.432913260160615	0.873925877579722
AC135983.2	965.186958552762	-0.0915319281351734	0.167950385234542	-0.544993856413903	0.585757742979993	0.918457444701644
AC135983.3	22.7257215596199	-0.485173975210979	0.43542395071181	-1.11425651808505	0.265169155126042	0.801744808550388
AC136443.5	15.149275427344	-0.170118002548516	0.296346688633634	-0.574050627435315	0.565933542258676	0.913064372308011
AC136628.3	116.980419617698	0.0667515023444678	0.214494529183648	0.311203752368509	0.755645730601731	0.957196984212696
AC137767.1	263.144698582477	0.150736371492459	0.198194439393314	0.760547934411647	0.446927128126117	0.875658065516254
AC137932.2	3384.87212041686	-0.128069111805081	0.183527723580363	-0.697818887014104	0.485290465942102	0.885425097963898
AC138150.2	33.9456549782823	-0.108066545556196	0.202615630258005	-0.533357399024878	0.593786201262092	0.921277020455185
AC138230.1	11.9677276938721	0.397779547107744	0.264604896417776	1.50329624467607	0.132762668090691	0.710006568552651
AC138392.1	12.3876148248371	0.166760360022131	0.246820626952467	0.67563380776213	0.499273171240626	0.891473961943022
AC138393.1	13.8351416081226	0.0848995615720209	0.344256384653606	0.246617246205753	0.805204456195234	0.968177174706076
AC138649.1	15.7897178485337	0.392963908225596	0.358436085343616	1.09632909267179	0.272934782195137	0.806747318385565
AC138649.2	1642.21922448834	0.0299966948108625	0.180346761507785	0.166327881687899	0.867898925231158	0.985365423644094
AC139530.2	31.7308958902681	-0.0658630363123414	0.173989723860439	-0.37854555344413	0.705025360143778	0.948552831112856
AC139769.1	21.3609330346325	-0.425807078044076	0.395941833711362	-1.07542836293092	0.282182989020793	0.813144133747637
AC139887.2	14.4521858868929	-0.113114007164915	0.242515430334007	-0.466419835674486	0.640915016051222	0.929712534065036
AC141424.1	17.1479467453116	-0.307713513851815	0.350902026434033	-0.876921450066526	0.380529304532344	0.859718073196785
AC141557.1	45.1426079758722	0.672330405212568	0.421772548028143	1.59405918748346	0.110922778861899	0.689072832827177
AC144652.1	1444.78754655105	-0.250193767237168	0.159109480268067	-1.57246297841991	0.11584321853578	0.689522057645597
AC145098.1	33.3941918311449	-0.205190331062389	0.221359987242334	-0.926953121106555	0.353950874582921	0.845800576236608
AC145207.8	10.6103426356644	0.206895581937511	0.300581879258248	0.688316882069108	0.491253252823233	0.888134697327934
AC147067.1	767.848430923272	-0.317660417734941	0.188332575186556	-1.6866992734543	0.0916611918763931	0.676876078335233
AC147651.1	10913.3628591347	-0.0618177550502147	0.177483657233334	-0.348301111290174	0.727614059347555	0.952252580424572
AC147651.4	468.059211823467	-0.131059905298869	0.169939713403273	-0.771214112782804	0.440580030435597	0.873925877579722
AC215522.2	25.1867628101824	0.107685210301938	0.307003209058904	0.350762490828808	0.725766539407804	0.95179312186951
AC231533.2	19.7470706624832	0.0202340801081446	0.272198787169378	0.0743356732723198	0.940743292374535	0.992632103499354
AC231981.1	44.3094391220333	-0.257543329167832	0.222092566748087	-1.15962156203073	0.246202918208792	0.788169369243357
AC233964.1	15.6614482479671	0.0141996005734938	0.252388446977509	0.0562608976105754	0.955133968656818	0.994138786420718
AC239868.1	59.0964447251112	0.352097597081918	0.244832446866322	1.43811656334163	0.150400983775274	0.720647383181649
AC240565.1	41.2573791980988	0.402952512684615	0.407981729220457	0.987672936860552	0.323312852748435	0.832423717592348
AC241585.1	14.2307817209597	-0.210449483534922	0.252888249815294	-0.832183716280338	0.405305253765904	0.867523737889697
AC243829.1	83.6112831361791	-0.485734780811959	0.332119518032317	-1.46253006655482	0.143596011379762	0.714913563233724
AC243830.1	61.7870098435599	-0.125661762136117	0.239055373878156	-0.525659641519566	0.599124709658697	0.921984156522591
AC243960.1	15.9452833784493	0.394122483163381	0.344465153289161	1.14415777445138	0.252558211185461	0.79098781579437
AC243960.2	13.8322904802252	0.0964007013658927	0.207038673084591	0.465616881762499	0.641489756984534	0.929712534065036
AC243960.3	10.4457101128299	0.28176697029446	0.330846445691828	0.851654820426622	0.39440570328183	0.866220619460477
AC244090.1	11.4379934901098	-0.52138838439821	0.3018514210784	-1.72730140721381	0.0841135466022196	0.676361180060042
AC244154.1	33.8044175181422	0.484794619691687	0.244868786489657	1.97981386946664	0.0477244473336605	0.608558967069286
AC244669.1	230.392561275779	-0.278693056676734	0.255835709175928	-1.08934385107705	0.276002282033753	0.808970245132388
AC245060.7	17.5724025477223	0.355461905557811	0.33718386359592	1.05420793796881	0.291787726565281	0.818165017951313
AC245140.1	9.6789487397053	-0.479673286004833	0.322935493999175	-1.48535325140215	0.137450272442733	0.714183490444859
AC245297.1	18.8971587312728	-0.406396905072103	0.394328055797932	-1.03060611360698	0.302725567978029	0.822433771434057
AC245297.3	120.728303294916	-0.520031153010154	0.223747763712179	-2.32418480695567	0.0201155912394085	0.561473939229449
AC246787.2	21.6190493625252	0.0511242897551106	0.332683721188505	0.153672351542992	0.877868086065601	0.988269481983577
AC254633.1	33.7647630201036	0.141016683319183	0.286824087471976	0.491648677634024	0.622967725390651	0.922281653553622
ACAA1	41.3554550065678	-0.048727546548799	0.265876528460888	-0.183271335874867	0.854585124114349	0.980394464794131
ACAA2	15.2105943111755	-0.0423245775678908	0.315757439107567	-0.134041426506098	0.893369816383194	0.989943634692502
ACACA	18.691801854723	-0.0770612677080428	0.375656634056833	-0.205137513148202	0.837464688352174	0.975534385114771
ACAD10	11.6535194282065	0.256038411796777	0.370640244291424	0.690800353551087	0.489691013365975	0.887530892313954
ACAD8	247.258154116486	-0.341499341874792	0.217428196076144	-1.57063043357633	0.116268516592549	0.689522057645597
ACADM	442.582567261844	0.0842132112107833	0.190417582172389	0.442255438022227	0.658304373430499	0.934152945554186
ACADS	10.95921656168	0.163378083488496	0.371045587047576	0.440318088104758	0.659706741849455	0.934300312903675
ACADSB	15.9552329749789	0.0422628547399792	0.307205905686049	0.137571752227869	0.890578881671273	0.989387168717215
ACADVL	988.278316254511	-0.21287096907453	0.214341737405447	-0.993138208410922	0.320642606132074	0.831305100664606
ACAP1	30.1314606375896	0.523377805213084	0.399953840579073	1.30859552306164	0.190671398235304	0.757625956773482
ACAP2	444.608800734645	0.140768742720785	0.152203853948068	0.924869765576467	0.355033655278721	0.845932628882397
ACAP3	25.146464388795	-0.298828696703827	0.273510306278673	-1.09256832318179	0.274583377120677	0.80868405519804
ACAT1	10.2600911074607	0.668840667631276	0.410354514210627	1.6299093697504	0.103120653067648	0.685994545350137
ACAT2	19.2166096500094	0.0381130701760157	0.271443843869786	0.14040867397346	0.888337104904807	0.989387168717215
ACBD3	26.3737537862046	0.18183862798814	0.252033421995248	0.721486168574773	0.470610447546591	0.882184566611446
ACBD4	17.4969401631699	-0.366624111852117	0.299813812236199	-1.22283929855534	0.221390399147114	0.775800933599609
ACBD5	11.0115276363703	0.206645918013112	0.325997419500441	0.633888201721891	0.526153785826792	0.900614815576859
ACCS	372.675198825406	-0.340820887562559	0.226651236297236	-1.50372392902194	0.132652465238299	0.710006568552651
ACCSL	214.25187002067	0.385965660676993	0.297023606578884	1.29944439474877	0.19379146452856	0.759081321964516
ACD	278.323681457586	-0.363994094420437	0.158094779257206	-2.30237896615329	0.0213138100978416	0.572592530440746
ACER2	398.368576605074	-0.0564541501796403	0.189678757532683	-0.297630324628802	0.765985327197279	0.960306502223364
ACER3	1474.15695937082	0.352406126262393	0.240871358389531	1.46304703314908	0.143454509677503	0.714913563233724
ACIN1	32.0834931952096	0.395655132461686	0.200516811053951	1.97317686423425	0.0484754154049543	0.608558967069286
ACKR2	59.352200489819	-0.48893716141952	0.239602920330022	-2.04061436624426	0.04128917307979	0.598311226478565
ACLY	51.4539376019657	-0.122467554131023	0.22132065865883	-0.553348950220727	0.580024488219886	0.91716724270315
ACO1	19.0659774685771	0.589701753605283	0.319724036496249	1.84440857205367	0.0651236189989483	0.63946951002876
ACO2	94.4892847739024	-0.302747040961788	0.2248037387402	-1.34671710825799	0.178071360120762	0.746931267015547
ACOT13	179.21444503421	-0.0368299573596897	0.126997447451397	-0.29000549301422	0.771812035289641	0.960836152163031
ACOT7	1501.60357703434	0.0655827096083914	0.15736111397561	0.416765666888685	0.67684981742424	0.940217441231312
ACOT8	316.821075979176	-0.0582907979833119	0.126116688818398	-0.462197339063097	0.643939811290358	0.929712534065036
ACOX1	62.6434637024482	0.0257253957745044	0.245081672599731	0.104966623989543	0.916402292575312	0.992422477509012
ACP1	4162.94338419227	0.190164461953666	0.124807572824948	1.52366124626417	0.12759335501773	0.701835295702819
ACP2	105.660310976766	-0.093723783420329	0.220464408395192	-0.42511979190911	0.670749350609624	0.938223139476721
ACRBP	38018.8956876173	-0.0204264684338612	0.135516079273274	-0.150730957856819	0.88018795139266	0.988269481983577
ACSBG1	583.377609503108	-0.126784145984939	0.185920223027669	-0.681927678013118	0.495284682918208	0.889129089306972
ACSL1	146.659336742254	0.754488278486483	0.464927213363161	1.62280945662164	0.104630143573723	0.685994545350137
ACSL4	416.284660495414	-0.108133146349922	0.135773627366647	-0.79642231298657	0.425786613385256	0.871204229558161
ACSL5	40.5315260470623	0.163419604803828	0.352223510969914	0.463965634644379	0.642672367070517	0.929712534065036
ACSM3	79.3049817120073	0.0993336015929599	0.286885029972174	0.346248814734581	0.729155732023489	0.952289083708217
ACSS1	104.329798785015	-0.276013333894985	0.271091712111244	-1.01815482201728	0.308604385584817	0.826186967053461
ACSS2	301.514037625196	0.265551452341278	0.231469789274896	1.14724022159931	0.251282352431833	0.790666803688079
ACTA2	22.964633093718	-0.00986192376164074	0.376797738512163	-0.0261729908480393	0.979119358681314	0.996875144862715
ACTB	590519.75872779	0.0186249299995192	0.167584179138406	0.111137758321071	0.911507107382201	0.991723109456904
ACTBP1	59.0397074622913	-0.0402051827356193	0.237054732262693	-0.169602953511452	0.865322399638127	0.984632270972617
ACTBP11	51.8046550532214	0.059733584728988	0.211702540950153	0.282158090596809	0.777822292053733	0.962126155920576
ACTBP14	8.64561651828238	0.142250664434327	0.299904999738371	0.474319082904331	0.635272385446107	0.927703465808739
ACTBP2	390.700603946898	0.0448050074913889	0.194663667255483	0.230166256102559	0.817962581689949	0.970885288948314
ACTBP7	13.0405214269634	-0.199284428263702	0.260276459440482	-0.76566443500924	0.44387599391026	0.874984710721391
ACTBP8	73.5088353236279	0.0648190317911946	0.219129266302384	0.29580271446603	0.767380749876672	0.960484624353713
ACTBP9	33.9597115918802	-0.0514699978786067	0.256724293013908	-0.200487446179541	0.841099375184499	0.976966593934481
ACTG1	36010.0025657688	0.122389887103424	0.137270331522896	0.891597519621419	0.372608700119183	0.858067898408542
ACTG1P14	37.4047933238149	0.117375960915043	0.211669652415733	0.554524276746621	0.5792200959855	0.916916734211766
ACTG1P19	17.0562375416902	-0.296907968192071	0.302784154651663	-0.980592820432256	0.326793576241294	0.834505444821432
ACTG1P21	138.119903278026	-0.116961975886583	0.228320316364199	-0.512271434049758	0.608461054728834	0.921984156522591
ACTG1P23	35.0813295557349	-0.0300417075499753	0.244105947015007	-0.123068314874477	0.902053001576356	0.990662539313579
ACTG1P9	48.190789711286	-0.218509265418489	0.24684366332711	-0.885213185030911	0.376041662389101	0.858067898408542
ACTL10	16.4622566783113	0.186962902095797	0.303392917477184	0.616240166878178	0.537736022000616	0.906020648276321
ACTL6A	9.54812531102587	0.43224111900719	0.448897779085584	0.962894313907446	0.33560056337431	0.835497818178521
ACTN1	35520.1346790637	-0.0840792926453709	0.175371956023566	-0.479434081433593	0.631629852588416	0.925790252053449
ACTN1-AS1	47.7557727715976	0.0499931379495898	0.239662470871756	0.208598107862875	0.834761987789961	0.975329868110472
ACTN4	302.146553878229	-0.251061184448063	0.165498509632686	-1.51699966969659	0.129266767425957	0.705478799432499
ACTR10	3818.04109172199	0.203753764841271	0.170484996691842	1.19514191157574	0.232031589331208	0.780681092160425
ACTR1A	764.070299240768	-0.0637070261908572	0.155628366220519	-0.409353562836913	0.682280212952988	0.941229332904627
ACTR1B	51.7957556314179	-0.411597350368419	0.197623776300142	-2.0827319367853	0.037275664660048	0.593275401078006
ACTR2	2837.37604995667	0.114284583199316	0.150151913897488	0.761126383492789	0.446581583232025	0.875658065516254
ACTR3	3165.13075766685	0.323648372918489	0.191178532943959	1.69291168801553	0.0904722782296146	0.676876078335233
ACTR3B	1675.62085859841	-0.0814829935713726	0.115807326528353	-0.703608277766632	0.481676754891423	0.883659631102626
ACTR6	61.2199966245989	0.37698385359394	0.27582133543034	1.36676828500509	0.171697946594765	0.740571850187216
ACTR8	26.4428718469734	0.426157951029689	0.255537489649098	1.66769248463263	0.0953767880763754	0.678352694612549
ACVR1	656.435049912695	-0.515415296374996	0.296099275364144	-1.74068408556939	0.0817389693786916	0.676361180060042
ACVR1B	22.3397080749087	0.436077674923957	0.292431654228062	1.49121228368755	0.135905769655403	0.712572902526862
ACVR2A	49.1765052850152	-0.368866200865729	0.265339697638719	-1.3901659048695	0.164478504225746	0.731502017074274
ACYP1	124.960676860279	-0.188507088715845	0.163844353897959	-1.15052538724189	0.249927544066325	0.790654850383398
ACYP2	322.677885162014	0.0366573221154366	0.142140585578386	0.257894829729834	0.796488075207475	0.965425800680422
AD000864.2	28.5020772569709	-0.324747485302249	0.32552038499406	-0.997625648876565	0.318460918905259	0.831102238650872
ADA	13.5670717097995	-0.236729206389827	0.517656830073267	-0.457309152776602	0.647448851904319	0.930621158995045
ADA2	16.2676775697066	-0.0816150201087418	0.391965212114571	-0.208220060317204	0.835057145976566	0.975329868110472
ADAL	10.2391870529776	0.941632711878215	0.379292947025349	2.48260010965952	0.0130427413488836	0.546230159578964
ADAM10	1189.48067410068	0.0853005398656666	0.161923311320082	0.526795920675367	0.598335316043923	0.921984156522591
ADAM12	164.392949882104	0.64240139220882	0.490365112553688	1.31004709707705	0.190179903445912	0.757625956773482
ADAM17	32.8700791417182	-0.21248516318717	0.269004183191248	-0.789895386259123	0.429588866067288	0.87248516270506
ADAM8	93.385520628362	1.4806642598763	0.617946707496842	2.39610348580725	0.016570411193672	0.546230159578964
ADAM9	2101.49808407405	0.120209261341402	0.157109602250063	0.765129945081718	0.444194170040705	0.875041913113057
ADAMTS6	59.6877818854321	0.434989886603783	0.311872947981585	1.39476632846484	0.163086315797983	0.729618072753273
ADAR	812.822372260316	0.175143963048001	0.310150712032407	0.564705984069126	0.572273763335872	0.914682983316122
ADARB1	15.6314031676937	-0.0576993457836379	0.316378873223255	-0.182374205950604	0.85528906700162	0.980394464794131
ADAT1	215.249546396873	-0.091827207249016	0.339174760909686	-0.270737147430222	0.786593203902488	0.963466240040167
ADAT2	193.629372784466	-0.133179975608357	0.188101184154111	-0.708023057947592	0.478930938599094	0.88302707512571
ADCY3	150.228344279625	-0.394080149479311	0.279428017059584	-1.41031008138056	0.158448143018678	0.724626558539838
ADCY6	30.6789028569841	-0.326044529667413	0.349660190430143	-0.932461111075645	0.351098275394092	0.843991418494382
ADD1	1059.89570244904	-0.0916832383396779	0.161239885283369	-0.56861388966229	0.569618196711157	0.913113047364002
ADD3	9702.3575799456	0.0290915107190234	0.139822724083151	0.208059962425872	0.835182148379819	0.975329868110472
ADD3-AS1	55.4109842123737	-0.694716434948528	0.222150703732199	-3.12723040385235	0.00176461577228532	0.351806764886842
ADGRE1	441.616794148598	-0.176921837978196	0.240669143336785	-0.735124725692886	0.462263537137526	0.880454765899102
ADGRE3	25.1654476624264	0.558680514796325	0.61047734175471	0.915153563587628	0.360111018683175	0.850258174869253
ADGRE5	240.687147804008	0.137489821526738	0.278505110078748	0.493670731886615	0.621538738568202	0.921984156522591
ADGRG1	12.4084599643293	0.900723585832568	0.373020155357136	2.41467806202107	0.0157491229697634	0.546230159578964
ADGRG3	36.044188867334	1.34563148650231	0.686087856540997	1.9613107471199	0.0498427843665378	0.608558967069286
ADH5	260.291390604585	-0.112937733398593	0.159051598984432	-0.710069776850513	0.477660867191534	0.882768249470444
ADH6	11.1921525625122	-0.0509614804939153	0.316772662688099	-0.160877141548332	0.872190166179788	0.987303097730052
ADHFE1	22.0802508767438	0.130353309957592	0.237685950086174	0.548426652523348	0.583398979875721	0.918457444701644
ADI1	3991.06129487224	-0.178540956940448	0.233339418326876	-0.765155575601622	0.444178909495535	0.875041913113057
ADIPOR1	26735.4335798704	-0.136680164942297	0.110498614638737	-1.23694007738611	0.216109329805573	0.773225872402072
ADIPOR2	185.741050104097	-0.00570629878483011	0.194089175665094	-0.0294003968293238	0.976545256318662	0.996547262645811
ADK	10.0641672346577	-0.338543534172155	0.389989939790002	-0.868082736581488	0.385349040998463	0.862110574066949
ADNP	101.449885558032	0.0999506887840152	0.18859873859022	0.529964778826989	0.596136351105258	0.921870915885324
ADNP-AS1	13.1070622158797	0.40066592314003	0.315547876314505	1.26974685369357	0.204174817303339	0.765969197479385
ADNP2	12.0161899403293	0.153964109290952	0.40234812645642	0.382663915070147	0.701968973197488	0.948221086720998
ADO	13.0824064886448	-0.881848638184895	0.410753643025619	-2.14690399746471	0.0318009253155933	0.589662350070908
ADORA2A	20.7764992033865	-0.615602994444694	0.205263225968659	-2.9990905167723	0.00270786845329195	0.380704913285184
ADORA2B	518.996516347077	-0.0984269971539459	0.183246436864	-0.537129118788791	0.59117842821211	0.920572492630545
ADPGK	25.4892398503171	0.369230147861432	0.341755118972443	1.08039390593943	0.279966808416721	0.811158819078619
ADPRH	38.6990461356856	0.307098924514342	0.25142170472897	1.22144953573277	0.221915861516835	0.775900108747113
ADPRHL2	13.8808378254799	0.101020572715999	0.410138179854208	0.246308628842868	0.805443330825701	0.968177174706076
ADPRM	54.37056426397	0.825988561497737	0.405389830394848	2.03751672974437	0.0415982871708991	0.600417029595884
ADRA2A	220.493225061831	-0.452981949105921	0.222534008468114	-2.03556279880173	0.0417942765623983	0.600417029595884
ADRM1	320.955378113909	-0.126690933520979	0.152382622615503	-0.83140013832581	0.405747620957055	0.867523737889697
ADSS	39.3192501769096	0.0366699117452704	0.312589886400583	0.117309974956381	0.906614420738777	0.99078954397099
AEBP2	25.100350194791	0.474420422412276	0.250359726621713	1.89495502656908	0.0580983601222283	0.62516353852807
AES	232.339869878277	-0.213908149717738	0.215065602224551	-0.994618142116447	0.319922020467198	0.831102238650872
AF117829.1	53.3194082786037	-0.0778030581403971	0.295375486348558	-0.263403910399611	0.792239276936067	0.964805258551831
AF124730.1	15.6674947346268	-0.338588927113275	0.440052068622394	-0.769429236347521	0.441638538088094	0.873925877579722
AF127577.4	373.735128594524	-0.0481603507991335	0.259314140527327	-0.185722038532867	0.852662744743489	0.980391603996969
AF131215.3	11.385256639469	0.0838945147184035	0.433168620168625	0.19367634406607	0.846429315804276	0.97820513262652
AF201337.1	40.5570546047112	-0.0521019636697487	0.167849693757956	-0.310408452367398	0.75625036731895	0.957394837298461
AF287957.1	33.1349571765307	-0.243616149403746	0.246887958152991	-0.986747799391586	0.323766290878474	0.832423717592348
AFAP1	1165.64873784586	-0.368693742819437	0.17827631329601	-2.06810280066348	0.0386303574112014	0.593275401078006
AFAP1-AS1	392.322825502294	-0.0383643498662581	0.213880873350701	-0.179372513611126	0.857645212312545	0.980840093547325
AFAP1L1	27.2755768871097	0.0161683591278101	0.326284624995733	0.0495529298324171	0.960478657068194	0.995133840378016
AFAP1L2	631.015868636196	-0.00434661812396829	0.264874512544757	-0.0164101033436874	0.986907219532593	0.998339931012905
AFF1	242.361436141707	-0.0195598911194457	0.0853609375051902	-0.229143349301387	0.818757501784979	0.970885288948314
AFF4	64.2373719374531	-0.190250365402788	0.179433547648401	-1.06028314045032	0.289015806949327	0.817558422006642
AFTPH	463.356555326917	-0.072863551271903	0.140413026131891	-0.518923017893382	0.603814425579901	0.921984156522591
AGA	12.7391773153561	0.194949696473428	0.419968728254332	0.464200506746699	0.642504098183509	0.929712534065036
AGAP2	15.396095353143	0.205574725789905	0.262817198213236	0.782196626352862	0.434099026864549	0.873925877579722
AGBL3	32.5791222132914	0.133671995430327	0.292275842495343	0.457348764403807	0.647420384593204	0.930621158995045
AGBL5	1572.39815916917	-0.160241419453328	0.132439624306986	-1.20992052259148	0.226309391450177	0.777309164374696
AGBL5-AS1	26.8220816085292	-0.200819664075845	0.24823364855624	-0.808994530934218	0.418518292104287	0.869705097359297
AGFG1	107.188127260543	-0.296057048409455	0.374146298636695	-0.791286856206303	0.428776616663987	0.872286290751872
AGL	97.610729132834	0.700740860610473	0.492445863965966	1.42298049772818	0.154741808829591	0.723846858048239
AGO1	713.457056208669	-0.240646394026256	0.1456714540688	-1.65198044850022	0.0985385365949337	0.679573587942201
AGO2	211.454917420976	0.0508853764273273	0.223621602124345	0.227551255978536	0.819995117858097	0.970885288948314
AGO3	40.6613135196044	0.12811880093341	0.213721614909795	0.599465809705229	0.548862303240232	0.906888665017055
AGO4	14.2761649367044	0.40887567623758	0.395253991176116	1.03446311831269	0.300919710165962	0.822433771434057
AGPAT1	2468.29764986549	-0.122220805171716	0.147972815924735	-0.825967961803759	0.408822266183765	0.868214069206348
AGPAT2	33.5757431703013	0.187921872236521	0.322023888821118	0.583565004833881	0.559513010388476	0.909005735063701
AGPAT3	148.152183105884	-0.174266066078873	0.204076455337052	-0.8539253868902	0.393146332203577	0.865462736838772
AGPAT5	294.22781323533	0.166962039164582	0.156156206533206	1.06919886741151	0.284980068972234	0.814927119317488
AGPS	31.915094973792	0.0101233403543075	0.31072529040697	0.032579711619381	0.974009749023112	0.995883091830647
AGTPBP1	277.417508716508	0.570754647831646	0.168417838322876	3.38892039890362	0.00070168376799972	0.291808985318087
AGTRAP	705.33896738056	-0.0200275927665026	0.18494927536935	-0.108286949091889	0.913768074854036	0.991844480361008
AHCTF1	401.274416697745	0.122766008948405	0.249002067899592	0.493032085974119	0.621989916144665	0.921984156522591
AHCYL1	207.660138537202	-0.0632846154397563	0.135468267226568	-0.467154535415399	0.640389318846031	0.929712534065036
AHCYL2	21.0136913869205	0.0755980123482615	0.338656922648381	0.223228900082911	0.823357360366718	0.971590141802541
AHI1	10.1674513482098	0.0414529112161866	0.453686983739783	0.091368967375891	0.927199419029075	0.992550978042466
AHNAK	11.1186396648807	0.102901018440961	0.478884474773697	0.214876497070798	0.829863609505583	0.974535923606022
AHR	36.3791156744361	0.515346424738638	0.282214299395818	1.82608190244762	0.0678379258060088	0.641600353590317
AHSA1	141.983190087902	-0.0848852576231504	0.126330692141131	-0.67192901570048	0.50162888737708	0.893015966599998
AHSA2P	34.7682888864175	0.151449089812535	0.167398393131399	0.904722482572793	0.365612427307604	0.853445114066424
AIDA	212.633237937231	0.182820621583674	0.135909836662174	1.34516107202824	0.178573224388637	0.747741889863949
AIF1	104.424076297911	-0.290130776941709	0.290421477599846	-0.998999038705612	0.317795156958269	0.831102238650872
AIF1L	26.5100398433878	0.641067556749321	0.436933241683119	1.46719795060649	0.142322214281479	0.714913563233724
AIFM1	11.7565033905122	0.311977162096676	0.414731790994633	0.752238359515373	0.451907729152807	0.877772531108173
AIG1	2849.36683726028	0.370583581372501	0.157402304735755	2.354372015039	0.0185540318038108	0.561473939229449
AIMP1	36.5061629536481	0.463417510979942	0.241686759606406	1.91743027931953	0.0551832905517478	0.622437876980393
AIP	42.3407447566261	-0.0753778970095066	0.208056850594876	-0.362294713170878	0.717131808497741	0.950556316369179
AK2	54.6885060646169	-0.219664070252778	0.1900064006101	-1.15608773992586	0.247645270278263	0.789313750521484
AK3	1561.99313445082	0.0166950085246471	0.192040233583003	0.086934952187669	0.930723216853222	0.992550978042466
AK5	47.6220145689565	-0.572610691407524	0.275584926632224	-2.07780120054131	0.0377276732189269	0.593275401078006
AK6	138.185153409626	0.344816048113615	0.481915673667923	0.715511171257774	0.474293240456335	0.88221071325551
AK9	71.8145050109246	0.327029723817024	0.207877679975084	1.57318344064751	0.115676348506136	0.689522057645597
AKAP10	62.6266636738619	0.0659753749626215	0.226370325251578	0.291448867643316	0.770708044852822	0.960836152163031
AKAP11	20.935514739516	0.148162089799819	0.301236793741653	0.491845926121778	0.622828267146032	0.922281653553622
AKAP13	248.622019068438	0.0239961908364569	0.169520252537734	0.141553534030487	0.887432671708049	0.989384463472449
AKAP17A	63.0111890169733	0.00371868154493045	0.227458547045378	0.0163488318783139	0.986956100531318	0.998339931012905
AKAP2	59.0750442356159	0.046176697935533	0.422832424548678	0.109208034329016	0.913037487953566	0.991844480361008
AKAP7	253.03777223648	0.0962258629076092	0.265469558020755	0.362474189602132	0.716997707759157	0.950556316369179
AKAP8	13.0348999951435	0.333848206334085	0.279136354402409	1.19600403555032	0.231694984250637	0.780681092160425
AKAP8L	130.145270158378	-0.0546328155084317	0.192044083545846	-0.284480596848949	0.776042101521652	0.961465477459102
AKAP9	812.516733578094	0.282718966511766	0.307252413366795	0.920152142708345	0.357493259181991	0.847246882326267
AKIP1	366.662605049094	0.0211692510422612	0.1760406765496	0.120252043204893	0.904283492328322	0.990662539313579
AKIRIN1	1874.27414627991	0.102712674493893	0.108626386805486	0.945559154773479	0.344373485583151	0.839996149977977
AKIRIN2	4067.82503084809	0.163529013749967	0.159751586317123	1.02364563332313	0.306002682959926	0.824064526676803
AKR1B1	221.939967448158	0.072669121913783	0.267738473305137	0.271418302407974	0.786069326906115	0.963466240040167
AKR1C1	12.8675784312412	-0.351419438388257	0.483606791236386	-0.726663572051625	0.467432074076882	0.881743384859159
AKR1C3	13.0939911834683	0.674289323212425	0.314357127866505	2.14497863556881	0.0319545552003716	0.589662350070908
AKR1C4	11.4850542191866	-0.11808117580594	0.527548556940735	-0.223829966459761	0.822889611612533	0.971590141802541
AKR1E2	36.5068076671673	0.30412512760889	0.236273150941718	1.28717599268784	0.198032952973751	0.76099834526166
AKR7A2	1150.06069037995	-0.325804211332841	0.25642159657038	-1.27058023072334	0.203878023655275	0.765969197479385
AKT1	52.5965733838186	-0.13251917152768	0.221829356570056	-0.597392399169804	0.550245427212793	0.90784454964394
AKT1S1	25.2976886371415	0.0987767854199791	0.21597696760883	0.457348700250668	0.647420430697113	0.930621158995045
AKT2	60.5722589588123	-0.335012098599697	0.197519840989666	-1.69609339963586	0.0898681934343835	0.676876078335233
AKT3	256.3670470328	-0.211246130835961	0.262510256955595	-0.804715721533481	0.420983745138402	0.869996344441777
AL008729.1	35.8032237306329	0.169196368741165	0.261603599594315	0.646766210417397	0.517783264150862	0.898122284710541
AL009181.1	27.7333717022078	-0.33249245204756	0.235599290789173	-1.41126253365971	0.158167217468803	0.724601583568908
AL021328.1	16.8408730529636	0.0106072599669352	0.331879023347305	0.0319612244846065	0.974502973466472	0.995883091830647
AL021807.1	176.711677129381	0.0934455008789781	0.212789582442318	0.439145092567249	0.660556407321439	0.934300312903675
AL022157.1	26.2086932269584	0.136059082491282	0.287856799937359	0.472662388107177	0.636454064497276	0.927703465808739
AL022328.4	16.8798216210974	-0.476901145495334	0.334703559710382	-1.42484635032861	0.154201620702242	0.723846858048239
AL022329.1	18.6931976756765	-0.370195920884423	0.29648436906281	-1.24861867778937	0.211804577530393	0.768632916174327
AL022344.1	365.353504909676	-0.106245751575421	0.193919097004935	-0.547886996259669	0.583769498264166	0.918457444701644
AL022345.4	1477.10920754199	0.0754940629405978	0.261692104013091	0.288484298084979	0.772976048173523	0.960836152163031
AL023775.1	9.97974753854363	-0.14380632587791	0.281654001226044	-0.51057796179681	0.609646610840434	0.921984156522591
AL031005.1	1131.83226781001	-0.302240897340958	0.223749987946293	-1.350797379321	0.176760347819997	0.744977258472431
AL031282.2	9.0217984705887	-0.0123431667243509	0.345703878769922	-0.0357044496239676	0.971518022529079	0.995883091830647
AL031432.2	10.1069095433577	0.623879656991426	0.457598003668179	1.36337932418915	0.172762993824101	0.740673538560008
AL031590.1	131.282686157276	-0.510329460200739	0.235710872375086	-2.16506542552969	0.0303826752622523	0.589662350070908
AL031599.1	9.85164282728074	0.639268424781105	0.338821483117352	1.88674112072076	0.0591951539494707	0.62516353852807
AL031710.2	9.38991123651698	-0.296265903233674	0.298950784804974	-0.991018984703279	0.321676310185139	0.832063369355757
AL031775.1	14.6595942657787	-0.0755737442958456	0.290543778864222	-0.260111383528067	0.794777857291964	0.96509713970266
AL031777.1	91.5596199966693	0.0208846863468547	0.17472758307697	0.119527128911609	0.904857748334715	0.990662539313579
AL031777.3	280.485330571194	0.00251973694562165	0.213850226283304	0.0117827181640835	0.990598968621122	0.998413992722655
AL034397.3	3846.13576578304	0.165886715286097	0.172263710642671	0.962981202873298	0.335556956485721	0.835497818178521
AL035071.1	16.56928127171	0.222558196139095	0.292831937347861	0.760020229196223	0.447242493071067	0.875756412736719
AL035420.3	12.475120631087	0.0910098601376857	0.320726388891605	0.283761683758563	0.776593019914655	0.961627079554934
AL035587.1	8.98979535774015	-0.516295352852044	0.300876249571515	-1.71597244244872	0.0861670863279991	0.676361180060042
AL035681.1	322.699830365458	-0.0051423012875614	0.153774405971521	-0.0334405537454247	0.973323270521668	0.995883091830647
AL035691.1	12.0433441726109	0.535962253326567	0.34309392620819	1.56214439366479	0.118253976728964	0.68971362825513
AL049557.1	11.1571218492015	-0.551932210146524	0.271713949775775	-2.03129876328394	0.0422246967650998	0.600417029595884
AL049597.2	21.340636653611	0.184352162087838	0.263648612786629	0.699234333681224	0.484405597201767	0.885342989534904
AL049610.1	245.922595976279	0.245763765166398	0.288743709665222	0.851148464675971	0.394686886295836	0.866448582522252
AL049828.1	81.7477556935904	-0.18492062507429	0.237827836680621	-0.777539869408221	0.436840321552213	0.873925877579722
AL049872.1	13.6172589588434	-0.592763441628218	0.283041526462893	-2.09426316002408	0.0362365441535466	0.592412091055479
AL050341.2	113.632959999601	0.362154037325591	0.204929113478368	1.76721614210184	0.0771920373455302	0.664395606016286
AL078621.3	31.5771934896059	0.836155626435817	0.83179540195873	1.0052419434717	0.314780362977664	0.830205448384518
AL079342.1	74.2038152166261	-0.279822509544871	0.191619644606959	-1.46030178752721	0.144207151007539	0.71519107053616
AL080243.1	16.5009080863967	0.248806257810644	0.26658538586378	0.933307941860622	0.350660995811903	0.843991418494382
AL109615.3	58.0312276476687	-0.283941767477874	0.379697525874847	-0.747810423108905	0.454574514212075	0.878652869337295
AL109918.2	18.6150246479534	-0.29403068050113	0.231970993692351	-1.2675320988239	0.204965093673231	0.766087915828802
AL109955.1	129.997069245345	-0.411864066070156	0.193967921969036	-2.12336174914481	0.0337235499352464	0.590679839031787
AL109955.2	129.3430988724	0.338717862411805	0.308319580100463	1.09859342147987	0.271945448434369	0.806332200373533
AL117336.2	32.7907965710904	-0.0348931527808805	0.28974987998796	-0.120425081046903	0.904146424174966	0.990662539313579
AL117379.1	17.8419418732135	-0.0867831304978486	0.258158682482439	-0.336161966986145	0.736748731598802	0.952874164848723
AL118516.1	22.3240204142304	0.933004297864039	0.457121509797334	2.04104221277553	0.0412466314476022	0.598311226478565
AL121601.1	16.2373294110322	-0.136428627559967	0.262436800538736	-0.51985326478567	0.603165851242573	0.921984156522591
AL121603.2	87.1456661006813	-0.197006302636935	0.303524717057312	-0.649061811330957	0.516298424358614	0.896661210232764
AL121772.1	8.338697801732	-0.622199824527939	0.463818965041916	-1.34147128820338	0.179767485641919	0.749276162801748
AL133153.2	9.16666185821415	-0.364053503158759	0.352290770392462	-1.03338927316544	0.301421764346402	0.822433771434057
AL133163.2	14.9411605538728	-0.143206305132017	0.335436837270676	-0.426924801394005	0.669434100448439	0.937742477684562
AL133338.1	10.7532085802584	0.296211247657683	0.46932166726923	0.631147607953415	0.527944014944507	0.900614815576859
AL133444.1	1884.00973351903	-0.404216979457523	0.226895770215193	-1.78150954102914	0.0748292476257818	0.657380323791603
AL133517.1	19.0083667122147	0.10642032923333	0.276460760967652	0.384938277898259	0.700283145327983	0.947999563425494
AL135902.2	17.0469851060828	-0.0800550220476904	0.502783434931911	-0.159223666663823	0.873492658416676	0.987976123662441
AL135905.2	85.0800115334765	0.161166447836127	0.176218938155286	0.914580745538857	0.360411770625995	0.850449900300809
AL135925.1	29.0909217537005	-0.0521939874419391	0.239097722275388	-0.218295628018668	0.827198780661806	0.973134018338774
AL135960.1	198.867917131629	-0.0890619255521001	0.149048244976714	-0.597537566215653	0.550148533797429	0.90784454964394
AL136295.7	8.37549344813896	-0.00233830805770625	0.281754005650488	-0.00829911202968625	0.993378342654623	0.998574736650055
AL136320.1	55.7305715576198	0.179819530780147	0.239752699560517	0.750020880306117	0.453242129168672	0.878640951853062
AL136368.1	11.6286333785353	0.253933597611039	0.284084239890973	0.893867247646313	0.371392923505429	0.857403993493081
AL136382.1	15.905880343904	-0.141701586150239	0.386183922751308	-0.366927719674885	0.713672934117207	0.949822320150373
AL137024.1	49.325940252336	0.186793674427271	0.362693401399398	0.515018121935926	0.606540356621097	0.921984156522591
AL137060.1	58.0680015012637	0.223290185848053	0.191449376809825	1.16631450866438	0.243487309283034	0.787103747315011
AL137847.2	62.1850251720371	0.293579707678849	0.296135155484337	0.991370670593609	0.321504616244947	0.832063369355757
AL138689.2	10.2943283577179	-0.16241029882449	0.43614278270191	-0.372378737573866	0.709610882438979	0.948552831112856
AL138720.1	13.1986581827475	0.0652498791610044	0.434127245249709	0.15030127658418	0.880526925863229	0.988269481983577
AL138756.1	109.278163399199	0.120183119269895	0.239791927165944	0.501197520243142	0.616232119332099	0.921984156522591
AL138799.1	16.8206746195047	-0.00391289106946223	0.27738839883258	-0.0141061813901737	0.988745268910698	0.998339931012905
AL138930.1	83.9573208614228	0.149445969432323	0.204923414768807	0.729277177041613	0.465832130169093	0.881743384859159
AL138995.1	271.032344441177	0.304058653380753	0.246324581219365	1.23438209810645	0.217060556597094	0.773225872402072
AL139011.1	39.454260040989	0.0571300318542268	0.247212354642607	0.231096993258364	0.817239450937535	0.970885288948314
AL139095.4	19.3538160732573	0.366231365185586	0.334112951096383	1.0961304073482	0.273021709404982	0.806760157040916
AL139220.2	19.3690902225979	-0.0199832740305112	0.26206267299015	-0.0762537976221523	0.939217182924516	0.992632103499354
AL139246.2	34.1350510603946	-0.309532622061585	0.335385391334945	-0.922916233260913	0.35605086027327	0.846800220046876
AL139246.3	40.8461355148746	-0.333428786836558	0.377104285201353	-0.884181909146234	0.376598022519123	0.85837286094011
AL139246.5	83.8497469094916	-0.114395040482583	0.23783787981768	-0.480979062587821	0.630531379507429	0.924875425334092
AL139260.1	15.9998330489265	-0.327543650873461	0.274405071031483	-1.19365013788642	0.232614852705611	0.780681092160425
AL139289.2	27.6838508995032	0.116209314747366	0.255921936898303	0.454081100494111	0.649770455671824	0.931812734602208
AL157756.1	76.7252630152103	-0.291572823717311	0.221815679016242	-1.31448247937406	0.188683890379054	0.757604983605826
AL157895.1	6647.14269828572	-0.539921240029031	0.401959922033078	-1.34322157616649	0.179200237197439	0.749276162801748
AL158063.1	15.998262194286	-0.382513510438257	0.42354324593875	-0.903127399872582	0.366458283484782	0.853942271288954
AL158152.1	18.7093730114874	0.615565950488792	0.284772149560908	2.1616086806169	0.0306483517947485	0.589662350070908
AL158206.1	972.54584465407	-0.0600331251725503	0.208386684329297	-0.28808522658619	0.773281500948816	0.960836152163031
AL158801.5	18.2367674972981	0.237590736512901	0.225786711825949	1.05227953669856	0.292671317366052	0.818165017951313
AL160191.1	19.7953636913501	-0.0635299020459768	0.240439392036694	-0.264224183515991	0.791607177290254	0.964805258551831
AL160191.3	17.3125318891862	-0.340641773079681	0.345748201071616	-0.985230789412329	0.324510720084235	0.833590645412277
AL160396.1	26.2224293319111	0.140402821620046	0.304214399841426	0.461525889942199	0.644421351049276	0.929712534065036
AL161937.1	8.21005173275763	-0.0373988774544999	0.379388136912435	-0.0985768236162107	0.921474272450413	0.992550978042466
AL162424.1	3400.45316532371	-0.114434174959926	0.127292913444685	-0.898983076616065	0.368661674952059	0.855184618203173
AL162458.1	27.176601269536	-0.253985058971895	0.22589585562385	-1.12434581090685	0.260866351070255	0.796388252610781
AL162727.2	12.5851871308797	0.235549557885818	0.31472294779034	0.748434645581468	0.454198031620603	0.878652869337295
AL163051.2	11.5279168309099	0.184297663110643	0.361431524661825	0.509910316437068	0.610114294079351	0.921984156522591
AL353147.1	50.424000564993	0.340751335020563	0.260314370117819	1.30899932595476	0.190534579058924	0.757625956773482
AL353708.3	28.5833735263494	0.282039516454476	0.245615494296891	1.14829692345694	0.250846008749319	0.790666803688079
AL353743.1	66.9746338630146	0.575681539921672	0.182693867342648	3.15107205455323	0.00162672353655935	0.341276061957442
AL354714.2	29.2184769664503	0.0439988968440923	0.172183478381247	0.25553495177203	0.798309951805964	0.965602404605963
AL354744.1	9.97702131566723	-0.203390069713697	0.33768255294441	-0.602311454767931	0.546966837398585	0.906779898096369
AL354920.1	21.1678655084673	0.542074488700058	0.26978768148748	2.00926330554204	0.0445092172115809	0.600417029595884
AL355001.2	18.5664999196231	-0.149003401204713	0.285132517953393	-0.52257596669163	0.601269368808909	0.921984156522591
AL355073.1	1307.83992948989	-0.0805824964449743	0.199083385060991	-0.40476756219655	0.685648374597835	0.941566918278286
AL355075.5	103.971364660626	-0.224079579755351	0.293799172850211	-0.762696428248947	0.445644461196811	0.875294879579988
AL355103.1	12.1695567551692	0.319435010822772	0.314248621824629	1.01650409464974	0.309389398630621	0.826583469835077
AL355388.2	11.9178283643216	-0.212839326726114	0.276008242577844	-0.771133951429318	0.440627538310054	0.873925877579722
AL355512.1	43.4450807135776	-0.731709707128193	0.457648664306866	-1.59884593618646	0.109854839300922	0.6882242630212
AL355864.1	45.3292370005739	0.222079621605756	0.33131518185918	0.670297148351467	0.502668384617855	0.893015966599998
AL356124.1	9.69452209860773	0.35608139031191	0.298368781326992	1.19342710295709	0.232702145665944	0.780681092160425
AL356489.2	19.8564786583744	-0.204952508796787	0.397009571418292	-0.516240724536204	0.605686290261672	0.921984156522591
AL356512.1	25.8686001842442	0.182511852458635	0.336514861303041	0.542358966709281	0.587571241287794	0.918985503704844
AL356804.1	33.058034721219	0.234291836602316	0.368647498189147	0.635544355388801	0.52507344772683	0.900614815576859
AL356968.2	8.70758182073842	-0.0791038706566275	0.402438936262346	-0.196561176190617	0.844170954739289	0.977792987532383
AL357060.1	66.1967034571018	-0.30911197894692	0.248590406529485	-1.24345900255108	0.213698739491691	0.771113775947567
AL359091.4	13.267476800835	-0.358553382760742	0.27244635564732	-1.31605130818812	0.188156822225965	0.75735640557291
AL359513.1	28.0344189257298	0.47435601523146	0.277649060438242	1.70847333134402	0.0875485506792097	0.676876078335233
AL359636.2	82.1477926383309	-0.9648763724605	0.595301570863406	-1.62081946308503	0.105056363092159	0.68620161772718
AL359644.1	1319.96803604729	0.0222168468118317	0.142693125331784	0.155696686579497	0.87627210904617	0.988269481983577
AL359837.1	12.7539847943049	-0.40906659232907	0.241826865296076	-1.69156802255298	0.0907283678600138	0.676876078335233
AL365205.1	26.4228416828677	-0.166416045819318	0.199436806308598	-0.834429957536598	0.404038741712639	0.867523737889697
AL365223.1	9.61497420270089	-0.0750560369364357	0.374506214995201	-0.200413328086952	0.84115733663455	0.976966593934481
AL365361.1	195.266524039086	-0.00700316765252321	0.209220474544719	-0.0334726688091243	0.973297660745271	0.995883091830647
AL365434.2	16.1765291021642	0.697106216680543	0.353229276113008	1.97352332839342	0.04843596940144	0.608558967069286
AL390036.1	92.0756717059693	0.00596914325723332	0.220293945874463	0.0270962655534569	0.978382953325197	0.996679071600849
AL390728.4	34.419638984793	-0.097603376138264	0.238468952942402	-0.409291754477735	0.682325565881255	0.941229332904627
AL390957.1	42.4090072372084	0.697811895460836	0.322543007566372	2.16346930205034	0.0305051023401746	0.589662350070908
AL391001.1	70.7613639731932	0.165766093448691	0.282633440633485	0.586505592109511	0.557535804708533	0.908607027563652
AL391261.3	50.1691068904411	0.0376799996105719	0.241380527613915	0.156102068311163	0.875952568074242	0.988269481983577
AL391422.4	45.1364518871734	-0.154319383401703	0.248177458081418	-0.621810637415248	0.534066390850269	0.903840391983014
AL392172.1	11.1205658853444	-0.301469344559727	0.343056962728808	-0.87877343214877	0.379524134201067	0.859692650835476
AL441992.1	189.317709188647	0.267676199233204	0.184430295190146	1.45136784039321	0.146677459832041	0.718677948955252
AL442128.1	38.2281274619112	-0.0317930143116803	0.401038316106507	-0.0792767499633048	0.936812498928702	0.992550978042466
AL445224.1	29.1957804206987	0.457371551117415	0.283360349473115	1.61409862730569	0.106506035095684	0.687408796073408
AL445248.1	10.8820558605946	0.458112421466853	0.296519113343844	1.54496759517699	0.122354101717826	0.694990526364874
AL445524.1	12.04722493275	0.47639773445434	0.306202283081112	1.55582685295702	0.119749270878737	0.690325737527746
AL450468.1	39.5995597342241	-0.404178931156173	0.340525835961806	-1.18692589070248	0.235256853826592	0.783550739499322
AL450468.2	120.24030658563	-0.237268130982143	0.214846020515776	-1.10436362941486	0.269435431275499	0.804604970448996
AL450998.2	84.1051242061508	-0.123653308091458	0.168074196719853	-0.735706673033004	0.461909227760388	0.880454765899102
AL451064.1	10.5142378283587	0.356354704943692	0.32488405782153	1.09686731732294	0.272699397570125	0.806497850914892
AL451069.1	45.5728315929511	0.444866830598697	0.218465891609273	2.03632167622002	0.041718064588684	0.600417029595884
AL451164.1	53.5742673036529	0.160219468149754	0.251831975889781	0.636215744977028	0.524635812173527	0.900574108087012
AL451165.2	299.211356383703	0.00390752251439524	0.178780169328185	0.0218565768735919	0.98256236312706	0.997785460967448
AL512343.2	13.3831779463785	-0.0618448014089743	0.291534525534701	-0.212135428198582	0.832001380926268	0.974823711208674
AL512598.1	31.927537375067	0.202708824226728	0.176930335576231	1.14569852346993	0.251919915011709	0.790666803688079
AL512598.2	16.0965970628908	-0.00735646611463589	0.232705433833486	-0.0316127818480589	0.974780850044493	0.995883091830647
AL512646.1	386.75967820089	-0.408290661823485	0.345634846935953	-1.18127748241526	0.237492509533533	0.784674242635183
AL513122.2	11.5506641000697	0.466562518539129	0.479989297698323	0.97202691971763	0.331037156491189	0.834894505828109
AL513550.1	16.1545726388494	0.26367383735487	0.386602289256001	0.682028649810375	0.495220835076341	0.889129089306972
AL583722.1	380.78246349341	0.030703867384735	0.428513152639032	0.0716521002812697	0.942878776563448	0.992632103499354
AL583722.3	21.2657548907699	-0.209349552141885	0.421964870522303	-0.49613028658702	0.619802492210177	0.921984156522591
AL590139.1	43.5492585352496	-0.110162699524618	0.18962295512914	-0.580956559028378	0.561269731765878	0.909294197283726
AL590233.1	19.9124802668639	-0.0195783599026637	0.272814739380468	-0.0717643040369592	0.942789480796925	0.992632103499354
AL590428.1	98.7732089583402	0.0352292277627701	0.37781170819791	0.093245463278009	0.925708557222111	0.992550978042466
AL590609.2	275.886281054386	0.00464389958092052	0.17263521910241	0.0269000705943188	0.978539437212718	0.996679071600849
AL590867.2	18.0571621111275	0.0153878125400782	0.208271940787572	0.0738832724268558	0.94110326613636	0.992632103499354
AL591485.1	15.8959445646605	0.328938553144193	0.332866836925622	0.988198632769457	0.323055377648736	0.832259489517537
AL591806.3	10.64738029933	-0.494867420977129	0.287610065603344	-1.72061926949255	0.0853199344518596	0.676361180060042
AL591848.4	114.031588073113	0.460737212391902	0.273020916453306	1.68755280136458	0.0914971060187528	0.676876078335233
AL592148.3	14.9309803015718	-0.122194115953578	0.356185733855404	-0.343062914482655	0.731551129899711	0.952615700878469
AL603840.1	1344.13092832426	-0.0632987271901909	0.22324467552812	-0.283539694912982	0.77676315741304	0.961627079554934
AL606491.1	12.0548823407896	-0.54528613078903	0.384569072448067	-1.41791467347564	0.156215677840219	0.724519577503807
AL606834.1	17.74022842433	0.530430962306065	0.277588677149445	1.91085230043622	0.0560235643826711	0.622437876980393
AL627402.1	238.270017778563	0.0608694016823732	0.177800571163388	0.342346491263168	0.732090151935501	0.952874164848723
AL645568.1	14.4180931965267	0.295441574755689	0.31619998148151	0.934350386016596	0.350123181383159	0.843991418494382
AL662844.4	234.351805489215	-0.383344706329425	0.224841443463303	-1.70495572535315	0.0882026821218571	0.676876078335233
AL662884.3	16.6553581355637	-0.336062353505893	0.278847864161878	-1.20518173777656	0.228133150794876	0.779061526012872
AL669831.4	32.9055114350435	0.410410313118035	0.484391217591248	0.847270343089412	0.396844453032768	0.867015608823943
AL671883.2	28.8173017789121	-0.0489820608983544	0.340776697044528	-0.143736532818011	0.885708521713589	0.989384463472449
AL672207.1	20.8270580605299	0.245917047834509	0.194735371180041	1.26282681129946	0.206651427022833	0.766331931601364
AL691432.2	17.5857585825789	0.0180410651031071	0.278009792129842	0.0648936318569714	0.948258690950371	0.993457265239671
AL731557.1	5168.2054682849	-0.149542453859406	0.146099771773304	-1.02356391145801	0.306041298194449	0.824064526676803
AL954642.1	125.741885100803	-0.484643293658814	0.365876548123108	-1.32460879535724	0.185300937206127	0.75688337544234
AL954650.1	316.131675684007	-0.13755717552047	0.172764825798865	-0.796210541609993	0.425909671411336	0.871204229558161
ALAD	58.869670485919	-0.387995165582044	0.256541666558197	-1.51240603831513	0.130430599740564	0.707090193599093
ALAS1	24.101473429227	0.413163077625885	0.318388837476191	1.29766822512043	0.194401366915511	0.759339045740753
ALAS2	97.9834954611204	-2.80758873978218	0.841224100006917	-3.33750392999808	0.000845345263787049	0.305858440071692
ALCAM	103.089641524891	-0.0264293950050912	0.255718550971401	-0.10335345208509	0.917682454087248	0.992550978042466
ALDH16A1	76.3949740063139	-0.053748558599042	0.1816693915282	-0.295859187653516	0.767337619970328	0.960484624353713
ALDH1A2	50.4501187121382	-0.15512885682224	0.227389274845248	-0.682217122719679	0.495101669120327	0.889129089306972
ALDH2	52.807242934797	0.146832434854697	0.267725446758259	0.54844407445243	0.583387020115759	0.918457444701644
ALDH9A1	460.798664917432	0.238722858586613	0.314195541173155	0.759790726804273	0.447379686789546	0.875756412736719
ALDOA	924.574702611833	0.00471216831521527	0.135107437637795	0.0348771940139073	0.97217766608753	0.995883091830647
ALDOC	60.9660903457179	0.172566848491543	0.271951618067045	0.634549813375261	0.525722068723968	0.900614815576859
ALG10	55.5802671911526	-0.355615099740226	0.263040613408235	-1.35193989678057	0.176394543151287	0.744570989397796
ALG11	56.1254209473055	0.321238845037096	0.230307664586241	1.39482481234056	0.163068674680581	0.729618072753273
ALG12	18.3375002625041	0.171052465654859	0.278042361293136	0.615202895196683	0.538420736032563	0.906020648276321
ALG13	74.0172207299001	0.0355145640939065	0.153501750997212	0.231362599209383	0.817033118455424	0.970885288948314
ALG1L2	29.973152284946	-0.0717691981311028	0.299738401742103	-0.239439450247198	0.810764842609425	0.96899067380069
ALG1L6P	25.8938950032309	-0.229372773620477	0.362878221799387	-0.632092971804968	0.527326127438875	0.900614815576859
ALG2	11.7965624523425	0.343560639512056	0.419659509485439	0.818665207737839	0.412977452178438	0.869705097359297
ALG3	36.8655696081558	-0.0605927469992455	0.231687978769255	-0.261527366767663	0.79368584803427	0.965088007150459
ALG8	62.828485179571	0.0555355155271164	0.237703020334052	0.233634033968397	0.815269103572372	0.970885288948314
ALKAL2	44.3609694154986	-0.506795516911737	0.302739790764538	-1.67403008250708	0.0941246873222226	0.677600641452316
ALKBH3	68.3675705619472	0.10477382822232	0.301386609062248	0.347639294752742	0.728111091831475	0.952252580424572
ALKBH4	9.87959459215459	0.0507510818099568	0.342473607729135	0.148189760216782	0.882193012758238	0.988269481983577
ALKBH5	584.844717569876	-0.305063327216673	0.180525664211067	-1.68986126460113	0.0910544997223502	0.676876078335233
ALKBH6	10.0287260677842	-0.0768586507724821	0.332266832317015	-0.2313160487206	0.817069279673102	0.970885288948314
ALKBH7	39.6624594280438	-0.237286957181945	0.238830563361409	-0.993536814728656	0.320448418824003	0.831102238650872
ALMS1	23.5370251874371	0.254401052317299	0.252756882129207	1.00650494726095	0.314172733018653	0.830174040805847
ALOX12	8837.058784598	-0.121461150476922	0.149596249705871	-0.811926440106176	0.416833841886175	0.869705097359297
ALOX12-AS1	275.816509074853	-0.169052979055482	0.160021956155781	-1.05643614861769	0.290768998120229	0.818165017951313
ALOX5	74.9113451558905	0.596615063615037	0.489980354955473	1.21763057963672	0.223364388373834	0.776959723235418
ALOX5AP	102.081075112114	1.11655763534968	0.508294649877902	2.19667398745569	0.0280437379327189	0.587538873903137
ALPL	50.7313428283587	0.560915673869127	0.616765914230189	0.909446616499922	0.363114424486931	0.851801413919177
ALS2	16.2448110271827	-0.0682117165473807	0.32051990207375	-0.212815853574315	0.831470597628884	0.974657516131939
ALS2CR12	13.8400699801645	0.261831848839193	0.320393731014283	0.81721901365018	0.413803278583303	0.869705097359297
AMD1	5790.41881411752	0.0713310271477028	0.187735260510607	0.37995540610589	0.703978517825726	0.948552831112856
AMDHD2	51.3060705020798	-0.0874224815154855	0.211176994960812	-0.41397729677756	0.678890733738975	0.940288606596716
AMFR	1197.15370808865	-0.425794350041049	0.24951581576122	-1.70648240770647	0.0879182990057889	0.676876078335233
AMHR2	15.3880121158886	0.568828400659367	0.490744628251348	1.15911284181806	0.246410192020617	0.788206013703147
AMIGO2	1083.42985893942	0.0532406807825868	0.158157310662243	0.336631171582617	0.736394954791502	0.952874164848723
AMMECR1	84.330248409387	0.0973559408851653	0.216256984402226	0.450186342671312	0.652576083095386	0.933333652801095
AMMECR1L	24.1987056562364	0.307387852962748	0.237403116425361	1.29479282998119	0.195391706080078	0.760727230606623
AMN1	454.648464777384	0.318631412005766	0.23439905454385	1.35935451030652	0.174034278507714	0.741156493848753
AMOTL1	67.6609725397992	0.490998582658307	0.333200113956254	1.47358467807358	0.140593449218031	0.714913563233724
AMPD2	959.382603215684	-0.241389928861779	0.14750441463529	-1.63649291079609	0.101736468191047	0.685210562818654
AMPD3	23.6817967368963	0.196787173883403	0.405969139981827	0.484734317224733	0.627864820177427	0.924875425334092
AMZ2	568.795993199633	0.0306410512066263	0.123568664240774	0.24796781121565	0.804159312054767	0.967872608870632
AMZ2P1	242.355483803292	0.195498211678338	0.189645593154323	1.03086082005213	0.302606092087964	0.822433771434057
ANAPC11	490.152950709929	-0.202776483069289	0.140761606593786	-1.44056669979953	0.149707133810308	0.720647383181649
ANAPC13	152.317249390276	0.42365564035592	0.22676929789866	1.86822309846039	0.0617309804545927	0.625570485540369
ANAPC15	59.3322139884958	-0.158960262236143	0.167320385424115	-0.950035238283841	0.342094347706376	0.838206424438221
ANAPC16	217.544381357415	0.280986482020182	0.188831706817709	1.48802596108203	0.136744047280678	0.713877867231747
ANAPC4	14.8446116722954	0.424672084532856	0.344463775601779	1.23284976421963	0.217631820816674	0.773225872402072
ANAPC5	6177.30726451683	-0.0613603010729688	0.141451801900576	-0.433789462195031	0.66444133454644	0.935696611962544
ANGEL2	39.3569558313711	-0.0823528663831949	0.193203250962175	-0.426249899901104	0.669925760237543	0.937742477684562
ANGPT1	1099.12742826394	0.0159699107028227	0.201248202794256	0.0793543022053687	0.936750815521286	0.992550978042466
ANGPT4	25.1043050850492	-0.449376370094794	0.28640211343325	-1.56903999313374	0.116638620489179	0.689522057645597
ANK1	2950.65867105708	0.0499469331741848	0.186598898673022	0.267670031974342	0.788953319326755	0.963709205016142
ANK3	122.724990869526	-0.0887775318389204	0.33095448306704	-0.268246953527253	0.788509235182749	0.963709205016142
ANKAR	16.3668023739952	-0.267709823690876	0.355070400582367	-0.753962659945164	0.450871643491442	0.877477637115293
ANKDD1B	551.153173881992	0.112889354165243	0.299270202951974	0.377215483037445	0.706013474956602	0.948552831112856
ANKEF1	8.40923290890528	0.61015553845723	0.467744211518276	1.30446411400089	0.192075387406215	0.757625956773482
ANKFY1	23.8670979468501	0.33930963953315	0.368476441353624	0.920844866734689	0.357131426614099	0.846800220046876
ANKH	183.781187998157	-0.136258703125769	0.253789876357588	-0.536895738637665	0.591339634711067	0.920572492630545
ANKIB1	81.8424911887807	0.00736863020582403	0.216604227983591	0.0340188659954608	0.972862106518696	0.995883091830647
ANKLE2	161.876735783438	-0.235169655477096	0.154255998278237	-1.52454139937503	0.127373523340306	0.701239513940624
ANKMY1	122.714716409075	-0.179389747356636	0.201615473360507	-0.889761804322783	0.37359379994423	0.858067898408542
ANKMY2	89.3809484263584	-0.0833343282964312	0.200812998823157	-0.41498473099253	0.678153080865154	0.940288606596716
ANKRA2	24.872819719202	0.242850627377247	0.254416403474661	0.95453997486225	0.339810384592279	0.836271210236818
ANKRD10	1288.39145628109	-0.253049450209239	0.132529808508537	-1.90937761894479	0.0562133958406416	0.622437876980393
ANKRD11	750.211707981869	-0.490188700994857	0.184397469550132	-2.65832661473475	0.0078529746547593	0.487018308579228
ANKRD12	348.91570055274	0.087416692441134	0.216229064961998	0.404278178127892	0.686008170474164	0.941566918278286
ANKRD13A	350.940830223162	0.0242718480502089	0.11797135288631	0.205743576354506	0.836991217664317	0.975534385114771
ANKRD13C	17.5241850037713	0.145501570835295	0.242209834203948	0.600725281504375	0.548022977417031	0.906805070485607
ANKRD13D	45.9969645716072	0.0911960799999136	0.297891466302148	0.306138611931281	0.759499110254763	0.957889035045473
ANKRD17	73.2114710221824	0.0197389462399992	0.175494662800702	0.112476048701353	0.910445959589488	0.991433126655859
ANKRD18DP	69.9324788575828	-0.0085912244682899	0.264191283505168	-0.032518955032526	0.974058200092961	0.995883091830647
ANKRD27	208.824057036226	0.058661626241613	0.150315703131973	0.390256141037438	0.696347151524935	0.946911932523259
ANKRD28	9002.22949391638	0.136933911961011	0.162352575362184	0.843435416133877	0.398984971587101	0.867523737889697
ANKRD33B	513.859532957035	-0.233657412510123	0.159601160864215	-1.46400822678798	0.14319170055061	0.714913563233724
ANKRD34A	11.172518090985	-0.346993360287423	0.396594028609234	-0.874933396007625	0.381610146659093	0.860385838123858
ANKRD36	17.8404577745855	0.026886078002372	0.305952318937942	0.0878766929948501	0.929974681221516	0.992550978042466
ANKRD36BP2	15.0732491098175	-0.0143938130919756	0.445716386472743	-0.0322936592165338	0.974237865781357	0.995883091830647
ANKRD36C	54.5066177587946	0.172769785331129	0.276732926274524	0.624319583712055	0.532417725167206	0.901910763729842
ANKRD40	20.7671619703858	-0.424103922271441	0.300330976850818	-1.4121218088073	0.157914098283249	0.724595033409608
ANKRD44	34.367561025604	0.44854870880591	0.607961971871788	0.737790732905419	0.460641625550755	0.880454765899102
ANKRD49	31.9528104073265	0.838793177430882	0.29120333097935	2.88043812757884	0.00397122889353059	0.41714983936452
ANKRD50	20.2248003842319	-0.372324167331784	0.41952717750282	-0.887485215017521	0.374817722774795	0.858067898408542
ANKRD52	47.8921406563938	-0.207801981123828	0.270305876427085	-0.768766050781299	0.442032206077254	0.873925877579722
ANKRD54	60.9929361317363	-0.0763982903040431	0.197608592882135	-0.386614211405327	0.699041835394541	0.947714647032722
ANKRD55	1636.81549648697	-0.194693786230022	0.218361113146506	-0.891613819990906	0.372599960067635	0.858067898408542
ANKRD6	26.1648255925603	0.01270838401995	0.253338088239095	0.0501637322215684	0.959991912643465	0.995133840378016
ANKRD9	722.951567970942	-0.897783052603844	0.275263479367214	-3.2615407415023	0.00110808507907071	0.341276061957442
ANKS1A	104.121966114803	0.00344256346881577	0.191518579315825	0.0179750887935461	0.985658726463431	0.998339931012905
ANKZF1	23.8438613344865	-0.0117838663718847	0.301966803213747	-0.0390237146814564	0.968871481429949	0.995883091830647
ANO10	44.6645681962133	-0.0730410135323931	0.178005915456768	-0.410329136225433	0.681564521575222	0.941035855137048
ANO2	111.365294379676	-0.0402435386526617	0.208997796630345	-0.192554846517548	0.847307610295133	0.97840993439399
ANO6	28786.4339216666	0.0196391533474501	0.0974035421136878	0.201626685449771	0.840208581687272	0.976775226797485
ANO7L1	31.0830698482218	-0.428040037723681	0.254574107325532	-1.68139659693015	0.0926859061046896	0.677600641452316
ANP32A	72.458581219321	0.188516638919402	0.165778481301017	1.13715988613201	0.255471452785354	0.793039084157232
ANP32B	1235.93892169523	0.242115725664564	0.165865985393827	1.45970691392628	0.144370640914864	0.71519107053616
ANP32E	44.9123887246918	-0.0355256223299276	0.287101392870816	-0.123738941057359	0.901521978075265	0.990662539313579
ANPEP	38.0472468946779	1.0745500297291	0.701315673902937	1.53219166448833	0.12547514488028	0.699239412627183
ANTXR2	698.868503190616	0.212051076530512	0.184801288426442	1.14745453528002	0.251193813143979	0.790666803688079
ANXA1	57.1299436662875	0.0878732858228974	0.37919896050728	0.23173398393641	0.816744634387203	0.970885288948314
ANXA11	2263.38766369553	-0.104672427901846	0.145614507385582	-0.718832414305243	0.472244183105163	0.882184566611446
ANXA2	84.0588418716942	-0.210728380155007	0.329986907753173	-0.638596184284469	0.523085664222096	0.900458946598507
ANXA3	1972.55843731258	-0.256390272950776	0.456699882119805	-0.56139772088559	0.574526437381613	0.915137549553653
ANXA4	398.790249207569	0.0868729536064251	0.169608642738455	0.512196502511889	0.608513490640636	0.921984156522591
ANXA5	395.790154710784	-0.349941964666008	0.432706436993842	-0.808728354256001	0.41867141495144	0.869705097359297
ANXA6	24.6810422069574	-0.233095851241038	0.474557470313467	-0.491185716847039	0.623295100149717	0.922281653553622
ANXA7	2363.38709182591	-0.0798052090932051	0.102177667961655	-0.781043555654003	0.434776877849903	0.873925877579722
ANXA9	51.2799984732924	0.112793375281115	0.185743775111537	0.60725251876346	0.543683343501016	0.906284472221768
AOAH	24.7942912680205	0.612513258084317	0.48406265523499	1.2653594559716	0.20574250215	0.766331931601364
AP000487.1	527.95797212363	0.0333391843088485	0.125081183411879	0.266540365220771	0.789823076415467	0.964067995360778
AP000547.3	3010.20480341308	-0.0973867056399199	0.156719608195171	-0.621407281204018	0.534331682520849	0.903840391983014
AP000569.1	8.74997737355874	0.168036373768063	0.359166495568262	0.467850915498676	0.639891206901315	0.929712534065036
AP000646.1	8.0123215006115	0.729591829009193	0.415868453111364	1.75438127982701	0.0793651968419332	0.670690837325991
AP000759.1	14.7622497171254	-0.40906264567543	0.264079928016322	-1.54901074363421	0.121379137432699	0.694641355348585
AP000763.2	252.182267574914	0.671985358422816	0.317962212004789	2.1134126416654	0.0345654648871978	0.591785617727698
AP000769.1	21.2003497948218	-0.523209654161301	0.277763138400712	-1.8836540268583	0.0596117887854914	0.62516353852807
AP000785.1	56.4056488737147	-0.191929772051707	0.306852995942822	-0.62547791479758	0.53165743898446	0.901538191536051
AP000787.1	310.957189835554	-0.160449237620905	0.15149315579917	-1.05911872239039	0.289545714386313	0.817558422006642
AP000808.1	36.7635124563776	0.146932263676969	0.314209437855883	0.467625239647837	0.640052612246427	0.929712534065036
AP000866.2	636.810620185752	0.03808526586806	0.136091537501502	0.279850360773826	0.779592312390546	0.962220772228341
AP000894.4	470.573415840593	0.445678234764114	0.242041704328188	1.84132827853423	0.0655734660993459	0.63946951002876
AP000944.1	14.8890257242725	-0.708490612993828	0.336577932998068	-2.10498236376624	0.0352928432767596	0.591785617727698
AP001000.1	336.163104543032	-0.186371249969995	0.182749172916911	-1.01981993677603	0.307813866075307	0.825654491402985
AP001033.1	1059.07552338562	0.00173751608670029	0.157957370595228	0.0109999051019452	0.99122352253846	0.998413992722655
AP001122.1	429.501888589726	0.0563257806784419	0.133372216392789	0.422320196828394	0.67279131821468	0.939224362148801
AP001189.1	13301.2422652702	-0.372940515568675	0.19126507659278	-1.94986205643123	0.0511925626675806	0.608558967069286
AP001189.3	1305.44565123257	-0.380732892128051	0.211632268150456	-1.79903043829486	0.0720138659705487	0.649696566604079
AP001189.4	46.8988610948788	-0.52812859861832	0.279902493718441	-1.88683063020358	0.0591831098755131	0.62516353852807
AP001189.5	1047.27966531771	-0.322790691524911	0.19076969289475	-1.69204388090617	0.0906376072656735	0.676876078335233
AP001189.6	50.0129762174611	-0.228690385271122	0.218581931129389	-1.0462456072627	0.295447651149099	0.818954941442249
AP001362.2	31.3308679851582	-0.107642121818737	0.215934653468614	-0.498493966066369	0.618135921075446	0.921984156522591
AP001372.2	40.113233349212	0.310093492283341	0.306317514296603	1.01232700649001	0.311381726233927	0.827949941093966
AP001453.2	14.4355229123103	0.536496739422023	0.361887031885011	1.48249782985452	0.138207880603932	0.714460587376422
AP001596.1	24.8785007514422	1.37105918058001	0.526096578217842	2.60609788648405	0.00915802852784736	0.494434051817594
AP001636.1	550.952467516681	0.100620288647957	0.155868091442765	0.645547704578811	0.518572314292051	0.898852544059447
AP001636.2	197.652846313012	0.136108561922859	0.141135458033801	0.964382472123071	0.334854206625121	0.835497818178521
AP001636.3	2148.45073811914	-0.0426456776406966	0.117822410731108	-0.36194877847154	0.717390307695535	0.950556316369179
AP001816.1	11.7786275952169	0.0868343366960547	0.297681267030893	0.291702388807164	0.770514182617898	0.960836152163031
AP002026.1	56.5154411249802	-0.423249182327606	0.273046228878794	-1.55010081650125	0.121117320119562	0.693956070526689
AP002360.1	17.5396841577447	0.094094858957147	0.25024776793967	0.376006786121791	0.706911851012244	0.948552831112856
AP002381.2	26.8984740021908	-0.110388196118793	0.220981143844844	-0.499536721541723	0.617401323788163	0.921984156522591
AP002387.2	81.9566806685608	0.21641136719536	0.28238246172552	0.766376799298943	0.44345213346222	0.874984710721391
AP002444.1	66.9296249913035	0.240743184744469	0.273241895694179	0.881062489091779	0.378283998627918	0.859109361498559
AP002478.1	1833.58572965535	0.157935818309956	0.201404149129529	0.784173608103691	0.432938248906437	0.873925877579722
AP002748.3	13.8704125883534	0.248582501231251	0.42080294915189	0.590733743031646	0.554698835315512	0.908607027563652
AP002762.1	120.919734964006	-0.0382479525759961	0.213110115839105	-0.179475068207803	0.857564692159149	0.980840093547325
AP002851.1	11.2492529398798	0.308131431473688	0.350082252320096	0.880168673023588	0.378767941444804	0.859109361498559
AP003049.2	424.817494683936	0.0830328230592773	0.244682017169658	0.33934992043859	0.734346140226286	0.952874164848723
AP003068.2	5722.99890839891	0.106538202917026	0.193563155313688	0.550405384456409	0.582041356362529	0.918457444701644
AP003080.1	9.76502370194376	-0.00464522484730089	0.414052220890248	-0.0112189347452678	0.991048772952105	0.998413992722655
AP003108.2	11.5874241774975	-0.142193134241913	0.235842185418149	-0.60291645444942	0.546564269095301	0.906779898096369
AP003175.1	16.2661767370826	-0.680465376779513	0.485918794234754	-1.40036850776916	0.161402995462219	0.728849480444126
AP003469.1	45.5811964263594	-0.127368053214194	0.20222851891322	-0.629822410304304	0.528810781622474	0.900614815576859
AP003469.2	74.9199749572202	-0.387661466461502	0.21934007277503	-1.76739918774037	0.0771613988889249	0.664395606016286
AP003469.3	68.4170456639944	0.228660228827921	0.178020072142613	1.28446318482974	0.19897993709702	0.761229410032143
AP003733.4	19.0055289427029	-0.258718902180243	0.264235766290855	-0.9791214331502	0.3275199826235	0.834505444821432
AP005131.7	32.2984213055818	0.0631898890142307	0.29873977494502	0.211521512412802	0.832480347467639	0.974992222024202
AP005209.1	94.636072918782	-0.366447376565794	0.260504649381286	-1.4066826731735	0.159521505862845	0.726908388698213
AP005233.2	47.8947311681506	-0.812111712641244	0.237103142152346	-3.42514108108883	0.000614480243977829	0.291808985318087
AP005329.2	61.0429933343302	0.0634858104997855	0.176196693393441	0.360312156131239	0.718613709707693	0.950556316369179
AP1AR	11.3146136784479	0.103269218645971	0.392055072540985	0.263404878239843	0.792238531041146	0.964805258551831
AP1B1	1202.33679086553	0.091023274569852	0.23585118187886	0.385935206449821	0.699544655760713	0.947714647032722
AP1G1	419.704744200208	-0.198049629061009	0.27455460803354	-0.721348770940371	0.470694957238667	0.882184566611446
AP1G2	16.7272261326517	0.156552783324059	0.367112470190928	0.426443654291119	0.669784597388027	0.937742477684562
AP1M1	169.978730640345	-0.203677775277643	0.143747342885722	-1.41691506214181	0.156507762231832	0.724519577503807
AP1M2	758.893463562592	0.305263276502904	0.20582388065998	1.4831285637219	0.138040256299968	0.714460587376422
AP1S1	20.1186840940898	-0.183940659342845	0.282191082083871	-0.651830164101981	0.514510740322636	0.896354500001459
AP1S2	12218.8961304351	0.267813512642625	0.228769909407187	1.1706675643515	0.241732427771341	0.786899062611872
AP2A1	101.668909398707	0.00850785997232143	0.160865450936107	0.0528880497509724	0.957821105988162	0.994874335020601
AP2B1	1282.41066525653	0.00571348435796971	0.141082072302616	0.0404975931010887	0.967696425896178	0.995868107716744
AP2M1	9333.34066485794	-0.153539138346104	0.125809556408821	-1.22040918614461	0.222309796743082	0.775900108747113
AP2S1	1231.90308882576	-0.131121344257787	0.174337771869917	-0.752110932997489	0.451984349691194	0.877772531108173
AP3B1	122.558754294052	0.124856808123487	0.164315989882682	0.759857931127898	0.447339510390816	0.875756412736719
AP3D1	99.7222608716922	-0.421352914178687	0.224877773760984	-1.87369746298952	0.0609721358162456	0.62516353852807
AP3M1	65.6836243360753	0.374107263568773	0.189324471944749	1.97601112907342	0.0481535167504552	0.608558967069286
AP3M2	145.282135483906	0.0863776553964204	0.205449905118282	0.420431712278918	0.674170105534887	0.939749582110447
AP3S1	478.739368017421	0.119581872264648	0.202021329572759	0.591926963937637	0.553899496912941	0.908607027563652
AP3S2	17.3369633239006	-0.624106240302742	0.255439752223962	-2.44326200158362	0.014555166278877	0.546230159578964
AP4E1	12.0700963581423	0.656288580938753	0.390537964749029	1.68047319384302	0.0928652855743629	0.677600641452316
AP4S1	227.149592424729	0.342593924550491	0.182458280874734	1.87765621219296	0.0604282105339064	0.62516353852807
AP5B1	44.113568466855	1.11469930036568	0.583775842358562	1.90946459151528	0.0562021852720586	0.622437876980393
AP5M1	298.328900661318	0.140179505570225	0.193844162899448	0.723155670377032	0.469584250176889	0.882184566611446
AP5S1	438.743198807896	-0.192727921907929	0.131315388083151	-1.46767202778924	0.142193332433741	0.714913563233724
AP5Z1	32.8319040516313	0.337337936984783	0.343499708091175	0.982061786484089	0.326069409934179	0.834505444821432
APAF1	79.3001406926839	0.334813956601909	0.214339136289117	1.56207570114628	0.118270156391265	0.68971362825513
APBA2	82.1045068784222	-0.0831277877281039	0.258832194893035	-0.321164790811503	0.748085512742633	0.955660755648715
APBA3	80.8704223569861	-0.372722046025919	0.202530822001236	-1.8403225856835	0.0657208913981855	0.63946951002876
APBB1IP	90.1598182080819	0.346929221672104	0.290537694326306	1.19409366993346	0.232441329099587	0.780681092160425
APC	39.6780836012483	0.445345829762439	0.21137099430932	2.10693918159234	0.035122851734892	0.591785617727698
APCDD1	322.52555533442	-0.394937015528276	0.183356624485774	-2.15392826212787	0.0312457981875254	0.589662350070908
APEH	30.8001864891005	0.257851708938792	0.2816594232787	0.915473396690335	0.359943162330692	0.850165559189683
APEX1	187.92343882038	-0.263773938915267	0.209318541029974	-1.26015563464822	0.207613223742301	0.766331931601364
APEX2	58.9018665547392	-0.0142933784163253	0.176727470784509	-0.0808780794116259	0.935538912940323	0.992550978042466
APH1A	177.948380458474	-0.211652187674549	0.155776318645425	-1.3586929612601	0.174243903467992	0.741371381959414
APH1B	136.06838930598	-0.342418643840525	0.247265141849761	-1.38482376156595	0.166106363351088	0.733586375938871
API5	83.5781442621774	-0.103833466114273	0.240415535412166	-0.43189166597018	0.665820152228445	0.936962988637234
APIP	52.2464289395089	0.109931545021866	0.210712311226602	0.521713915916591	0.60186953411514	0.921984156522591
APLF	136.859133240369	0.220017045219576	0.231933650964487	0.948620626220661	0.342813596618441	0.838836334487612
APLP2	117.38930890214	0.169018528297117	0.198686362171029	0.850680069081068	0.394947097682719	0.86654638068139
APMAP	159.886456825379	0.520827419201582	0.255861693673585	2.03558184784795	0.0417923620780076	0.600417029595884
APOBEC3A	38.356560532156	0.896992068196074	0.64140148916052	1.39848766077871	0.161966675503766	0.728981714080532
APOBEC3C	1766.84009825126	-0.149088745608998	0.151671870863196	-0.982968989308981	0.325622701348116	0.834304658901423
APOBEC3F	111.39924780313	-0.120956090301917	0.192251052442027	-0.629156973475564	0.529246294214768	0.900614815576859
APOBEC3G	26.4842973451033	0.256920645045447	0.434472301919501	0.591339525926899	0.554292951013336	0.908607027563652
APOL2	20.1737380321559	0.85424435155049	0.547205472569935	1.56110345084554	0.118499344014708	0.68971362825513
APOL3	17.4104925532912	-0.011906858707936	0.347961561474107	-0.0342188908955738	0.972702602605492	0.995883091830647
APOL6	48.8554017337921	0.911676690479336	0.419133453618327	2.1751465615759	0.0296191352105202	0.589662350070908
APOO	12.7441802868717	0.508459830741543	0.359938411900852	1.41263008873197	0.157764517279625	0.724589360274875
APOOL	99.7531944038869	0.22918024502535	0.225833087027605	1.01482137999263	0.31019098032098	0.826809191474939
APOPT1	17.8902553791975	-0.131411997946888	0.233064271997703	-0.563844457241322	0.572859992958459	0.915124610739078
APP	6645.68663583798	0.0148112593507322	0.207818447600146	0.0712701856922244	0.943182723242617	0.992632103499354
APPBP2	72.36211026429	0.376597442656854	0.183348994025388	2.05399241298651	0.0399764260351154	0.595336029910961
APPL1	465.776737705708	0.0797457179011384	0.215148881700759	0.370653648165614	0.710895518271932	0.948700791670559
APPL2	52.6432624717884	-0.0830987185092043	0.239575221505829	-0.346858569041049	0.728697573611145	0.952252580424572
APRT	61.2347164701183	-0.16516491869328	0.221624255941107	-0.745247482013746	0.456122123355615	0.879094784164303
APTR	33.6462381988245	0.447217215235314	0.277744551998984	1.61017457234211	0.107359750845401	0.6882242630212
APTX	8.91984349580569	0.0652167771404187	0.420891981334067	0.154948965608008	0.876861550800614	0.988269481983577
AQP1	55.6041826310683	-0.182635267787475	0.340461298493861	-0.536434738971568	0.591658127925644	0.920572492630545
AQP10	1840.11859865516	-0.280791002672591	0.251830089932625	-1.11500179644027	0.264849651905532	0.801523001693042
AQP9	69.5611689231864	0.523136395666683	0.541904226399588	0.965366886216041	0.334361081124877	0.835497818178521
AQR	27.7458121893466	0.161913733815314	0.261145396643637	0.620013739075264	0.535248741610066	0.904560957365564
AR	158.540981421497	-0.416085468464626	0.220628240227826	-1.88591210279775	0.0593068003180194	0.62516353852807
ARAF	630.302077606578	-0.104457541668121	0.165249720948803	-0.632119322612854	0.527308909901297	0.900614815576859
ARAP1	449.852417289229	-0.157914278240282	0.214121310802061	-0.737499119768895	0.460818878300027	0.880454765899102
ARCN1	211.770393436009	0.144882622129674	0.136999263812452	1.05754307065485	0.290263808603767	0.817879188419441
AREL1	39.6780019593011	0.0301728032679373	0.234214309912737	0.128825618209148	0.897495634036281	0.990662539313579
ARF1	23154.6395934243	-0.126616194837134	0.109295970247492	-1.15847084343934	0.246671943411703	0.788268961461867
ARF3	1644.69248169238	-0.0936031536474686	0.155252931455833	-0.602907479876459	0.546570239726077	0.906779898096369
ARF4	3324.7611699936	0.4753234625915	0.208653416028736	2.27805262735808	0.0227234422422586	0.582892123735547
ARF5	1896.62947188962	-0.203251420979275	0.127419358605982	-1.59513768710599	0.110681449475266	0.689072832827177
ARF6	203.068023610918	0.128091935724128	0.174100395208417	0.735736042246133	0.461891350802005	0.880454765899102
ARFGAP1	11.1842534142198	0.288708979241697	0.324669812480923	0.889238753167607	0.373874779677281	0.858067898408542
ARFGAP2	268.644527960725	-0.117468320420651	0.165345195486407	-0.710442901440749	0.477429527074264	0.882768249470444
ARFGAP3	84.5024881378051	0.152882673856843	0.198338128255797	0.770818375676462	0.440814593794402	0.873925877579722
ARFGEF1	107.872316482332	-0.013977656788619	0.17848028772294	-0.078314849034292	0.937577605919272	0.992550978042466
ARFGEF2	201.150310096167	0.0781420203726819	0.134884081248111	0.579327224158827	0.562368399332849	0.910470151322938
ARFIP1	51.7945076423356	0.364839412389412	0.248354534519443	1.46902657966509	0.14182558004444	0.714913563233724
ARFIP2	11.1058472637475	0.00686044414863444	0.318825785168007	0.0215178460080301	0.982832567702842	0.997785460967448
ARFRP1	262.581136689214	-0.153240862757276	0.203304744925507	-0.753749563559986	0.450999614495038	0.877477637115293
ARG2	653.73967799346	0.0516044599880664	0.196113018479988	0.263136330204067	0.792445502880279	0.964805258551831
ARGLU1	81.344186697733	0.202769824309318	0.226316952635611	0.89595508400024	0.370276752697193	0.856344317547914
ARHGAP1	257.403544085607	0.0235361846403363	0.197354403484344	0.119258472194178	0.905070583021339	0.990662539313579
ARHGAP10	167.948093436232	-0.0814381376905576	0.154003000399671	-0.528808773070706	0.596938111221911	0.921984156522591
ARHGAP12	10.2783514254764	-0.150688084391674	0.454324133699178	-0.331675280299877	0.74013446849094	0.953592842296246
ARHGAP15	37.2607559526536	0.505094442868336	0.414999764963792	1.21709573236121	0.223567794248619	0.776959723235418
ARHGAP17	103.594210991291	-0.0124772046853771	0.165850037912941	-0.0752318470492402	0.940030245864101	0.992632103499354
ARHGAP18	9622.58884693307	-0.077058438198052	0.0928827030459848	-0.829631736276038	0.406747027721044	0.867523737889697
ARHGAP21	1372.43917194201	-0.100984455484486	0.11995923244564	-0.841823121286201	0.399886967860017	0.867523737889697
ARHGAP24	10.8198922153466	0.723867553811088	0.490084673725016	1.47702548685954	0.139668805476082	0.714913563233724
ARHGAP25	125.102224619306	0.275103922366597	0.272847278762338	1.00827072058221	0.313324515134979	0.829758034931164
ARHGAP26	27.3005163174725	0.637494991551075	0.47020837366951	1.35577124366386	0.175171963478425	0.74301458321527
ARHGAP27	39.2254467490278	0.94211847305723	0.608333610340596	1.54868719571446	0.121456933378558	0.694679614856634
ARHGAP29	17.101471659572	0.903860864125629	0.478102558701812	1.89051668449522	0.0586888913019532	0.62516353852807
ARHGAP30	66.858111396831	0.752475410521888	0.512860639081535	1.46721224672159	0.142318326451813	0.714913563233724
ARHGAP32	204.473806232004	-0.294210172036353	0.153294631690431	-1.91924641321095	0.0549531561956081	0.622437876980393
ARHGAP35	67.6259086984876	-0.155308923395222	0.191561889887705	-0.81075063253064	0.417508890025763	0.869705097359297
ARHGAP4	288.494615787143	-0.225178255224167	0.205004509557299	-1.09840635072093	0.27202709049541	0.806332200373533
ARHGAP45	7958.89787269808	-0.0821505311052159	0.180767581722046	-0.454453892244534	0.649502170867886	0.931716109722229
ARHGAP5	850.627502388622	0.270111273355507	0.200094974409251	1.34991532972264	0.177043143828678	0.7454889965786
ARHGAP5-AS1	21.8064372460705	-0.0687335371164723	0.266329733388385	-0.258076844226173	0.796347602019991	0.965425800680422
ARHGAP6	2583.63890723492	-0.144465745849166	0.111270511346904	-1.29832912692177	0.194174261647342	0.759339045740753
ARHGAP9	67.7664419201142	0.883503466669571	0.545889030535413	1.61846715586687	0.105561959489398	0.687014457054918
ARHGDIA	93.0866305246007	-0.135235296987312	0.175124831317151	-0.772222282643633	0.439982786227197	0.873925877579722
ARHGDIB	41477.4281902045	-0.0229621049197633	0.130615536519178	-0.175799185393169	0.860451709632803	0.982144797384843
ARHGEF1	53.3323769136912	0.818408701775953	0.409008604479112	2.00095717501647	0.0453970051718162	0.602629751955799
ARHGEF12	5583.74259194046	-0.0326922816857741	0.104480620132129	-0.312902829677223	0.754354487686482	0.956659194305001
ARHGEF2	13.9235087556014	0.260265363894315	0.378524394603737	0.687578839315698	0.491718037510519	0.888134697327934
ARHGEF26-AS1	23.9397905289834	0.147537616785493	0.360835944963719	0.408877271914603	0.68262972910526	0.941229332904627
ARHGEF3	361.878272822532	0.175170202895626	0.240824033738917	0.727378410601379	0.466994176259698	0.881743384859159
ARHGEF33	9.79317720482272	-0.582580593267931	0.484135398009443	-1.20334227917077	0.228843894425942	0.779061526012872
ARHGEF39	19.4564394796128	-0.0232578341999734	0.286381090482756	-0.081212883716475	0.935272653638143	0.992550978042466
ARHGEF6	182.118387236142	0.203447474521984	0.219421802593546	0.927198082037668	0.353823698476015	0.845800576236608
ARHGEF7	71.6631988588432	-0.0614336812109406	0.238466669138196	-0.257619571879618	0.796700523271229	0.965425800680422
ARHGEF9	16.7609462702139	-0.095556250071816	0.387857082704168	-0.246369743735478	0.805396025507349	0.968177174706076
ARID1A	267.088478208	-0.0952064906897663	0.147033399092376	-0.647516083267256	0.517297988801537	0.897599298863626
ARID1B	158.941889756655	-0.171686328878624	0.18056569130236	-0.950824753253553	0.34169334472949	0.838003621959124
ARID2	275.336788208913	-0.075619221502311	0.147394448627054	-0.513039820744181	0.607923465986785	0.921984156522591
ARID3A	11.3509759001228	0.496752049594717	0.291828061445795	1.70220796154308	0.0887163908340384	0.676876078335233
ARID3B	489.334733666909	0.100791364015433	0.200597851764024	0.502454852477681	0.615347602698928	0.921984156522591
ARID4A	89.2133125205928	0.307865552010638	0.253395831157334	1.21495902519203	0.224381719605357	0.777044541259788
ARID4B	256.041480333343	0.0178343699135711	0.207518350777482	0.0859411702471291	0.931513183435912	0.992550978042466
ARID5A	244.48035338853	-0.146230697194368	0.223923435529524	-0.653038824849077	0.513731249096531	0.896354500001459
ARID5B	18.7651620378937	0.746985685518005	0.378321619194937	1.97447263814206	0.0483280256925479	0.608558967069286
ARIH1	58.5908524034859	-0.0124753174485091	0.19765759807391	-0.0631158001011638	0.949674292722648	0.993609110628035
ARIH2	396.904847522159	-0.220429100954716	0.122331070045885	-1.80190609688967	0.0715601808311457	0.649641543203123
ARL1	19.9120122346835	0.342283124599198	0.311132640192752	1.10011962868038	0.271280002585281	0.806247138806087
ARL13B	53.3119905074166	0.136573482517992	0.233329456851412	0.585324649364628	0.558329443694052	0.908607027563652
ARL14EP	23.0629434370906	0.786553716111079	0.48432316578605	1.62402662452561	0.104370126387413	0.685994545350137
ARL15	7412.11560971699	0.0877490834888394	0.18569494257464	0.472544282963274	0.636538341326665	0.927703465808739
ARL16	78.9783943241306	-0.453412301178848	0.15823013182023	-2.86552438503928	0.00416319207829213	0.428107614871956
ARL2	479.838029593323	-0.0488895126951253	0.196732876696329	-0.248507079833889	0.803742092942804	0.967810239539811
ARL3	20.6437834736831	-0.0135618700446163	0.284854636227851	-0.0476097922231758	0.962027227815537	0.995133840378016
ARL4A	29.0218109498152	0.194976944901677	0.385403428432066	0.505903504011108	0.612924392352046	0.921984156522591
ARL5A	106.529325127534	0.134587743436677	0.168790316078905	0.797366499235422	0.425238209665412	0.871204229558161
ARL5B	94.5989392539867	0.227401433784743	0.214378537594546	1.0607472013585	0.288804802705572	0.817558422006642
ARL6IP1	1083.17432424943	0.126676898743579	0.189130541288369	0.669785524223893	0.502994522803788	0.893015966599998
ARL6IP5	17190.8538376574	-0.0360027209050173	0.112429051295625	-0.320226138085524	0.748796910282162	0.9558738564601
ARL6IP6	397.775495848456	-0.00177374977060378	0.190982834401966	-0.00928748270051603	0.992589767475839	0.998574736650055
ARL8A	8.61188340847804	0.197313450781095	0.303714345087436	0.649667867101536	0.515906784259409	0.896586621600698
ARL8B	3983.54097820106	0.358257477426959	0.202305743731246	1.77087150774566	0.0765820713490036	0.662666877353431
ARMC1	28.8994884610571	0.166141588451431	0.287744167161995	0.57739341891819	0.563673718915845	0.911073553952497
ARMC3	966.649058742808	0.0667126548228772	0.186155162353311	0.358371231716157	0.7200655176643	0.950556316369179
ARMC5	40.5386883354347	0.00525491204283932	0.270572433177639	0.0194214613112094	0.984504889985929	0.998197018191234
ARMC6	43.8201380148835	-0.0780230549755613	0.211378644800826	-0.369115125366989	0.712041915370751	0.948859105479719
ARMC7	169.93553492641	-0.195668301597608	0.197451863342732	-0.990967106033191	0.321701642548541	0.832063369355757
ARMC8	2800.30727852397	0.176491985943788	0.142313106019084	1.24016677648874	0.214913714146767	0.772155966715619
ARMCX3	3668.85420286309	0.0610154681567531	0.118775372350246	0.513704709565801	0.607458458766194	0.921984156522591
ARMCX5	10.9422609323674	0.345895790010101	0.351484753886496	0.984098986329862	0.32506684529229	0.834095738692131
ARMCX5-GPRASP2	69.8750542153493	0.237757749618188	0.173890889922444	1.36728122861542	0.171537173144672	0.740571850187216
ARMCX6	1159.8087026854	-0.154342750318666	0.147486443637346	-1.0464877076986	0.295335917297193	0.818954941442249
ARMH3	24.7743200160626	0.325550345909525	0.220314152546147	1.47766424511169	0.139497669092814	0.714913563233724
ARMT1	36.3041153606469	0.259423955942541	0.279456817152846	0.928315002602538	0.353244194095988	0.845800576236608
ARNT	460.335395595949	0.0676930498674095	0.136956663196245	0.494266202809077	0.621118190505573	0.921984156522591
ARNTL	17.3941267674428	-0.190946771037819	0.320421687890758	-0.595923366781959	0.55122642234577	0.908542419418901
ARNTL2	9.50393270886003	0.540421207440212	0.465871604994717	1.1600217777736	0.246039939551471	0.788169369243357
ARPC1A	160.024085263783	-0.152380449489839	0.12518748370282	-1.21721792772488	0.223521310889565	0.776959723235418
ARPC1B	3488.78891307267	-0.0562340126522661	0.167295142545257	-0.336136553618426	0.736767894684499	0.952874164848723
ARPC2	11107.3823831622	0.144892917593399	0.0941285347235288	1.53930917993118	0.123728833911447	0.694990526364874
ARPC3	1767.01404596126	0.198030167550317	0.145446166787637	1.361535830913	0.173344418258245	0.741156493848753
ARPC4	2528.07790819906	-0.16494624322593	0.131712045872754	-1.25232466121803	0.210451586217996	0.766841307632825
ARPC5	13325.43522357	0.0410011105276322	0.13405808194907	0.305845868682568	0.759722002613607	0.957889035045473
ARPC5L	20.9312517754947	-0.0723612367413081	0.242836431974608	-0.297983445700086	0.76571579842443	0.960306502223364
ARPP19	2522.10592095314	0.208662450342494	0.17466316744602	1.19465628268182	0.232221349587204	0.780681092160425
ARRB1	1723.57507375013	-0.162893013596894	0.140034910318783	-1.16323146296931	0.244735604388615	0.787992573025113
ARRB2	71.6435192461175	-0.2536586656715	0.242035699680066	-1.04802170095898	0.294628608715223	0.818954941442249
ARRDC1	52.7138562431637	-0.089840954117936	0.232916685715459	-0.385721417261147	0.699702999357084	0.947781281297748
ARRDC1-AS1	24.9920199520752	-0.1984777045516	0.239706696794338	-0.828002334544241	0.407669177780265	0.867828650624622
ARRDC2	14.7731278402077	-0.174184172069024	0.436262685972483	-0.399264428679584	0.689698374348306	0.944191158635558
ARRDC3	1015.83721145378	0.34354186029831	0.247771105311099	1.38652915103625	0.16558538529083	0.731947343396434
ARRDC3-AS1	71.6141366014115	0.0394978508646543	0.156772779959944	0.251943295735051	0.801084893569252	0.966386555356635
ARRDC4	193.079635129578	0.0513693455825732	0.320391288895641	0.160333153125475	0.872618644265035	0.987611178340075
ARSA	229.641918616109	-0.188774327924846	0.196611056274999	-0.960140957997846	0.336984277168675	0.835532843568728
ARSB	19.1517189750519	0.379144521131215	0.353983379693774	1.07108000793486	0.284133456556011	0.814827223030469
ARSG	13.2050060740426	0.491809310871411	0.411851089369772	1.19414352314569	0.232421830708215	0.780681092160425
ARSK	195.530597002688	-0.0565499542944507	0.169290722739656	-0.334040480064677	0.738349012675518	0.953592842296246
ARV1	52.9024482443111	0.174590480592535	0.234286426992046	0.745201003891114	0.456150216084436	0.879094784164303
ASAH1	19344.3753825217	0.17713429087484	0.174354657245857	1.01594241113424	0.309656811114438	0.826583469835077
ASAP1	2891.93621083978	-0.04999565942541	0.134109739208668	-0.372796634460822	0.70929980789666	0.948552831112856
ASAP2	360.350563064972	-0.571533231885617	0.21463769793046	-2.66278122341205	0.0077497781904305	0.487018308579228
ASAP3	34.0720260725613	0.522403401478758	0.302674801696513	1.72595603780246	0.0843553220355016	0.676361180060042
ASB16-AS1	120.328958890245	-0.0466240649446435	0.178914211628219	-0.260594530307786	0.794405208162057	0.96509713970266
ASB7	38.1393230972627	-0.384722415437759	0.250179188335902	-1.53778744745631	0.124100593758496	0.694990526364874
ASB8	2690.68248940658	0.0109553537727854	0.113449315079468	0.0965660635774793	0.923071007845091	0.992550978042466
ASCC1	34.6644409821446	0.066435015019006	0.274089945853727	0.242383991182443	0.808482637784777	0.968468342821637
ASCC2	31.3116775345877	-0.530221355755311	0.307468195625517	-1.72447545241752	0.0846220467149329	0.676361180060042
ASCC3	22.2760169409089	0.256292517709721	0.311897821413945	0.821719486682705	0.411236565938074	0.869705097359297
ASF1A	295.382442078583	0.403860250295111	0.233525941347914	1.7294020868261	0.0837371567947798	0.676361180060042
ASF1B	79.0391917128022	-0.0251460373218373	0.214304084908297	-0.117338114822205	0.906592122371376	0.99078954397099
ASH1L	50.7442490291528	0.139619740504552	0.211105653870358	0.661373762117683	0.508372648079187	0.894435164132006
ASH1L-AS1	8.81587141492144	-0.219298940019734	0.287758521560281	-0.76209364306799	0.446004116624788	0.875294879579988
ASH2L	598.600836326552	-0.169682316527072	0.160314421766159	-1.05843451049324	0.289857392930242	0.817558422006642
ASMTL	50.5662393728462	-0.210890178846238	0.219393983114343	-0.961239573905393	0.336431722624742	0.835497818178521
ASNA1	743.510635317137	-0.292590137989113	0.123426775042123	-2.37055645251411	0.0177613313378678	0.561473939229449
ASNSD1	12.5217891888242	0.336911719591523	0.426439470243239	0.790057541810916	0.429494164238549	0.872474213026906
ASPH	485.339355799167	0.108141027247577	0.194687419070845	0.555459760901269	0.578580226159129	0.91669210656359
ASPM	17.5839486783847	0.283884156069193	0.410245142122772	0.691986636576031	0.488945721190337	0.887167672791307
ASRGL1	177.567105162665	0.310457559991299	0.224709484267936	1.38159526734136	0.167096007949063	0.734481622759748
ASS1P1	343.134464633334	-0.0723516938318842	0.210614178362095	-0.34352717558974	0.731201900147919	0.952567724329425
ASXL1	17.5733675889842	-0.288958704649498	0.316749087728484	-0.912263731276134	0.361629901871737	0.851266597795972
ASXL2	17.2493280004863	0.389937754553958	0.235429611929618	1.65628168588466	0.0976647875363852	0.67908768142178
ASXL3	115.276657628542	-0.0573439659978704	0.278639945208104	-0.205799516487282	0.836947518903554	0.975534385114771
ATAD2	77.8178304464249	0.204690857917167	0.287693199446516	0.711490081485992	0.476780594961868	0.882768249470444
ATAD2B	129.10838193267	0.0281364001381131	0.200551230231023	0.140295325566947	0.888426657456584	0.989387168717215
ATAD5	14.9465590902322	0.515125039797419	0.355499148003376	1.44901905585587	0.14733226100551	0.719284786488172
ATE1	1041.71459451854	-0.0444673758469774	0.14674193826301	-0.303031133248883	0.76186613549617	0.958786537345648
ATF1	50.2987445573707	0.0940195477001907	0.225413768603757	0.417097625768649	0.676607001473884	0.940217441231312
ATF2	358.417589282498	0.225268650155197	0.158305619266621	1.42299844565717	0.154736605837509	0.723846858048239
ATF3	69.1974256919208	0.135266341929883	0.229142241042164	0.590316046987571	0.554978783020418	0.908607027563652
ATF4	6104.42492749856	-0.0650092792520602	0.138738015232208	-0.468575819996079	0.639372864168489	0.929712534065036
ATF4P3	12.2428734609079	-0.139445908077689	0.251531083864183	-0.554388371947635	0.579313082304256	0.916916734211766
ATF6	110.190489353884	0.327325462150612	0.256160343153235	1.2778147394767	0.20131475605523	0.761532486985024
ATF6B	36.7936506175492	-0.332212450555824	0.231345997279275	-1.43599826434337	0.151002835149076	0.720647383181649
ATF7	130.534369095539	0.185277787477305	0.1355914245351	1.36644177987335	0.171800342800638	0.740571850187216
ATF7IP	961.170723011494	0.187573162062019	0.208069095422491	0.90149458131274	0.367325413602088	0.854341342800175
ATF7IP2	116.317895829063	0.313966508842832	0.266659671624053	1.17740529316137	0.239033778194077	0.784674242635183
ATG10	70.9228539004507	0.00167764766200743	0.146991370139645	0.011413239161004	0.990893750384871	0.998413992722655
ATG12	348.476819044979	0.339425582823391	0.170327237583722	1.99278510964256	0.0462849829662919	0.608558967069286
ATG13	353.426492605376	-0.0921457442210664	0.156900857338682	-0.587286429048398	0.557011353966078	0.908607027563652
ATG14	16.947300808582	-0.314944975428555	0.326309617302117	-0.965172212919976	0.334458562247418	0.835497818178521
ATG16L2	110.513130930455	0.807030525123288	0.397209149073968	2.03175210592393	0.0421787580100384	0.600417029595884
ATG2A	13.0175488362586	0.74729946304421	0.437458883349356	1.70827360350439	0.0875855868245327	0.676876078335233
ATG2B	15.6835002825797	0.358133845332973	0.273607007827776	1.30893520665378	0.190556299556885	0.757625956773482
ATG3	136.042479228478	0.23814613745605	0.237676480206525	1.00197603586656	0.316355167029068	0.831102238650872
ATG4A	98.9620126853527	0.0222696862206515	0.194242634833712	0.11464880632265	0.908723492883688	0.990806119267064
ATG4B	102.199316485335	-0.231723890472806	0.156757363803318	-1.47823288712324	0.139345454128037	0.714913563233724
ATG4C	62.3357034000643	0.468761896656538	0.263649921595681	1.77797093137545	0.0754086292095471	0.658019498606164
ATG4D	124.114281591769	0.0545495099586507	0.249544364712391	0.218596440843378	0.826964425550361	0.972975487558891
ATG5	62.4071683292766	0.228216015671955	0.19684577143569	1.159364582777	0.246307606985011	0.788169369243357
ATG7	30.5580946757539	0.175269717027486	0.244608998025246	0.716530129481976	0.473664070213812	0.88221071325551
ATG9A	549.953340019718	-0.28282360348674	0.186780854058218	-1.51420018348661	0.129975075183506	0.706767009613273
ATIC	13.6930106634847	0.135501306312479	0.456460515765232	0.296852195606269	0.766579354207545	0.960484624353713
ATL1	1100.31328634891	0.131209000242567	0.150513675143014	0.871741389065782	0.383349475474202	0.861698349265411
ATL3	318.249413724709	0.19137716782833	0.145965932797746	1.31110844948669	0.189821126504177	0.757625956773482
ATMIN	71.90098185269	-0.144465371199101	0.268808590496371	-0.537428401868917	0.590971729074742	0.920572492630545
ATN1	26.3701457459808	-0.311046122652157	0.264342527360848	-1.17667832625189	0.239323921774368	0.784674242635183
ATOX1	395.641126827394	-0.0388463368660564	0.195017252306752	-0.19919436053254	0.84211071067345	0.977063969794459
ATP11A	425.355996548216	0.362334862221661	0.196616684228458	1.84284901173822	0.0653510585607681	0.63946951002876
ATP11B	609.859448426303	0.19291882687002	0.272626052983069	0.707631661607928	0.479174025637405	0.88302707512571
ATP11C	23.5964876362038	0.00730904422489328	0.326246650445401	0.0224034307016326	0.982126143735566	0.997785460967448
ATP13A1	10.0768139548598	-0.428716298780064	0.429306212087923	-0.998625891516944	0.317975952796057	0.831102238650872
ATP13A2	161.035922772594	-0.109381266096129	0.256565794459176	-0.426328327697375	0.669868619011599	0.937742477684562
ATP13A4	182.90642740829	-0.230762905159169	0.285477026770859	-0.808341419866312	0.418894064600677	0.869705097359297
ATP13A5	55.7744939353774	0.346869202288974	0.267647994950832	1.29599028885942	0.194978830606485	0.759771917109991
ATP13A5-AS1	59.2114611953087	0.234523038331916	0.261947493269699	0.89530552632719	0.370623786937514	0.856344317547914
ATP1A1	158.480556933897	-0.0914310532255668	0.175837723125855	-0.519974051075066	0.60308166122806	0.921984156522591
ATP1B1	84.8605978284727	0.345328356330261	0.312540438322402	1.10490776228463	0.269199558610879	0.804432614988158
ATP1B3	142.334728991446	-0.0283148697064233	0.199331306730707	-0.142049285537852	0.887041076127337	0.989384463472449
ATP23	13.1266705865893	-0.144902989029356	0.404382220077442	-0.358331751088379	0.720095059601895	0.950556316369179
ATP2A2	182.57074480472	-0.0988028602334511	0.164791604503252	-0.599562462731538	0.548797870134542	0.906888665017055
ATP2A3	10080.4103875859	0.00895405671417051	0.222015854986788	0.0403307084293749	0.967829471902382	0.995868107716744
ATP2B1	36.433950887654	0.107834754532875	0.316556305643499	0.340649523040357	0.733367442844245	0.952874164848723
ATP2B1-AS1	10.7782544163891	-0.194312662771358	0.341045694587949	-0.569755507414121	0.568843536406945	0.913113047364002
ATP2B2	15.0436890730184	-0.176234458385153	0.317204641068055	-0.555586002120767	0.57849390279196	0.91669210656359
ATP2C1	1247.99259715396	0.228065338057879	0.17309185708444	1.31759715274544	0.187638539253242	0.75735640557291
ATP5F1A	141.017909593236	0.0665773894629219	0.179423514242219	0.371062788197556	0.710590766310001	0.94863144625527
ATP5F1B	939.065779606448	-0.0949337413610191	0.115998051842579	-0.818408066799723	0.413124217060579	0.869705097359297
ATP5F1C	401.820971432476	0.062502002338555	0.135303225738033	0.461940223506336	0.644124187905456	0.929712534065036
ATP5F1D	192.182415288202	-0.252375970619053	0.19614855009784	-1.28665733441907	0.198213750294659	0.76099834526166
ATP5F1E	7504.26844739466	0.161276486607964	0.165526977660295	0.974321460390257	0.329896952353544	0.834894505828109
ATP5F1EP2	34.6425700113598	-0.00026817746170613	0.182832049498711	-0.00146679678120668	0.998829665914101	0.999664644623593
ATP5IF1	617.921651985379	-0.154244072723016	0.154590594663575	-0.997758453925912	0.31839650070595	0.831102238650872
ATP5MC2	299.096387382105	-0.121825399257202	0.152751972238361	-0.797537324540076	0.425139034731986	0.871204229558161
ATP5MC3	141.683666498503	0.0411798347505181	0.155593219736808	0.264663426980787	0.791268754075915	0.964805258551831
ATP5MD	1078.93772544584	0.280614474529239	0.237821303843419	1.17993834023379	0.238024739509461	0.784674242635183
ATP5ME	150.052201088536	0.0149630035817062	0.170058224895385	0.0879875324519646	0.929886585370246	0.992550978042466
ATP5MF	272.887697866267	-0.0155247214793044	0.183460652847219	-0.0846215318563864	0.932562280519219	0.992550978042466
ATP5MG	2104.73589227729	0.149470600891751	0.169365945424934	0.882530431467395	0.37749003068725	0.858798668691037
ATP5MPL	2293.13457237857	0.0585146777385082	0.151409057490966	0.386467485553164	0.69915047843252	0.947714647032722
ATP5PB	438.364125181686	0.12898719217838	0.155483082128134	0.829589884718653	0.406770697772765	0.867523737889697
ATP5PD	214.185932101991	0.239169937027739	0.16289966398928	1.46820399238809	0.142048820136803	0.714913563233724
ATP5PF	1095.8765299765	0.0378077860796656	0.116277009952137	0.325152720174248	0.745065489876959	0.954439560238012
ATP5PO	89.7945246082063	0.0539314761571866	0.158200502841305	0.34090584535807	0.733174464179774	0.952874164848723
ATP6AP1	1399.96306278307	0.059061929010596	0.171514127995247	0.34435605801659	0.730578530907771	0.952567724329425
ATP6AP2	2348.31708387425	0.0496631728535597	0.196933072091906	0.25218299966591	0.800899617816581	0.966301458265396
ATP6V0A1	429.837045067047	0.239225569425688	0.192877644785943	1.24029702711884	0.214865551604824	0.772155966715619
ATP6V0A2	43.2905087608444	-0.385831090214413	0.212564154361811	-1.81512772636951	0.0695042831869358	0.642543883618491
ATP6V0B	430.264437892096	-0.136857768073838	0.177129224847293	-0.772643634565813	0.43973331322274	0.873925877579722
ATP6V0C	111.630885435682	-0.132290729327878	0.215353499317	-0.614295703331694	0.539019941311009	0.906020648276321
ATP6V0D1	1389.8217279984	-0.0339021640072328	0.1241078870333	-0.273166877767697	0.784724939729666	0.963466240040167
ATP6V0E1	7571.52411164563	-0.0463823896389975	0.104593451729936	-0.44345404871768	0.657437349265257	0.934152945554186
ATP6V0E2	23.0637298329134	0.521948319628492	0.383440402356053	1.36122410789623	0.173442877824301	0.741156493848753
ATP6V1A	1440.25289651584	0.119889721022918	0.130138246845297	0.921248932801732	0.356920476148143	0.846800220046876
ATP6V1B2	555.273694627286	0.321811525414898	0.260196643357577	1.23680121796439	0.216160889807478	0.773225872402072
ATP6V1C1	307.120718055804	0.281358346462975	0.198319409362098	1.41871311218592	0.155982672881926	0.724519577503807
ATP6V1D	793.160161478762	0.16287637364129	0.147099033255094	1.1072565878719	0.268183007877362	0.803097822924761
ATP6V1E1	2177.87011686595	-0.0493577560538295	0.103415614274935	-0.477275664800577	0.633165837356342	0.926858290184274
ATP6V1E2	11.7638849767861	-0.403492420529515	0.359204386849201	-1.12329480179458	0.261312310801795	0.797239214310661
ATP6V1F	1616.16244046754	-0.306134274626587	0.14444038433512	-2.11945070650266	0.0340523954118286	0.590679839031787
ATP6V1G1	1676.17076731342	-0.108812607493915	0.125166075935822	-0.86934584055913	0.384657996776792	0.862110574066949
ATP6V1H	51.5946273473647	0.128935122392188	0.23262315451024	0.554266073227515	0.579396765307527	0.916916734211766
ATP7A	18.3967763126607	0.13355031704577	0.330973977220065	0.403507001267875	0.686575285274121	0.94175146894733
ATP7B	39.6979760541911	0.459536144784973	0.325522691069243	1.41168698033165	0.158042148600468	0.724601583568908
ATP8A1	306.823780829907	0.378818709679081	0.185632433000809	2.04069247790029	0.0412814035103918	0.598311226478565
ATP8B2	78.1853568439472	-0.33838497645541	0.231404235977831	-1.46231107233416	0.143655985733217	0.714913563233724
ATP8B5P	8.0006652093466	0.195757932228523	0.387844429329994	0.504733128606997	0.613746289398015	0.921984156522591
ATP9A	2216.60444735673	0.108060289221662	0.161814306731126	0.667804296199948	0.504258523829951	0.893056838160766
ATP9B	51.3951215485979	-0.0180759851701182	0.240356407617158	-0.0752049231777076	0.940051667320501	0.992632103499354
ATPAF1	685.764157059019	-0.178904676679202	0.266248062031665	-0.671947338561003	0.501617222204739	0.893015966599998
ATPSCKMT	29.4228347781199	0.131125114290069	0.252275900802963	0.519768689251385	0.603224804916816	0.921984156522591
ATRAID	267.824135142375	-0.158424597504741	0.159110004235651	-0.995692246165145	0.319399698670528	0.831102238650872
ATRX	571.054843492339	0.204832634226119	0.192266617180012	1.06535724833783	0.286714295342711	0.817558422006642
ATXN1	47.1992629855201	0.237080432932013	0.1798661756958	1.3180934770803	0.187472357825151	0.75735640557291
ATXN10	200.611372891797	-0.0270915325119708	0.170882952483952	-0.158538532475995	0.874032460057413	0.988138482003047
ATXN1L	77.6923437891703	-0.0608512828943731	0.139667423847954	-0.435687014322091	0.663063828627192	0.935479332089832
ATXN2	162.990929786272	0.105899190851173	0.136297403278455	0.776971448493565	0.437175615516893	0.873925877579722
ATXN2L	102.952534874787	0.0524872985439876	0.194981308895653	0.269191436047221	0.787782370165317	0.963546509846624
ATXN3	56.4459021873494	0.0667914921867688	0.229758066758474	0.290703578460126	0.771278034530186	0.960836152163031
ATXN7	40.8848568656079	-0.109171422945982	0.265663836716571	-0.41093821535994	0.681117839621856	0.940954320211113
ATXN7L1	29.9957799336016	0.161245795058739	0.209172208472767	0.770875807240576	0.440780548219078	0.873925877579722
ATXN7L2	11.010632166458	0.0496522694411381	0.292658404831931	0.169659468586431	0.8652779512504	0.984632270972617
ATXN7L3	158.504650099033	-0.123846605697745	0.165504538041585	-0.748297340744985	0.454280828167382	0.878652869337295
ATXN7L3B	723.206436425169	-0.0798524215224036	0.124301737997741	-0.642407924528416	0.520608355715414	0.898895494923288
AUH	13.3731689177478	0.129801753418833	0.262765632811777	0.493982991724841	0.62131819134953	0.921984156522591
AUP1	175.913340386934	-0.0456220348151788	0.166046787723777	-0.274754094557205	0.783505168393464	0.963466240040167
AURKA	13.1837670779533	0.297926793840461	0.387023159803354	0.769790608892339	0.441424111306627	0.873925877579722
AURKAIP1	176.003493294597	-0.163479117843922	0.141093555905624	-1.15865757861593	0.246595788880785	0.788268961461867
AVL9	14.9429926552205	-0.0263943917822224	0.29384841138977	-0.0898231562913302	0.92842774650923	0.992550978042466
AVPR1A	633.259520686223	0.214198058059552	0.187036037651372	1.14522345933573	0.252116602875255	0.790666803688079
AXIN1	41.4484152804331	-0.216676069579351	0.223286216893839	-0.9703960799442	0.331849101903691	0.834894505828109
AZI2	84.8129480055078	0.123082403706285	0.187279341585948	0.65721292409499	0.511044016571823	0.895816470538665
AZIN1	2702.94122079682	0.164407359082286	0.142269570287841	1.15560452421171	0.247842956626961	0.789347390407196
B2M	1170542.30701312	0.0809416380760858	0.159279550527682	0.508173446044592	0.611331711326948	0.921984156522591
B3GALNT2	16.2690392904371	-0.416010348490378	0.378802607947563	-1.09822461557067	0.272106420038389	0.806332200373533
B3GALT4	360.862438860612	-0.219128454475793	0.145625968355928	-1.50473474579901	0.132392286272416	0.709846456967746
B3GAT3	11.2167546094975	-0.494857181818825	0.374281391911349	-1.3221527773308	0.186117282249089	0.75735640557291
B3GNT2	118.221929426122	0.401280348078977	0.398067837245115	1.0080702597228	0.313420733841334	0.829758034931164
B4GALT1	268.114826494447	-0.273435843310543	0.22840554016588	-1.19715066067119	0.231247836881457	0.780681092160425
B4GALT1-AS1	436.15829714228	-0.0799425030159632	0.200802528175769	-0.398115022466186	0.690545401376169	0.945073973948417
B4GALT3	45.7730924025929	-0.213576762692493	0.275743444999217	-0.774548829957133	0.438606303804109	0.873925877579722
B4GALT4	30.5535806372246	0.0762261318095335	0.307502010499254	0.247888238798096	0.804220880039925	0.967872608870632
B4GALT6	54.7371470924564	0.0761307659113562	0.360335339896572	0.211277544781503	0.83267070409949	0.974992222024202
B4GALT7	14.1391235087302	-0.38986713013547	0.294142774157594	-1.325435007717	0.185026912304615	0.75688337544234
B9D2	76.1415143649818	-0.0733213806850877	0.185517884158905	-0.395225403833759	0.692676546085333	0.946134952280149
BABAM1	116.604655149497	-0.192038975627613	0.166389758766669	-1.15415141563437	0.248438097120405	0.790036383713943
BABAM2	404.534780470973	0.030461221127021	0.11854405697664	0.256961183073258	0.79720873853696	0.965425800680422
BACE1	48.7010916268208	-0.275285876125134	0.285619460397069	-0.963820447466817	0.335135953357513	0.835497818178521
BACH1	255.910273138501	0.156311781998869	0.192888819027316	0.810372435204415	0.417726155444007	0.869705097359297
BACH2	21.1329756869687	0.0150681859165182	0.364043377553795	0.0413911826051322	0.966984042036655	0.995868107716744
BAD	629.49519374688	-0.359251483867356	0.135392036327726	-2.65341665293934	0.00796814463202004	0.487018308579228
BAG1	396.816509144539	-0.16245678362865	0.119074484990925	-1.36432908898183	0.172464014656149	0.740571850187216
BAG2	13.7626176518161	0.256204988800718	0.409532612923478	0.625603384726261	0.531575118151301	0.901538191536051
BAG4	102.930100287794	0.198449885221485	0.166553187162786	1.19151058350822	0.233453204337875	0.781632936414331
BAG5	172.382866340909	0.179142653125882	0.160093443242807	1.11898807032455	0.263145228454378	0.799087888334105
BAG6	36.7839627363522	-0.0931845926046176	0.241461645322905	-0.385918817375747	0.699556793914726	0.947714647032722
BAHD1	18.2073231841331	0.151333853469358	0.319158123422356	0.474165757858812	0.635381709436063	0.927703465808739
BAIAP2	30.8102443810724	-0.0211687954909933	0.243492874730163	-0.0869380490679754	0.930720755220293	0.992550978042466
BAIAP2-DT	103.630291140037	-0.0685439410314349	0.264043208171804	-0.259593653273732	0.795177232494946	0.965219481143529
BAK1	114.759766735406	-0.187321943946344	0.215395067926007	-0.869666820833117	0.384482509299441	0.862110574066949
BAMBI	231.155462913814	0.0936611493045386	0.30787959198379	0.304213568366265	0.760965188364628	0.958412623832972
BANF1	197.901766700009	0.00970402862499443	0.15302268900494	0.0634156195273837	0.949435549701189	0.993609110628035
BANK1	2514.95808505286	0.0389363433183924	0.219480040325385	0.177402661584481	0.859192116834769	0.981574995831933
BANP	20.5667959205351	-0.414905370515229	0.219726074047787	-1.88828463946884	0.0589877483164034	0.62516353852807
BAP1	645.224643160515	-0.129017925540079	0.207630892484521	-0.621381163449449	0.534348862738619	0.903840391983014
BARD1	511.334208973416	0.161214594103153	0.176902031522848	0.911321326925126	0.362126092539109	0.851266597795972
BASP1	70.53201508257	0.486695002055376	0.372088904531413	1.30800729645054	0.190870834485009	0.757625956773482
BAX	197.216532267335	-0.327248825199103	0.166502551972097	-1.96542828517093	0.0493646884192467	0.608558967069286
BAZ1A	278.92334215354	0.328991763853282	0.257718565067735	1.27655438313811	0.20175961544566	0.76188236694575
BAZ1B	44.1619941539952	0.207975392539551	0.181796694914483	1.14399985454842	0.252623697320537	0.79098781579437
BAZ2A	113.724925836439	0.0967365640818717	0.169248569329066	0.571565032811529	0.567616690487367	0.913113047364002
BAZ2B	84.2337284959992	0.492729848493977	0.297336365431732	1.65714626859898	0.0974899066522914	0.678990040387403
BBC3	78.7404286892463	-0.21702542790601	0.247715950339443	-0.876105989980145	0.380972416712958	0.859718073196785
BBIP1	99.0456456605436	0.0138581766705335	0.196021139499707	0.0706973579783431	0.943638623605627	0.992632103499354
BBOF1	611.42304381474	0.0486602209726585	0.174290802684853	0.279189838035484	0.780099141779963	0.962220772228341
BBS12	37.9677513002833	0.671048453181487	0.304551871436405	2.20339625567401	0.0275668318791361	0.587538873903137
BBS2	61.6422472373765	-0.115145351467001	0.229836996734354	-0.500987017334229	0.61638025986756	0.921984156522591
BBS9	7.49056808867888	-0.0429467368647475	0.408268312173909	-0.10519243248654	0.916223115408825	0.992422477509012
BBX	638.001029871128	0.229084129842896	0.147597393374071	1.55208791026753	0.120641190347287	0.692446409225994
BCAP29	739.848608818303	0.204258853391898	0.211093665353743	0.967621899262621	0.333233236176678	0.835349110651774
BCAP31	4261.47779611586	-0.254894805294274	0.135642000409879	-1.87917315082378	0.0602208544440584	0.62516353852807
BCAS2	20.0620310815546	0.314491122843261	0.463713036645608	0.678202030113745	0.497643605550451	0.890870511750477
BCAS3	107.612816203226	-0.16041476147706	0.18609462939843	-0.862006399623769	0.388683996205473	0.863555596754893
BCAS4	499.442148237528	0.0862890623882243	0.194544126391552	0.443544937535424	0.657371622927558	0.934152945554186
BCAT1	74.6740888147266	0.386372606061302	0.267659598325011	1.44352232641454	0.148873387800647	0.720647383181649
BCCIP	18.6964246669147	0.4933783546043	0.30385786556481	1.62371427735534	0.104436802471401	0.685994545350137
BCKDK	265.434172704767	-0.142184053768707	0.150873314282433	-0.942406909034556	0.345984351308072	0.841751209787468
BCL10	53.2970737353465	0.364107668364472	0.240237647415539	1.5156145270382	0.12961685157755	0.706093549265299
BCL2A1	79.5731526128579	0.674486215589119	0.507051990671774	1.33021115782529	0.183448708909409	0.755564047087307
BCL2L1	3567.8471099561	-0.139991612034351	0.149342260420451	-0.937387793918648	0.348559117306917	0.843269785085244
BCL2L12	9.54976914424034	-0.0791151097072674	0.249973249730324	-0.316494304061008	0.751627347855074	0.956431080271783
BCL2L13	50.6565309593896	-0.279567149083084	0.217554266870721	-1.28504558014123	0.198776356660671	0.761229410032143
BCL2L2	229.115399337735	-0.44945656627662	0.164871568210006	-2.72610111710784	0.00640873617079509	0.470728899642836
BCL6	22.4178233830723	0.754385549883057	0.445084413236646	1.69492691149793	0.090089286634433	0.676876078335233
BCL7B	536.391392832537	-0.099138594136881	0.139752306273065	-0.709387893343043	0.478083798578929	0.882768249470444
BCL7C	13.3631976526726	-0.453954674899773	0.279522633360461	-1.62403548307436	0.10436823586506	0.685994545350137
BCLAF1	71.239817089014	0.178011276860264	0.250699842669767	0.710057393592976	0.477668545957567	0.882768249470444
BCLAF3	25.5040285394958	0.017151022211292	0.291547758701889	0.058827487776468	0.953089514289218	0.994138786420718
BCOR	73.8639255147956	-0.299927158984895	0.210635780446627	-1.42391363114536	0.154471475405645	0.723846858048239
BCORL1	53.3405868779106	-0.027626612399417	0.212227675776568	-0.130174409620836	0.896428440449368	0.990662539313579
BCR	387.64069576739	-0.402207408326435	0.186219198698659	-2.15986005276121	0.0307835050407196	0.589662350070908
BDNF	45.6550000465946	0.225203453001672	0.288796163492512	0.779800708839785	0.435508189070194	0.873925877579722
BDP1	78.4271807082618	0.0217616831283459	0.242504366140523	0.0897372838051737	0.928495987258287	0.992550978042466
BECN1	1802.10698563717	-0.189234439081232	0.136044615940086	-1.39097337864933	0.164233499550695	0.731502017074274
BEND2	5861.31288417074	0.217880708135348	0.15651108629528	1.39211038203573	0.163888974857059	0.731064564099823
BEND7	136.079399549534	-0.0719656022991561	0.265384684000534	-0.271174663188217	0.786256698968356	0.963466240040167
BEST2	91.751878646532	-0.281960205097917	0.237776640961227	-1.18581961608203	0.235693543129535	0.783598946628621
BEST3	147.524547130133	0.257563471441887	0.304573282963379	0.845653528556068	0.397746054749738	0.867317234118346
BET1	2806.24307448229	0.164120085849856	0.231719612010905	0.708270156442921	0.478777506232549	0.88302707512571
BET1L	343.421019097912	-0.409449951818307	0.227966259199932	-1.79609891944232	0.072478786276734	0.652576279389322
BEX1	56.790708429656	1.38268381413937	0.478559919667894	2.88925954162419	0.00386150211454582	0.4149129164878
BEX3	19176.3517247169	-0.040020557114272	0.170152688960715	-0.23520378877769	0.814050565459561	0.970403901644229
BEX4	1438.5973856777	0.217916930102914	0.162337931694421	1.34236606212966	0.179477333068835	0.749276162801748
BFAR	94.6157481923686	0.0345017274092896	0.131703826202204	0.261964503265983	0.793348809027028	0.965064405004609
BICD1	225.423713954034	-0.0899937237425731	0.158997517382917	-0.566007100135024	0.57138895391614	0.914603590786595
BICD2	6662.85294874826	-0.100234519545194	0.171157747034875	-0.585626542073909	0.558126507930099	0.908607027563652
BICRAL	136.349086746463	-0.000719149075930839	0.14291221763451	-0.00503210353764171	0.995984979223732	0.998936692804606
BID	694.297393122711	-0.243371977787727	0.184785203314803	-1.31705338642897	0.187820730203211	0.75735640557291
BIN2	20526.0011431103	-0.0241640396392771	0.121645077748403	-0.198643792963455	0.842541394364677	0.977063969794459
BIN2P1	57.1839710996608	0.0198595457442696	0.214982081712589	0.0923776790422004	0.92639797313075	0.992550978042466
BIN2P2	7.82895702262549	0.0928931248089708	0.273177910720854	0.340046252509389	0.733821696624607	0.952874164848723
BIRC2	507.46986564604	0.000266663639035379	0.141418814103538	0.00188563056991939	0.998495485372459	0.999664644623593
BIRC3	63.2116634414732	-0.0760997502379323	0.615764276615057	-0.123585847909631	0.901643198308103	0.990662539313579
BIRC6	202.585470860349	0.176374353423695	0.176847836590763	0.997322652195272	0.318607921929475	0.831102238650872
BIVM	293.207522062878	0.319256235728825	0.181333253139982	1.76060501976641	0.0783052784300469	0.666158950412142
BLCAP	82.2082263698182	-0.0561364135208587	0.182855619718365	-0.306998568637487	0.758844461712112	0.957889035045473
BLMH	7.19409407932317	0.882129610772795	0.467516099917348	1.88684327861382	0.0591814081149585	0.62516353852807
BLOC1S1	162.247068994009	-0.141103751187335	0.130170154029933	-1.08399465483376	0.278367168807572	0.81080930693476
BLOC1S2	98.3094958659484	0.169725998422847	0.204329041974826	0.830650390088734	0.406171159538569	0.867523737889697
BLOC1S3	24.3109909194742	-0.0329080942057741	0.258686408730729	-0.127212304532121	0.898772366896318	0.990662539313579
BLOC1S4	22.0616467109771	-0.523378877915295	0.304657326029485	-1.71792644784338	0.0858100320347745	0.676361180060042
BLOC1S5	481.123962497476	-0.0665631919916653	0.189408531590495	-0.351426577423535	0.725268346433775	0.95179312186951
BLOC1S6	5239.81652636992	-0.108699087880405	0.182924284868221	-0.594229945787198	0.552358326375612	0.908607027563652
BLVRA	10.4876527666168	0.253744533446664	0.421464300439904	0.602054629969413	0.547137773630117	0.906779898096369
BLVRB	112.770268373194	-0.285957128616179	0.202385353789445	-1.41293390683636	0.157675158334844	0.724519577503807
BLZF1	1035.13928116651	0.503235400511329	0.339118700674195	1.48395060346379	0.137822025640406	0.714460587376422
BMI1	207.464660425619	0.220035406154179	0.232233777359894	0.947473742431488	0.343397430039806	0.838836334487612
BMP2K	171.144540294181	-0.0372230899695321	0.190259518906012	-0.195643772167426	0.844888997046516	0.977929308522889
BMP6	2774.21331805961	-0.333959860110171	0.188929671046144	-1.76764114530537	0.0771209148723993	0.664395606016286
BMP8B	18.8229778902077	-0.0957089383653154	0.296648913711743	-0.322633705843659	0.746972664115527	0.95517530815891
BMPR2	69.327623568937	-0.174525156812102	0.185475835897787	-0.940958998606589	0.346725871176847	0.841950046116484
BMT2	40.89835648398	0.357656368933096	0.304628785242838	1.17407279370525	0.240365869722812	0.785252212860896
BNIP2	6334.1074339217	0.176529878998965	0.177602749413456	0.993959156499354	0.320242752311176	0.831102238650872
BNIP3	163.799079876993	0.101387429832335	0.172776332294901	0.586813184917498	0.557329180674324	0.908607027563652
BNIP3L	11182.0104663371	0.040445285606567	0.131295649536864	0.308047416264247	0.758046252484921	0.957889035045473
BOD1L1	37.0276526603267	0.266678202992435	0.309933679978147	0.860436345644135	0.38954855799267	0.863674531464137
BOLA1	13.1665093503755	-0.0413770191074365	0.36574050437369	-0.113132175989893	0.909925765987763	0.9912355726332
BOLA3-AS1	633.587762269838	-0.200923176974963	0.164098166831469	-1.2244084187809	0.220798195010974	0.775800933599609
BORCS6	793.617460802429	-0.192694581819899	0.167747546908703	-1.14871773311102	0.250672391230584	0.790666803688079
BORCS7	59.266147011797	-0.00322507106748119	0.183912418948953	-0.0175359069600207	0.986009087633589	0.998339931012905
BORCS8	28.3154983578458	-0.0703432585170789	0.221271090068164	-0.317905328235195	0.750556750769809	0.956206168266858
BPGM	68.9162995047487	-0.157450627468343	0.2046023277339	-0.769544653827784	0.441570046606186	0.873925877579722
BPIFB3	84.5778688064395	0.25808857873665	0.246617241811809	1.04651474017212	0.295323443064808	0.818954941442249
BPTF	338.75402652182	-0.18819834874112	0.152359784950757	-1.23522325003245	0.216747428571688	0.773225872402072
BRAF	70.854369905437	-0.0478052366623195	0.16837161570159	-0.283926934258599	0.776466374983258	0.961627079554934
BRAP	89.2131671960901	0.209343913316179	0.172470000721518	1.21379899368238	0.22482449070522	0.777044541259788
BRAT1	14.1204038846191	0.405533330367214	0.396065484055467	1.02390474982774	0.305880266527693	0.824064526676803
BRCA1	15.9656834518727	-0.0517893973463322	0.338292040662183	-0.153090794701992	0.878326675071161	0.988269481983577
BRCA2	10.8792144721632	-1.32540957874771	0.433033363972054	-3.0607562581096	0.0022077874275002	0.377983666994278
BRCC3	18.5482515446028	-0.252627449845462	0.305590137950142	-0.826687181530313	0.408414388667574	0.868214069206348
BRD2	339.862507545965	0.166320621485952	0.161021618412067	1.03290864373456	0.30164665331827	0.822433771434057
BRD3	1916.39918343782	-0.153406494188887	0.129174315437215	-1.18759285597646	0.234993853775427	0.783322884484916
BRD3OS	90.5020113221178	-0.45052329246382	0.194490873664983	-2.31642381965882	0.0205351394445514	0.56701216565378
BRD4	117.141672787074	-0.2576578850748	0.160971845029184	-1.60063944740204	0.1094567998725	0.6882242630212
BRD7	40.6885514888524	-0.1951464139692	0.239889756172563	-0.813483731372101	0.415940770017329	0.869705097359297
BRD9	31.3593978140657	-0.0597005620948089	0.234046187953537	-0.255080258374731	0.798661111466168	0.965608960137747
BRF1	40.2908238195721	0.163190175562105	0.187626321460147	0.869761632014771	0.384430683163251	0.862110574066949
BRI3	23.8137867562932	-0.232178939411096	0.298916625441245	-0.776734780370163	0.437315262418081	0.873925877579722
BRK1	8167.96167297061	-0.0674021625680506	0.117871568660614	-0.57182714486579	0.56743908538907	0.913113047364002
BRMS1	30.9982204347112	-0.326721146124014	0.271810334115131	-1.20201885328475	0.229356223647561	0.779061526012872
BRMS1L	13.3009642847599	0.130966839542279	0.37947232039006	0.345128834186532	0.729997517173971	0.952567724329425
BROX	1743.35686882924	0.31576069176766	0.181442464610038	1.74027999700237	0.0818098646596623	0.676361180060042
BRPF3	10.6959045628247	0.117077328660478	0.429668052186086	0.272483206663392	0.785250502082628	0.963466240040167
BRWD1	829.68579658626	0.0924792593856428	0.13877125895068	0.666415078200813	0.505145827440177	0.893270153580683
BRWD1-AS2	47.0298081496695	-0.243271993160561	0.227161136206157	-1.070922593642	0.284204235948528	0.814827223030469
BRWD3	223.087030523038	0.185754730226927	0.193945468917607	0.957767826511277	0.338179846202071	0.835952329311272
BSCL2	239.143994215486	-0.10693533974715	0.132552292385098	-0.806740779981957	0.419815844111042	0.869705097359297
BSDC1	1917.42765984817	-0.122952790871934	0.145733240773057	-0.843683913290595	0.398846059176306	0.867523737889697
BSG	3365.73581078483	-0.151348707655689	0.1740553837756	-0.869543385402053	0.384549988561605	0.862110574066949
BST1	21.5345149759714	0.759336244139746	0.437667361283737	1.73496200839037	0.0827475346671867	0.676361180060042
BST2	33.0864642159391	0.936234087469458	0.359759630010523	2.60238784279958	0.0092577090650982	0.494434051817594
BTAF1	11.9371032627558	0.210172837555795	0.341876733438725	0.614762038474504	0.53871188261344	0.906020648276321
BTBD1	850.720561728879	0.203853028197464	0.17207444286281	1.18467928651083	0.236144275223151	0.783598946628621
BTBD10	36.9079480108819	0.263952722551424	0.218741577324265	1.20668747926297	0.227552522788073	0.778661207117416
BTBD11	116.643649773154	-0.747933460196006	0.862602186034446	-0.86706650215484	0.385905573244301	0.862110574066949
BTBD19	47.795363670893	0.0236570676239957	0.254678375499783	0.0928899737858419	0.925990971067763	0.992550978042466
BTBD2	112.70688472776	-0.0659734936367326	0.272331824055021	-0.242254073190519	0.808583298218493	0.968468342821637
BTBD3	102.935124894362	0.0405321243031171	0.150734160216635	0.26889806693363	0.788008124567959	0.96370197407416
BTBD6	76.7677884139523	-0.364924201239553	0.349218837853749	-1.04497284133447	0.296035521855241	0.819719674887713
BTBD7	64.9838564144702	-0.0866760654122408	0.148423089982291	-0.58397965857322	0.559233997665201	0.909005735063701
BTBD9	10.819458720904	0.255627988512451	0.318565083902912	0.802435676190924	0.422300982912357	0.870291521612346
BTD	23.7119506539149	0.248034942395772	0.257990112298984	0.961412591302434	0.336344755786263	0.835497818178521
BTF3	484.089968003736	0.104513247083545	0.161726311359279	0.646235273686331	0.518126998768534	0.898399476565461
BTF3L4	53.2614071749996	0.340176841483211	0.335661788283829	1.01345119807192	0.31084469516762	0.827422841169612
BTG1	316.85458877953	0.148756469351286	0.193419074320275	0.769088932278549	0.441840518033931	0.873925877579722
BTG2	82.3319213852769	0.621419469128914	0.595302564993809	1.04387164724442	0.296544777503405	0.819783774440836
BTG3	75.9018465186327	0.132923839888484	0.212877876823877	0.624413592768296	0.532356000542847	0.901910763729842
BTK	2043.79701926847	-0.125059882703039	0.189583949012741	-0.659654381894084	0.509475647316749	0.895012842501942
BTN2A1	47.8260429162901	0.373235303747651	0.23757204195268	1.57104051756221	0.116173237672134	0.689522057645597
BTN2A2	17.7556305896287	0.202847927860642	0.466495062259296	0.434834029921396	0.663682902137054	0.93552725896825
BTN3A1	275.358336779296	0.217341712113444	0.203257806134883	1.06929084912593	0.284938632719609	0.814927119317488
BTN3A2	1961.77263614983	-0.0104488331395755	0.156056174716502	-0.0669555892841616	0.946617058435119	0.993457265239671
BTN3A3	18.9597838576903	0.0883227228299438	0.335382148340573	0.263349505234411	0.792281206203927	0.964805258551831
BTRC	155.073004723489	0.118009519864757	0.126817992203563	0.93054240817291	0.35209031747653	0.845726656362976
BUB1	46.8446557760858	0.107268518714506	0.22165512239071	0.483943333037098	0.628426085958204	0.924875425334092
BUB3	157.399760328315	0.223363526129244	0.197532971567134	1.13076578738822	0.258153683408702	0.794300262431372
BUD13P1	7.94139861124294	0.482091678164077	0.296524180873834	1.62580898712337	0.103990295928672	0.685994545350137
BUD23	50.9915454607826	-0.238295564290992	0.237316986643892	-1.00412350443573	0.31531908743764	0.831102238650872
BUD31	344.958818147793	0.103408748649083	0.157820893363776	0.655228509008161	0.512320641657015	0.895816470538665
BX255925.3	2073.83688429589	0.0274148398460028	0.169155770880442	0.16206860518746	0.871251828743479	0.986583877940773
BX293535.1	35.3316609916576	0.324323348160847	0.430373059934863	0.753586547006295	0.45109752488088	0.877477637115293
BX537318.1	25.5864015056974	0.0319034933825797	0.257521392204387	0.123886769597995	0.90140492857461	0.990662539313579
BZW1	331.639135231516	0.126986679311365	0.150948458640034	0.841258535896612	0.400203114070638	0.867523737889697
BZW2	42.4718940649352	0.162768843833523	0.246632400457358	0.659965371669264	0.509276051552444	0.895012842501942
C10orf25	108.437216508441	0.219367188587027	0.241641746159501	0.907819911391592	0.363973376679791	0.852343555384004
C10orf88	101.654161826536	0.380219563297671	0.260440260521722	1.45991085455069	0.144314575644472	0.71519107053616
C11orf1	22.9648028607521	0.170961480821135	0.312941263434326	0.54630533201325	0.584856071671023	0.918457444701644
C11orf21	1701.76300400536	-0.222829434531314	0.227331054295812	-0.980197955011284	0.326988413782522	0.834505444821432
C11orf24	166.362416417578	-0.173590808186594	0.211915254053947	-0.819152018865068	0.412699686130726	0.869705097359297
C11orf49	319.274858774162	-0.135445695547091	0.127262384585537	-1.06430266875955	0.287191609409769	0.817558422006642
C11orf54	12.5141731057602	-0.249918720072083	0.331270056642998	-0.754425928514916	0.450593507248282	0.877477637115293
C11orf58	1780.33299084409	0.0857457591621728	0.124372233524938	0.689428473960627	0.490553669965099	0.88810578241087
C11orf68	646.063196222813	-0.19167950910448	0.159936714819084	-1.19847096597741	0.230733719510218	0.780681092160425
C11orf71	43.8735325002162	0.201011886328098	0.220527217299185	0.911506020843628	0.362028814703883	0.851266597795972
C11orf80	17.7291645108704	0.0855390254998418	0.305689379752256	0.279823347376891	0.779613038355101	0.962220772228341
C12orf10	23.4816056248363	-0.271040374570911	0.283263940723274	-0.956847433100199	0.338644266935633	0.835952329311272
C12orf29	15.2659568105718	0.490437007516821	0.344969857774975	1.42168075402325	0.155118949741279	0.723846858048239
C12orf49	31.0581273405962	-0.529269912045057	0.373552618261269	-1.41685504577263	0.156525312063601	0.724519577503807
C12orf57	368.123095400194	-0.116389381083714	0.174077968206398	-0.668604891721367	0.503747551318361	0.893015966599998
C12orf65	31.8804405336409	0.0308266905798072	0.207284689658142	0.148716678644463	0.881777199938171	0.988269481983577
C12orf75	9231.50908850543	0.0492699811187468	0.23575349050692	0.208989402501765	0.834456511534057	0.975329868110472
C12orf76	6206.91531110529	0.0846980351531358	0.159794543910197	0.53004334866862	0.596081875966669	0.921870915885324
C13orf46	15.868221141661	0.0195517786438995	0.335518542986876	0.0582733176826662	0.953530920792897	0.994138786420718
C14orf119	841.414790695283	0.164968912988198	0.194715910614638	0.847228726545556	0.396867644641885	0.867015608823943
C14orf28	9.46196183854177	-0.0366714838550707	0.341842609931623	-0.107275929885996	0.914570079500685	0.991955069911796
C15orf39	91.5871567915138	0.0631640518909894	0.240009254938841	0.263173400988578	0.792416931298334	0.964805258551831
C15orf40	45.0510827867916	-0.198989389487451	0.182242106179703	-1.0918957954274	0.274878906010037	0.808822901449412
C15orf53	29.9147139789531	0.037040141763349	0.418615267267947	0.0884825391225886	0.929493161663647	0.992550978042466
C15orf54	1244.5259241592	0.106960830406792	0.30343346769157	0.352501756712987	0.72446200124459	0.95179312186951
C15orf65	10.0292323972044	0.657143963916386	0.410375640470179	1.60132302970877	0.109305390796992	0.6882242630212
C16orf54	56.9519247982694	0.64948659882639	0.326423260822059	1.98970685235707	0.0466232374217419	0.608558967069286
C16orf72	172.763340793722	0.151789509869484	0.143767700005904	1.055797024389	0.291060957993857	0.818165017951313
C16orf86	58.5852057955515	-0.113148187296586	0.171818251922949	-0.658534154726047	0.510194957563952	0.895496085137117
C16orf87	296.881327932652	0.42160541005707	0.296670922681905	1.421121444076	0.155281456875761	0.723846858048239
C16orf91	10.1021176861795	0.0736350669099816	0.283134251994221	0.260071207885807	0.794808846710364	0.96509713970266
C17orf50	14.1207118949963	-0.428080178950837	0.374822204116865	-1.14208863362152	0.253417179568268	0.792455962612808
C17orf51	90.6573222758591	-0.0759241566586288	0.197859074702209	-0.383728453056297	0.70117972162681	0.947999563425494
C17orf58	21.846901215627	-0.396276123706042	0.250651233298258	-1.58098613157231	0.113881208757592	0.689522057645597
C17orf67	21.2042486010746	-0.0604938598457129	0.265713277861035	-0.227665927471454	0.819905962783158	0.970885288948314
C17orf80	20.4584897800333	0.507593440766821	0.301031793026721	1.68617884397933	0.0917613574650294	0.677051889030115
C17orf97	8.79796140289873	0.134452653619985	0.364206026817453	0.369166470952925	0.712003645797241	0.948859105479719
C18orf25	63.3583775013262	0.189553288763254	0.270941594519547	0.699609408807768	0.484171265061753	0.885080293485828
C18orf32	355.56934860927	-0.0528586577628221	0.142338770745212	-0.37135811617651	0.710370817117582	0.948552831112856
C18orf54	78.0528725371028	0.0539163497910775	0.220307853332265	0.244731855789824	0.806664060583902	0.968468342821637
C19orf24	36.8029330800147	-0.215380556305801	0.255523600376803	-0.842898878961449	0.399285000567439	0.867523737889697
C19orf25	202.564369189801	-0.214743982527222	0.160477459514621	-1.33815666808744	0.180845371177774	0.751011913062221
C19orf53	107.196849992935	-0.251197988861726	0.17576898663085	-1.42913715142075	0.152964817282217	0.723846858048239
C19orf66	92.6889534045367	-0.058263578747372	0.174954592037554	-0.333021146051804	0.739118321108057	0.953592842296246
C19orf67	11.8212215512234	-0.638798566630969	0.316941814929939	-2.01550737876659	0.0438515137077325	0.600417029595884
C1D	89.2984717680046	0.026388704951417	0.280562975300113	0.0940562628521796	0.925064463486626	0.992550978042466
C1GALT1	1472.74900676898	0.216080906473876	0.204168988390663	1.05834342510636	0.289898902019757	0.817558422006642
C1GALT1C1	20.622096444492	0.724117789292888	0.380561710721299	1.90276049558541	0.0570718041251257	0.623640329416502
C1GALT1P2	46.1623783636975	0.23305255983682	0.300198668426987	0.776327760073	0.437555486290951	0.873925877579722
C1QBP	11.0782041918791	0.167274736633504	0.394722170021074	0.423778417676852	0.671727419373725	0.938919038469297
C1orf112	801.774161167285	-0.143157105954017	0.28991363410164	-0.493792250915072	0.621452906377647	0.921984156522591
C1orf115	21.0633342985695	-0.0532664531271282	0.39872965121187	-0.133590398820941	0.893726476763588	0.989943634692502
C1orf116	720.077042708382	-0.157637833231084	0.226940596501201	-0.694621569086471	0.487292491477283	0.886332342752997
C1orf122	60.8371518680332	-0.452559139356252	0.205438737011064	-2.20289097343836	0.0276024339907393	0.587538873903137
C1orf131	19.4296974313729	-0.0603683488696739	0.326088972814404	-0.185128458495998	0.853128280744671	0.980391603996969
C1orf159	25.5158381228155	-0.239961773065645	0.308467594593239	-0.777915662039219	0.436618734420303	0.873925877579722
C1orf162	24.4077363506603	-0.188014361244643	0.488138900540223	-0.385165699837827	0.700114654184886	0.947999563425494
C1orf174	271.26370643833	-0.0237611782335629	0.15465828755085	-0.153636630857887	0.877896252576957	0.988269481983577
C1orf198	5645.2497068126	0.085321412259627	0.173072530947861	0.492980669967382	0.622026245661326	0.921984156522591
C1orf21	423.543722441713	0.200215815705404	0.195989088029399	1.02156613778095	0.306986291381693	0.824271908808672
C1orf216	49.9350028975776	-0.0282236559143878	0.280264414157735	-0.100703672991118	0.919785695574082	0.992550978042466
C1orf35	16.0501770423618	-0.310158670557302	0.237379344383833	-1.30659502562189	0.191350286946756	0.757625956773482
C1orf43	961.323576771161	0.00197034613297768	0.0917764329021278	0.0214689770638492	0.982871550473491	0.997785460967448
C1orf52	196.189478335082	-0.0133722809081057	0.124811133789048	-0.10714012846568	0.914677812457148	0.991955069911796
C1orf87	41.4347909604031	-1.30657046319978	0.578362257118023	-2.25908666604632	0.0238779944069293	0.585629606427715
C20orf194	10.313313460879	-0.0194618740647826	0.328074097432334	-0.0593215807559958	0.952695972424019	0.994138786420718
C20orf197	91.8923581089306	0.161500377329537	0.208228302472378	0.775592824856078	0.437989438237506	0.873925877579722
C20orf27	70.9275154728373	0.028335914938654	0.250847258601618	0.112960831609707	0.910061608245181	0.9912355726332
C20orf96	81.3050955816717	-0.80481773539867	0.336622823689165	-2.39085908251376	0.0168090030755871	0.546230159578964
C21orf58	455.65663029792	-0.245961951414467	0.175755453407524	-1.39945558812423	0.16167640742373	0.728849480444126
C21orf62-AS1	60.3317113446052	-0.382208087264416	0.209659516013416	-1.82299422669639	0.068304265301866	0.641600353590317
C21orf91	62.5577323172104	0.311808867948745	0.255020690539882	1.22268066676724	0.221450331913806	0.775800933599609
C22orf15	51.2845479451786	-0.0224767217108887	0.232612101615439	-0.0966274822109121	0.923022230964406	0.992550978042466
C22orf24	16.5961991552374	0.464713981765841	0.223053839539638	2.08341619550224	0.0372133032897939	0.593275401078006
C22orf39	1450.83634267065	-0.172936628811563	0.139166189098714	-1.24266267497556	0.213992163639457	0.771113775947567
C22orf46	15.6013222851106	-0.415775537382764	0.262022655544097	-1.58679231961601	0.112559688902001	0.689522057645597
C2CD2L	91.9662142274102	-0.197971811599369	0.27140321521043	-0.729437974586533	0.46573379581002	0.881743384859159
C2CD3	43.2575723079404	0.105853790544386	0.236585747287012	0.447422517029185	0.654570020954769	0.934152945554186
C2CD4D-AS1	9.43092080526709	0.229030096543814	0.314218237466266	0.728888617002706	0.466069798327234	0.881743384859159
C2CD5	51.0717830729616	0.161508750287702	0.275001817105477	0.587300665819804	0.557001794040474	0.908607027563652
C2orf42	14.6572919907189	0.0583214074165463	0.290432785573648	0.200808621868749	0.840848220978186	0.976956026490949
C2orf49	46.7815691520126	0.491929649513832	0.373675191395825	1.31646323020878	0.188018611970726	0.75735640557291
C2orf66	17.677855628831	0.40934815047819	0.514303783828327	0.795926771977297	0.426074599367539	0.871204229558161
C2orf68	990.205850764752	-0.258871599630052	0.127819938885046	-2.0252833938754	0.0428382727023566	0.600417029595884
C2orf69	156.298456663084	0.348128160353392	0.188374169958547	1.84806738859155	0.0645925947564364	0.63946951002876
C2orf76	23.7057433373909	0.4806127244019	0.355370743917366	1.35242625519465	0.176238995060447	0.744570989397796
C2orf88	34205.0989256823	0.218624837262786	0.128139186644939	1.70615127961263	0.0879799170874887	0.676876078335233
C3orf20	14.6613527598008	-0.864722649859954	0.48312038242528	-1.78986993990818	0.0734748223201383	0.655095513568033
C3orf38	138.968924337296	0.485175053458619	0.273183690452056	1.77600299877261	0.0757324228785961	0.658211778559613
C3orf52	55.9124182082987	0.194248949750686	0.24298944911079	0.799413103990862	0.424050914618846	0.871159165665158
C3orf79	14.3043031789704	0.0571119832543639	0.403185671393698	0.14165181777652	0.887355034899562	0.989384463472449
C3orf86	27.6917193073545	0.425814766486438	0.250610092547324	1.69911260220308	0.0892979693508048	0.676876078335233
C4orf3	8952.60253407736	0.0575363194294491	0.206041606363507	0.279246121426277	0.780055951011208	0.962220772228341
C4orf33	95.2410355773645	-0.052875667081228	0.21841973338474	-0.242082829522042	0.808715982617806	0.968468342821637
C4orf48	25.0219344169237	0.309383166166213	0.261108304408407	1.18488443662174	0.236063141671899	0.783598946628621
C5AR1	49.2263073905803	1.6343313453699	0.549631595464285	2.97350326811061	0.00294421271326991	0.380704913285184
C5orf15	43.5824145965348	0.227757780703554	0.222630386747676	1.02303097088758	0.306293202616795	0.824064526676803
C5orf22	91.8204942862054	0.0456118359881317	0.21742355180428	0.209783326643429	0.833836786916198	0.975329868110472
C5orf24	70.3077001830811	0.21253370128354	0.186369129129142	1.14039112741825	0.254123387676557	0.792590002240103
C5orf30	717.384900600193	0.251600417378062	0.182904471302015	1.37558374372716	0.168950542447855	0.73872931118359
C5orf51	191.460050542025	0.537260797049599	0.214273548078071	2.50735940982247	0.0121636959379511	0.535257412692991
C5orf56	104.519866294753	0.385545887052282	0.2443107132818	1.57809652255231	0.114543436984575	0.689522057645597
C6orf106	163.328794712415	-0.317355535125254	0.184104881746958	-1.72377577451445	0.0847483295624617	0.676361180060042
C6orf120	39.9558792764366	-0.142291252418572	0.208681083739238	-0.681859849819329	0.495327575420578	0.889129089306972
C6orf136	22.3348405862524	-0.363253092352073	0.20553223956091	-1.76737767820811	0.07716499867316	0.664395606016286
C6orf226	38.1132829657673	-0.382200437704799	0.306365018655699	-1.2475328919139	0.212202167562919	0.768632916174327
C6orf47	131.200551726034	-0.112078320448991	0.179099381827585	-0.625788427102927	0.53145372362068	0.90150571732079
C6orf48	140.844985734333	-0.314044696675024	0.167730140598493	-1.87232119137594	0.0611621806987644	0.62516353852807
C6orf62	6282.75083836129	0.218369595460765	0.151367299613007	1.44264709761658	0.149119908823298	0.720647383181649
C6orf89	38.5572784888182	0.210067960754259	0.20333470216056	1.03311416360392	0.301550475852701	0.822433771434057
C7orf25	16.3225997470643	0.353641724034018	0.290295791703381	1.21821167974547	0.223143542343958	0.776784060464109
C7orf26	49.7560424559039	-0.00526497121046906	0.196467481620758	-0.0267981813938657	0.978620703735832	0.996679071600849
C7orf31	10.3509748250727	0.297857639630548	0.278700881870267	1.06873590650925	0.285188687136875	0.815098971515546
C7orf50	1834.74992694636	-0.159643942322673	0.148232789798921	-1.07698129772253	0.281488621021407	0.812670465970458
C8orf37	19.5179410166858	0.449395690365199	0.323450896018767	1.38937840610936	0.164717713105861	0.731502017074274
C8orf37-AS1	17.3776756681068	-0.0864868996483474	0.279313583717764	-0.309640864927426	0.75683407679233	0.957584781269819
C8orf44	20.4977564918254	0.325938961827419	0.269380584548525	1.20995714065171	0.226295339316788	0.777309164374696
C8orf59	25.1191346203523	0.345267085292653	0.364100748399763	0.948273484221374	0.342990245961455	0.838836334487612
C8orf76	19.4602558845852	0.245042713476422	0.240656433326468	1.01822631578689	0.308570416089086	0.826186967053461
C8orf82	28.3999472429386	-0.255781422513674	0.358661975377944	-0.713154557976606	0.475750122187844	0.882768249470444
C9orf16	6584.06858407922	-0.246628693243514	0.16848994663011	-1.46375910359176	0.143259780210993	0.714913563233724
C9orf3	608.468944338133	-0.0685146181375534	0.158888513732624	-0.431211901527689	0.666314300931743	0.937015161096698
C9orf40	160.790181632309	0.141859996087464	0.287954990528265	0.492646423064994	0.622262440250717	0.921984156522591
C9orf72	101.16986684733	0.707927688671355	0.273593448133117	2.58751696541692	0.00966704350784315	0.494434051817594
C9orf78	309.053275874641	-0.249125058557956	0.168731944170143	-1.47645462027479	0.13982188898783	0.714913563233724
C9orf85	10.6140758047182	-0.108408230516555	0.313516386869808	-0.345781704104586	0.729506775992745	0.952471451068965
CA1	26.9555317674711	-1.09031839732025	0.531704527553988	-2.05060957885024	0.0403049828018604	0.596387287575121
CA13	443.020613295043	0.0358047521795743	0.136192306407961	0.262898493489947	0.792628817503425	0.964846095198592
CA2	30408.6068035475	0.065624627435833	0.232616984408443	0.282114513704663	0.777855704725224	0.962126155920576
CA3-AS1	110.512728193635	-0.0356527590007513	0.191758794715543	-0.185925026560784	0.852503556017445	0.980391603996969
CA5A	49.5063716425606	-0.0131437589238327	0.331229106019798	-0.0396817751971565	0.968346831517715	0.995883091830647
CA5AP1	20.3859400905183	-0.287418925754186	0.300425351700448	-0.956706629874464	0.338715350834728	0.835952329311272
CA5BP1	15.7990379445453	-0.204022787964913	0.26267452963161	-0.776713251380125	0.437327966952234	0.873925877579722
CAAP1	550.92641865691	0.242294358182177	0.171093607311975	1.4161508544289	0.156731341381514	0.724519577503807
CAB39	1258.69425803967	0.0545715086966513	0.172582395729055	0.316205534557102	0.751846507144424	0.956431080271783
CAB39L	9.02447572328792	0.233693184287702	0.383513145046844	0.609348564204122	0.542293423484269	0.906020648276321
CABIN1	47.2117434667343	-0.0278954842941133	0.321530885841112	-0.0867583349610096	0.930863606578331	0.992550978042466
CABLES1	18.2426038828662	-0.106758896887011	0.39918585431718	-0.267441583243538	0.789129186216838	0.963709205016142
CABP5	2875.24669663789	-0.142667444978372	0.204815577473573	-0.696565401607601	0.486074814449245	0.885905818124318
CACHD1	12.8910270089936	-0.0674723272910561	0.337409035441804	-0.199971904139164	0.841502554545749	0.977063969794459
CACNA1F	15.2027380062449	-0.232088493312007	0.326626033349345	-0.710563364873538	0.477354851911743	0.882768249470444
CACNB1	131.292707699976	-0.111182273735941	0.197928793040085	-0.561728650128353	0.574300911117437	0.915137549553653
CACNB4	9.78978811692923	0.249507972201927	0.363640505038757	0.686139109215389	0.492625390829529	0.888802904859376
CACTIN	67.9699109228315	-0.193109680156489	0.229659931097926	-0.84085055339561	0.400431662139581	0.867523737889697
CACUL1	295.238272498574	-0.0750667289926343	0.137118264023523	-0.54745973869503	0.584062923422785	0.918457444701644
CACYBP	150.035290143935	0.0568543039859682	0.184790710180724	0.307668626471348	0.758334494880179	0.957889035045473
CADM2	370.580097105622	0.616488052159694	0.308101857615432	2.00092286664882	0.0454007028956246	0.602629751955799
CALCOCO1	2966.51511077854	-0.161878633579533	0.143413756203689	-1.12875248417327	0.259002262152817	0.795425929144069
CALCOCO2	528.185797695195	0.167786027748816	0.1791495437646	0.936569662545639	0.348979963319855	0.843269785085244
CALD1	2938.07925371265	-0.256003023642865	0.180385324901678	-1.41920094543392	0.155840440419966	0.724519577503807
CALHM5	288.859308973449	0.0931275225783845	0.180081018449064	0.517142358369799	0.605056786369632	0.921984156522591
CALHM6	13.3952538275636	-0.159923793339379	0.280605428661841	-0.569924089145489	0.568729185639304	0.913113047364002
CALM1	18117.6472067769	-0.0989551975448731	0.160451666932782	-0.616729009031288	0.53741348377454	0.906020648276321
CALM2	16641.7563460627	0.0765867398449674	0.218978208116818	0.349745942774866	0.726529371166525	0.95179312186951
CALM3	25907.2670091722	-0.181408217083343	0.136411740919059	-1.32985779567891	0.183565129130177	0.755564047087307
CALR	58.908490295494	0.0062980004697479	0.215222867239546	0.0292626919737954	0.976655081643054	0.996547262645811
CALU	1210.10641701808	-0.0521432508776321	0.212645950061893	-0.245211586970997	0.806292605120425	0.968468342821637
CAMK2D	381.75712013136	-0.0619277693117843	0.269110958218817	-0.230119835036335	0.817998652325194	0.970885288948314
CAMK2G	111.905547024219	-0.137648573240488	0.184475516800151	-0.746161743455678	0.455569715015591	0.87881872757494
CAMKK1	15.876430497749	-0.0598706390633927	0.384516924579126	-0.155703521058076	0.876266721620996	0.988269481983577
CAMKK2	43.5836443218875	0.00529809690344825	0.283735619811671	0.018672653461574	0.985102243827262	0.998339931012905
CAMLG	256.292960045585	-0.0236639718524498	0.19865519358834	-0.119120831552419	0.905179627057654	0.990662539313579
CAMSAP1	12.3442892807086	-0.552024248847031	0.315480447670358	-1.74978910079345	0.0801547120799543	0.672707373117761
CAMTA1	5014.0619846193	0.0429853739483956	0.11629348664209	0.369628387535489	0.711659396627136	0.948859105479719
CAMTA2	367.587907458139	-0.100440410543129	0.204895672623631	-0.490202693190239	0.623990475242028	0.922281653553622
CAND1	61.5292952118759	0.325990100341729	0.217462131453247	1.49906605882696	0.133856495668949	0.710006568552651
CANT1	23.8231631032616	-0.168199687338614	0.275891072504675	-0.609659768297733	0.542087210419973	0.906020648276321
CANX	201.892880416598	0.0703840477221353	0.214899940800642	0.327520088930267	0.743274551307175	0.953932083607932
CAP1	11536.2728269077	0.0185400077075173	0.157932024148612	0.117392326271152	0.906549164776172	0.99078954397099
CAP1P2	30.9053643532528	0.10765480671032	0.22381687948416	0.480995030215937	0.630520030868621	0.924875425334092
CAPG	32.3690423410761	0.219750801150487	0.458708394930823	0.479064267362333	0.631892909164338	0.925953272864384
CAPN1	11566.6244847811	-0.110977491424693	0.16906281262254	-0.656427570931688	0.511549055605219	0.895816470538665
CAPN11	149.341155464116	-0.0443488070304835	0.355149486901114	-0.124873633965947	0.900623592006879	0.990662539313579
CAPN2	6026.1453097156	0.160438935702266	0.168521772100421	0.952036841902314	0.341078297742339	0.837605301821245
CAPN7	43.6739738275901	0.0443920056008166	0.247776933341719	0.179161171308848	0.857811151179608	0.98085932196527
CAPN8	78.3049980121283	0.00226505189940128	0.25269051913051	0.0089637391509391	0.992848066699191	0.998574736650055
CAPNS1	1405.53531268626	-0.270831691502331	0.18964515623654	-1.42809706758093	0.153263921442714	0.723846858048239
CAPRIN1	279.163368328245	0.0798382406288902	0.12644534505209	0.631405138686604	0.52777565692488	0.900614815576859
CAPS2	12.6224307610959	0.354500688071508	0.315982054079409	1.12190133425242	0.26190439331855	0.797940484479996
CAPZA1	2220.22661421367	0.195437773184303	0.168122423429852	1.16247297176184	0.245043397309727	0.787992573025113
CAPZA2	22995.477701691	0.176947226515578	0.175848261959744	1.00624950479229	0.314295563880186	0.830205448384518
CAPZB	5014.67964498505	-0.0727724451598412	0.118944975983249	-0.611816048204423	0.540659470667603	0.906020648276321
CARD16	1307.72023056543	0.316573042465911	0.242312375970065	1.30646666807072	0.19139390699903	0.757625956773482
CARD19	8113.96997261588	-0.214623606162171	0.137203190119362	-1.5642756263572	0.117752853531987	0.68971362825513
CARD6	41.1562787368448	-0.0263489684942956	0.237308076040474	-0.111032750903099	0.911590375827961	0.991723109456904
CARD8	1407.622069346	-0.170553186012495	0.158415872397395	-1.0766167772927	0.281651505815048	0.812670465970458
CARD8-AS1	36.3870779099896	0.0152721735743271	0.227664109681642	0.0670820429082267	0.946516389373574	0.993457265239671
CARF	85.3029430962796	-0.0722136811860647	0.208038121402694	-0.347117541242753	0.728503015864618	0.952252580424572
CARHSP1	30.4486320253089	-0.288544735741605	0.353411968137418	-0.816454341550226	0.414240327302623	0.869705097359297
CARMIL1	51.0748340476136	-0.186404217465251	0.24424438913865	-0.76318730646228	0.445351697860805	0.875294879579988
CARS	50.2141763701503	0.441471611655445	0.216329600920217	2.04073603324522	0.0412770717078886	0.598311226478565
CARS2	59.8917191066878	0.319103161901702	0.188641240485908	1.69158748680695	0.0907246540041592	0.676876078335233
CASC15	453.835190302745	0.0998565451981126	0.180825898151258	0.552224798654582	0.580794346012752	0.917790353639369
CASC3	110.10002964712	-0.141060482776627	0.182860665781793	-0.771409653210792	0.440464155115408	0.873925877579722
CASC4	496.542617656275	0.200194269171629	0.174325624744578	1.14839266725677	0.250806499427671	0.790666803688079
CASC8	13.1404411985122	0.158361870614042	0.281963251161716	0.56164010721814	0.574361248464855	0.915137549553653
CASP1	71.7191232195919	0.640975058337719	0.499496918539192	1.28324126645724	0.199407562573809	0.761229410032143
CASP2	581.620738313681	-0.137939603003011	0.147240773613567	-0.936830197354391	0.348845909448695	0.843269785085244
CASP3	916.177144203692	0.173356916069806	0.214728394408094	0.807331124268264	0.41947573685354	0.869705097359297
CASP4	592.866717945351	0.372346863664675	0.163225562408143	2.28117984812714	0.0225378067155306	0.582804588833653
CASP6	374.106767525874	-0.00335088303204827	0.146124064700116	-0.022931767186501	0.98170470050318	0.997712569323302
CASP7	32.3295338948041	-0.00381856489113146	0.285007674212847	-0.0133981125304005	0.989310172689833	0.998413992722655
CASP8	24.5051519411789	0.767361693141271	0.446797332922225	1.7174715169458	0.0858930543393135	0.676361180060042
CASP8AP2	62.485189091876	0.19485901218914	0.249331974441064	0.781524361750881	0.434494154065161	0.873925877579722
CASP9	182.391343401244	-0.119465485313101	0.167885901825062	-0.711587357928271	0.476720337776895	0.882768249470444
CASS4	164.655246751934	-0.0680289284599089	0.194107311867354	-0.350470715427749	0.725985463919489	0.95179312186951
CAST	645.608699194891	0.111928206717179	0.132590179589023	0.844166642387182	0.398576291986532	0.867523737889697
CASTOR3	23.7175772101998	-0.68283856573635	0.310223706740276	-2.20111664872869	0.0277277669593229	0.587538873903137
CAT	60.071270260873	0.0280184861131671	0.374216173820191	0.0748724616232912	0.940316187480506	0.992632103499354
CATIP-AS2	23.946710628226	0.177830307784448	0.233066328648076	0.763002999257636	0.44546160716259	0.875294879579988
CATSPER1	218.733564213395	-0.275996344862569	0.154648176486316	-1.78467248132725	0.0743144570717223	0.656584687627398
CATSPER2P1	38.3353355415253	-0.13550567625663	0.198709074298081	-0.681929986012413	0.495283223444022	0.889129089306972
CATSPERB	23.7010489891569	0.408788807411043	0.334331952891208	1.22270337571971	0.22144175151849	0.775800933599609
CATSPERG	13.8801804949009	-0.084957043549883	0.348625301565764	-0.243691559873364	0.807469710589971	0.968468342821637
CAV1	163.715444841397	-0.161727565602029	0.247372506830178	-0.653781487985062	0.513252594724116	0.896354500001459
CAV2	1443.93957498006	-0.243629422042351	0.244641390975017	-0.995863459864115	0.31931649143089	0.831102238650872
CAVIN1	78.138320480833	-0.289497854291809	0.459388726229195	-0.630180580764567	0.52857644310613	0.900614815576859
CAVIN2	211977.360185932	-0.0272914257787868	0.139974272055964	-0.194974586243073	0.845412843035526	0.977955957799178
CBFA2T2	11.6940614956682	0.0289045634313871	0.355419458246926	0.0813252138021824	0.935183322684931	0.992550978042466
CBFA2T3	149.379848762499	-0.0418889021810108	0.246380413618409	-0.170017176145698	0.864996628695472	0.98462280696814
CBFB	58.3204231315348	-0.266922154239815	0.208505533550924	-1.28016820318404	0.200485986081511	0.761532486985024
CBL	511.507989913595	-0.128877306975797	0.125354577504255	-1.02810212073367	0.30390179316982	0.822433771434057
CBLB	19.3036103518446	0.561565852024525	0.332372520606036	1.6895676303221	0.0911107030654645	0.676876078335233
CBLL1	138.394077923789	0.24360609418412	0.22897998447624	1.0638750576446	0.287385303540004	0.817558422006642
CBR1	178.37137798086	0.177331154986796	0.316913230421807	0.559557437064935	0.575781343548525	0.915794194908098
CBR4	449.865474648912	0.426246699856775	0.586175956290481	0.727165103383304	0.467124820774493	0.881743384859159
CBWD1	48.1933693706594	0.321088293840738	0.218650833831033	1.46849791612899	0.14196902187374	0.714913563233724
CBWD2	12.0630998211334	0.689908883109945	0.313103812690284	2.20345091674878	0.0275629828430839	0.587538873903137
CBX3	911.435342567612	0.233563887079688	0.225783907949799	1.03445763340946	0.30092227310321	0.822433771434057
CBX5	36.7236692464044	0.429083615969917	0.24483325187482	1.75255449447407	0.0796785081164368	0.670752079102111
CBX6	124.526001631987	-0.310759259773184	0.22087195793849	-1.40696565862709	0.159437572177294	0.726908388698213
CBX7	36.4958589642566	-0.674561621205999	0.25408843989295	-2.65483003276418	0.00793483778657185	0.487018308579228
CBY1	44.8762010217061	-0.51159424311833	0.203708174018433	-2.51140753474153	0.0120250783981374	0.534139543878421
CC2D1A	15.1376244096986	0.0423235593072915	0.326323743078831	0.129698068880839	0.896805310473111	0.990662539313579
CC2D1B	102.902617124583	-0.145366943676493	0.176140707722293	-0.825288745323323	0.409207679940993	0.868466179740074
CCAR1	373.528114584647	0.135092326311631	0.199122955918766	0.678436726133891	0.497494829642215	0.890870511750477
CCAR2	11.0022313830206	0.069719350119708	0.410028552854101	0.170035353963547	0.864982333032063	0.98462280696814
CCDC106	11.6788652475632	-0.16469264302769	0.307108997388323	-0.536267723929445	0.591773533909482	0.920572492630545
CCDC107	79.5200974951994	-0.307007131723549	0.195769048818324	-1.56821077477091	0.116831950652313	0.689522057645597
CCDC115	136.189333276678	-0.27641594878765	0.194517002432612	-1.42103746886296	0.15530586697401	0.723846858048239
CCDC117	13.5153794539183	-0.503677775971945	0.415634384323535	-1.21182894141856	0.22557786728957	0.777044541259788
CCDC12	41.7755570708303	-0.0821758537714084	0.195968626665653	-0.419331681655405	0.674973745676607	0.939970311927003
CCDC122	23.7746745446385	0.971701013854792	0.329804442948548	2.94629449248015	0.0032160604639952	0.403908422879348
CCDC124	31.3696854939926	-0.31771826903157	0.217056170508113	-1.46376059380305	0.143259372896583	0.714913563233724
CCDC126	22.6870357745184	0.435723259892043	0.284922636602665	1.52926866425034	0.126197854532504	0.699516369176245
CCDC127	125.560730395566	0.0944003603683815	0.202586777699001	0.465974934004033	0.641233442631914	0.929712534065036
CCDC130	15.2675940099008	0.150795617922063	0.254499687053577	0.592517891349382	0.553503843691923	0.908607027563652
CCDC14	85.8673739828215	0.169582872925982	0.188976497737219	0.897375467090063	0.369518598934315	0.855889946066321
CCDC146	18.5389562337482	0.0269775294617599	0.369099077849734	0.0730902109507378	0.941734331353741	0.992632103499354
CCDC148	63.7570457264064	0.364919689003922	0.34500698833728	1.05771680383232	0.290184571967986	0.817879188419441
CCDC15	11.8392413418591	-0.260958971859838	0.400515331107283	-0.65155800937352	0.514686343506685	0.896354500001459
CCDC153	28.5396934337724	-0.623036581614748	0.238763386089402	-2.6094310012066	0.00906929337406674	0.494434051817594
CCDC157	21.0583131588769	0.152058696496532	0.270064922982847	0.563044970139237	0.573404262201323	0.915124610739078
CCDC159	49.152723787209	0.023045599824425	0.189700590238517	0.121484070215327	0.903307631376006	0.990662539313579
CCDC171	14.6574191924559	-0.307436689772433	0.349611789329667	-0.879365911435369	0.37920290887952	0.859297893028076
CCDC173	29.4107843874239	1.38115193601669	0.391988561783075	3.52344958672804	0.00042596812380299	0.284603472495453
CCDC174	22.7980582866738	-0.0274452737161174	0.225666710819042	-0.121618618964696	0.903201067150035	0.990662539313579
CCDC175	356.923848401938	0.108402502256338	0.299184455922593	0.362326652038313	0.717107943858947	0.950556316369179
CCDC18	640.946315717463	0.321829833382232	0.256200576822209	1.25616357845114	0.209056668821541	0.766331931601364
CCDC18-AS1	77.1882934359724	0.0225290757153466	0.215280126925229	0.10465004846068	0.916653499776283	0.992422477509012
CCDC186	34.9299567279037	0.263548924060098	0.30015643626219	0.878038556634131	0.379922795114183	0.859718073196785
CCDC189	9.56244570382218	-0.108599460492268	0.26433090652465	-0.410846623726691	0.681185003278957	0.940954320211113
CCDC25	46.4664258624856	0.181303026416674	0.202329516322638	0.896077990556582	0.370211111061058	0.856344317547914
CCDC28A	179.860704256691	0.03538252708476	0.246278238586816	0.143668914020948	0.885761919506735	0.989384463472449
CCDC28B	150.493629689941	-0.212157006907345	0.199239297603511	-1.06483514778064	0.286950536680662	0.817558422006642
CCDC3	132.315125696067	-0.064113408158119	0.322050890272141	-0.199078499997132	0.842201339122841	0.977063969794459
CCDC30	58.5243138386181	0.286438408999652	0.217375084214267	1.31771499955951	0.187599071440379	0.75735640557291
CCDC32	28.6864563028645	0.326955185646551	0.247782453408634	1.31952517681851	0.186993598826919	0.75735640557291
CCDC47	63.5689191397353	0.32744410074118	0.226294827266232	1.44698005118759	0.147902510824594	0.719352022189852
CCDC50	16.3133096256859	0.238373339845249	0.383682737017507	0.62127720860783	0.534417246832913	0.903840391983014
CCDC57	198.215345837463	-0.232951450076811	0.237097104324998	-0.982514952006736	0.325846220503058	0.834505444821432
CCDC59	17.2806394726803	0.362812797601425	0.336378551303297	1.07858481521996	0.280772853490053	0.811980463512234
CCDC6	92.0986059009865	-0.0889128451563645	0.173483040734037	-0.512516063703741	0.608289880756897	0.921984156522591
CCDC66	61.798525761434	0.474678728285736	0.221671911133968	2.14135713387188	0.0322452489691398	0.589662350070908
CCDC68	24.6263272495433	0.348019893788962	0.266609147476659	1.305356163068	0.191771598043673	0.757625956773482
CCDC69	69.0448418317021	0.204486598686126	0.269188950092782	0.759639645741944	0.447470014257004	0.875756412736719
CCDC7	439.906433481208	0.179725069229758	0.30357173123484	0.592034931904526	0.5538271970303	0.908607027563652
CCDC71L	115.101066486787	-0.0414338588165759	0.205311891632975	-0.201809347169452	0.840065773914037	0.976775226797485
CCDC77	11.3209243611341	-0.0511453273756697	0.314043100524179	-0.16286085346343	0.870627993656217	0.986559379739444
CCDC82	594.438936651165	0.0905768894156183	0.238187101842681	0.380276214433488	0.703740389797304	0.948552831112856
CCDC84	8.46432280361631	0.263449841985014	0.326264903778934	0.807472207196147	0.419394480600344	0.869705097359297
CCDC85B	1429.22215743464	-0.346515394454874	0.158041829298993	-2.19255494568666	0.0283394602367091	0.587538873903137
CCDC88A	145.576474422594	0.210211569404296	0.246238823553649	0.853689789329653	0.393276893137642	0.865462736838772
CCDC88B	29.3217339152197	0.516427418958902	0.379958543282899	1.35916780419488	0.174093420960447	0.741156493848753
CCDC88C	1100.11920123767	0.04938653772912	0.1604385084088	0.307822219359472	0.75821761338706	0.957889035045473
CCDC9	11.828565525437	0.134619338381842	0.350201049421061	0.384405868013215	0.700677651974752	0.947999563425494
CCDC90B	143.216667228281	0.342172071394054	0.230202284774767	1.48639737320088	0.137174044222909	0.713877867231747
CCDC91	395.013410192168	0.397666854251485	0.237425387257764	1.67491294357563	0.0939513136656533	0.677600641452316
CCDC92	2983.60038333729	-0.457937734670472	0.187396630677304	-2.44368179414622	0.0145382429696353	0.546230159578964
CCDC93	14.3365528224926	-0.0908098188180102	0.310102482211421	-0.292838090718985	0.769645911672559	0.960836152163031
CCDC97	66.8637784969355	0.028084580136536	0.189243666215029	0.148404333409102	0.882023680376111	0.988269481983577
CCDC9B	676.186242827637	-0.48975778742814	0.20375356799753	-2.40367710976269	0.0162311025116447	0.546230159578964
CCL3L1	39.3431576757975	-0.456144618016154	0.405288036806946	-1.12548256200672	0.260384602539031	0.795651292525428
CCL5	74149.7983143968	-0.147039890265448	0.167126733152411	-0.879810713055434	0.378961860120857	0.859297893028076
CCM2	673.008251921456	-0.0879284241258922	0.131386900984653	-0.669232803779753	0.503346983715634	0.893015966599998
CCNA2	14.1537685830843	0.393203728865677	0.416333676224512	0.94444372703984	0.344942945278334	0.840545680325278
CCNB1IP1	25.0704913026437	-0.428818443997154	0.308292789275152	-1.39094542238688	0.164241977476778	0.731502017074274
CCNC	44.8274401346994	0.449718529377784	0.315582686226812	1.42504183215732	0.154145109253813	0.723846858048239
CCND1	38.5212410560197	-0.572945887460084	0.337782899914798	-1.6961956558624	0.0898488328898732	0.676876078335233
CCND2	18.9952877747487	-0.139209106437002	0.532049049075821	-0.261647129487048	0.793593505288746	0.965088007150459
CCND3	32430.8053987257	-0.0710888436035823	0.143335938974842	-0.495959660305848	0.619922872283259	0.921984156522591
CCNDBP1	1691.56404683597	0.0727082114823905	0.099133749395267	0.733435504315364	0.463292851227483	0.881274209741392
CCNE2	21.2687661842607	-0.199783269434678	0.264938261247524	-0.754074811595545	0.450804301196244	0.877477637115293
CCNG1	6527.29483165991	0.528891917135034	0.176035637124219	3.00445935706656	0.00266053302221937	0.380704913285184
CCNG2	48.2054819667761	0.44112702364499	0.301128260959742	1.46491406100195	0.142944366026731	0.714913563233724
CCNH	133.874521749642	0.512986985144295	0.254864286841618	2.01278488838683	0.0441372643610168	0.600417029595884
CCNI	1322.29770253032	0.0027736585809289	0.128818902426624	0.0215314563987129	0.982821710697624	0.997785460967448
CCNJL	611.738368907584	-0.193557319537542	0.133849090927294	-1.44608617209572	0.148153033687194	0.719352022189852
CCNK	73.8770905953936	0.155998462249476	0.143004035187677	1.09086755520392	0.275331165349113	0.808970245132388
CCNL1	57.0478935299142	0.66013649671836	0.30092611997135	2.19368294377772	0.0282582108529888	0.587538873903137
CCNL2	29.8288449453867	0.112161021424299	0.225424779971607	0.497554090718978	0.618798368973659	0.921984156522591
CCNT1	10.2806396770794	-0.0274308860596874	0.368490576674827	-0.0744412145005642	0.940659315329154	0.992632103499354
CCNT2	21.4678587349678	0.499850880239991	0.418704406949013	1.19380372392608	0.232554754644261	0.780681092160425
CCNY	850.186233379114	-0.191973957200103	0.186426508817017	-1.02975675733182	0.303124204685062	0.822433771434057
CCP110	99.1070219559625	-0.0997559492175671	0.210620217004163	-0.473629505450539	0.63576413120879	0.927703465808739
CCPG1	570.171483271386	0.0674280403963342	0.12480708052617	0.540258133689743	0.589019026553973	0.920039486914346
CCR1	37.7412571260511	1.46951308614574	0.647340919394781	2.27007600186874	0.0232029721103851	0.584539929636802
CCR4	276.381938507134	-0.155401543481917	0.150197042691213	-1.03465115356102	0.300831855506673	0.822433771434057
CCRL2	40.9300679004687	0.312670525938097	0.267474441000132	1.16897347189126	0.242414319659726	0.787103747315011
CCS	587.162689109598	-0.440597431576425	0.28326715595389	-1.55541305200997	0.119847727592083	0.690325737527746
CCSAP	215.016226332531	0.104609749726655	0.201766875369147	0.518468403375253	0.604131499796394	0.921984156522591
CCSER2	436.452770568894	0.649550211064901	0.177297766330834	3.663611925335	0.000248683474675627	0.209164449927019
CCT2	121.059918083588	0.312644036914334	0.18369029795185	1.70201714734159	0.0887521538849792	0.676876078335233
CCT3	27.8434033897381	-0.356649676951706	0.334620506046456	-1.06583329624812	0.286499006515816	0.817558422006642
CCT4	20.9787840302732	-0.332367584042982	0.292782522154052	-1.13520295404827	0.25629029208283	0.793039084157232
CCT5	70.0753807670526	0.0122722755770661	0.180046491680403	0.0681617034718475	0.945656912241907	0.993457265239671
CCT6A	47.0072194939633	0.295186747777704	0.184621043656045	1.59887920646601	0.109847445127025	0.6882242630212
CCT6P1	1216.64164760572	0.427072675380346	0.233604044868526	1.82819041348666	0.067520979264995	0.641600353590317
CCT6P3	477.407728690409	-0.033553121384236	0.269815653392547	-0.124355725705137	0.901033626936812	0.990662539313579
CCT7	37.4048816834493	-0.265272957557271	0.24056682821245	-1.10269965118799	0.270157618319019	0.80560737892506
CCT8	245.123992363103	0.447274055405576	0.187282139794597	2.38823657128291	0.0169294402462061	0.546230159578964
CCT8P1	29.0882190281716	0.323435527553391	0.269029136656998	1.20223233651364	0.229273524114847	0.779061526012872
CD109	342.384446352329	-0.198099904662597	0.417126169719304	-0.474916030312613	0.634846825109546	0.927703465808739
CD14	145.992499272471	0.91191764103578	0.34244334340652	2.66297376951266	0.00774534514863077	0.487018308579228
CD151	3551.14903073363	-0.308264764118734	0.206856128506734	-1.49023752085111	0.136161793997264	0.71284274681633
CD163	51.6109511270034	0.890279364351487	0.576279457877615	1.54487436985921	0.122376654029222	0.694990526364874
CD164	3355.40271441602	0.302006545199279	0.252828775200335	1.1945101777279	0.232278461877019	0.780681092160425
CD1C	16.2875184455848	0.960167173280225	0.509155708660136	1.88580262766167	0.0593215567212116	0.62516353852807
CD200R1	16.5011695055543	1.24568624198832	0.569822324203785	2.18609589178332	0.0288085905005223	0.587538873903137
CD22	116.024664466962	-0.0649725792202593	0.258278705047401	-0.251559954229812	0.801381215199105	0.966538738609088
CD226	9166.8267287217	0.384314026685458	0.176504180009478	2.17736501574535	0.029453343756592	0.589662350070908
CD244	100.839683908192	-0.104978898833113	0.234864273194229	-0.446976874793967	0.654891756951604	0.934152945554186
CD247	19.31340150563	-0.169867220128596	0.417183485637441	-0.407176280885246	0.683878521076968	0.941566918278286
CD27-AS1	2991.95400957232	-0.17370107753533	0.131463622966603	-1.32128625102213	0.18640593658546	0.75735640557291
CD28	180.04699492996	0.196094427758636	0.282588713279433	0.693921655550096	0.487731342021396	0.886332342752997
CD2AP	226.359958213897	0.124894157255422	0.16443521206871	0.75953413921608	0.44753310003344	0.875756412736719
CD2BP2	71.5940836639336	-0.0933188951206414	0.178722256942359	-0.522144788887365	0.601569523807593	0.921984156522591
CD300A	44.7280218673303	1.08245903660826	0.590213529440243	1.83401257784595	0.0666521271073091	0.641370260020562
CD36	7486.9114359767	0.371400617238539	0.310276211890014	1.19699997294731	0.231306565293586	0.780681092160425
CD37	305.636306248841	0.0792354471863261	0.169317161137382	0.467970562783268	0.639805641027224	0.929712534065036
CD40	264.409096034744	-0.227501971509904	0.17417556554504	-1.30616467813951	0.191496561809748	0.757625956773482
CD40LG	210.677358936476	0.450690372552427	0.268714036286898	1.67721187467572	0.0935010578047736	0.677600641452316
CD44	280.518931999708	0.302393583261362	0.364034759368575	0.830672279168804	0.406158790488301	0.867523737889697
CD46	2120.70602345292	0.104049216151838	0.144290809512445	0.721107716447208	0.47084324379261	0.882184566611446
CD47	4945.55560236891	0.40338524030134	0.181866751942011	2.21802630768906	0.0265530387201914	0.587538873903137
CD52	57.5394771837962	0.0198566752260704	0.59731283462997	0.0332433426420035	0.973480534777556	0.995883091830647
CD53	83.1038727751222	0.693188018557029	0.507209176116383	1.36667089476704	0.171728484643613	0.740571850187216
CD55	1303.02683307116	0.220928803216071	0.116776794590889	1.89188960007049	0.0585056917325779	0.62516353852807
CD58	868.579617897051	0.650851210525436	0.538775966795574	1.20801826851417	0.227040235453867	0.778230196543448
CD59	87.9824224556281	0.12256768340316	0.26237304953476	0.467150431877423	0.640392254535823	0.929712534065036
CD6	47.5484318228104	-0.36902460231947	0.5575606577098	-0.661855525881707	0.508063816662451	0.894283860355942
CD63	2592.41723894668	-0.0733319905045601	0.141161951737146	-0.519488357890586	0.60342022940959	0.921984156522591
CD69	289.269081004226	0.000452811329290505	0.528055074722702	0.000857507769484632	0.99931580787381	0.999664644623593
CD74	1499.84264733105	-0.177956061871031	0.165386422755827	-1.07600163850065	0.281926523612845	0.812670465970458
CD82	3612.03840941011	-0.132710741443453	0.169849869535611	-0.781341438802982	0.434601703970165	0.873925877579722
CD84	3078.45285597399	0.108340569153649	0.17216820901795	0.629271627855255	0.529171242640205	0.900614815576859
CD9	9413.04418201945	-0.143541484206997	0.185252207332452	-0.774843583641618	0.438432092042637	0.873925877579722
CD96	399.461370183517	1.33310677700471	0.443689529461859	3.00459372710823	0.00265935808316065	0.380704913285184
CD99	13898.2980604493	-0.160518991725475	0.140069015352049	-1.14599928700882	0.251795447072962	0.790666803688079
CD99L2	34.6488055329489	-0.135406934101947	0.258546074730634	-0.523724578851257	0.60047011769764	0.921984156522591
CD99P1	168.155850689619	-0.0626969214354539	0.142232385610404	-0.44080622824671	0.659353284200754	0.934300312903675
CDA	47.5250513664589	1.00510123763183	0.418163668733397	2.40360727816513	0.0162342029618996	0.546230159578964
CDC123	35.9481152745523	0.173124402277336	0.295810678264985	0.58525406619112	0.558376895691099	0.908607027563652
CDC14A	49.583770732012	0.121407901979563	0.327488251386474	0.370724450314058	0.71084277728958	0.948700791670559
CDC14B	2355.99947779415	-0.334593076828276	0.19240784656848	-1.73897833584033	0.0820385736742195	0.676361180060042
CDC16	1411.90635667385	0.339121927365601	0.164045143664709	2.06724758679069	0.0387108302704237	0.593275401078006
CDC23	9.62214648968866	0.191444931166128	0.421866320222479	0.453804729102731	0.649969379532532	0.931812734602208
CDC26	9.47146930952682	-0.0727933925126631	0.327226146575355	-0.222455917030151	0.823958986600598	0.971590141802541
CDC27	868.971830022482	0.460923802372791	0.196356234671067	2.34738562360865	0.0189056766463523	0.561473939229449
CDC34	111.925522226479	-0.57241281977149	0.270151017276129	-2.11886235166907	0.0341021014652398	0.590679839031787
CDC37	1999.21523569663	-0.0998857064574401	0.140311345000866	-0.711886173258648	0.47653526487862	0.882768249470444
CDC37L1	33.9946396323318	0.554608931212503	0.292377894747024	1.89689077449706	0.0578423552985158	0.62516353852807
CDC37L1-DT	88.8003903702035	-0.271409810597674	0.186935631012002	-1.45188912958091	0.146532435580387	0.718677948955252
CDC40	18.8808531851577	-0.112516122583464	0.32739240666388	-0.343673586476852	0.731091777469806	0.952567724329425
CDC42	5291.85386967413	0.0794837130989112	0.153436051600824	0.518025016087446	0.604440815497653	0.921984156522591
CDC42BPA	311.681812199049	0.0937803881861571	0.188555085827878	0.497363344904758	0.618932849282328	0.921984156522591
CDC42BPB	111.734080934735	-0.139662750505477	0.196680347220986	-0.710100182752653	0.477642013003861	0.882768249470444
CDC42EP3	284.796217578404	0.115387794462783	0.163831858401175	0.704306205086395	0.481242102892184	0.88353321712432
CDC42P6	54.4835145079123	0.303121159604893	0.290803717732052	1.04235654883955	0.29724640372514	0.820978263497567
CDC42SE1	176.346079537657	0.336724917504516	0.206262023561469	1.63251049170556	0.10257199010113	0.685994545350137
CDC42SE2	7883.36108215175	-0.0344413081551929	0.179306689894033	-0.192080441480165	0.847679195081897	0.978607664471172
CDC5L	224.31822854754	0.0151489846844444	0.201603933408645	0.0751423071381147	0.940101486726151	0.992632103499354
CDC73	136.361038830665	0.224406467666983	0.157280462153157	1.42679176163954	0.153639926529788	0.723846858048239
CDCA4	36.7539566891792	-0.615363688661881	0.270691357952847	-2.27330378522492	0.0230078795956759	0.584539929636802
CDCA7L	12.1885141016052	0.015605046306473	0.378968154371465	0.0411777246358724	0.967154211773404	0.995868107716744
CDH20	114.50617780933	-0.342178778331442	0.184538203312311	-1.85424357769617	0.0637043201794159	0.639300146833182
CDH23	35.571193942459	0.199903129637983	0.240019769354525	0.832861102131604	0.404923069480839	0.867523737889697
CDH26	9.91755725849732	0.00355214422264479	0.370210231399441	0.00959493801459037	0.992344464561528	0.998574736650055
CDH6	49.4419398497118	-0.429968419355435	0.409670712365585	-1.04954639513438	0.293926713732532	0.818954941442249
CDHR1	21.5906788250144	-0.191971812614268	0.423769645219197	-0.453009824512016	0.650541667121464	0.932024282636295
CDIP1	1291.48860911714	-0.198828647804672	0.1632112731777	-1.2182286427494	0.22313709793324	0.776784060464109
CDIPT	560.131960527799	-0.268527731313196	0.14131317020696	-1.90023145698255	0.0574027518331706	0.624176925111573
CDK1	40.4597445406445	1.14569640277778	0.315213871180339	3.63466366022424	0.000278343520222259	0.209164449927019
CDK10	16.9512729291218	-0.283375343078481	0.319371246689988	-0.887291345152157	0.374922064027561	0.858067898408542
CDK11B	11.2374937199121	0.269021549738784	0.22579183780992	1.19145825796084	0.233473734103492	0.781632936414331
CDK12	105.112124519946	-0.0959456972109899	0.141922369763817	-0.676043511467995	0.499013019799721	0.891473961943022
CDK13	34.2288591453934	0.164693410700664	0.228538536256326	0.720637374328613	0.471132652635997	0.882184566611446
CDK14	295.813962843232	-0.207763267769064	0.19162347112392	-1.0842266166586	0.278264333009519	0.81080930693476
CDK16	562.122471505235	-0.111110282906553	0.149560580533815	-0.742911551359159	0.457535231676936	0.880130988483037
CDK17	597.287003552619	0.0651750738944677	0.193089940271132	0.337537386996705	0.735711833279462	0.952874164848723
CDK19	228.045737873298	0.0739168050301126	0.127829352912087	0.57824594544375	0.563098083122017	0.910862105274684
CDK2	174.076974872146	-0.135204337464279	0.163957492981084	-0.824630427106358	0.409581441446791	0.868864016225738
CDK2AP1	6080.91476697742	-0.044348502470785	0.240322873897929	-0.184537167650637	0.853592072231492	0.980391603996969
CDK2AP2	264.925710862784	-0.214362925707866	0.145344429385014	-1.47486165527558	0.140249741115644	0.714913563233724
CDK4	27.6751999420564	-0.111003777095656	0.247350913642319	-0.44877043493024	0.653597268392104	0.933906236626548
CDK5RAP2	1030.29837031377	0.0233157026087909	0.225238267836166	0.103515725070974	0.917553669736702	0.992550978042466
CDK6	204.518016601302	-0.33948161832818	0.18197102220201	-1.86558065245858	0.062100058581313	0.626837560117935
CDK7	26.68834963923	0.248563410204825	0.478466645283292	0.519499974878405	0.603412130414048	0.921984156522591
CDK9	131.990227076977	-0.184773442386404	0.209235567734422	-0.883088111582122	0.377188666919302	0.858717335617492
CDKAL1	63.6362201704131	-0.168270572140821	0.194404984586654	-0.865567168962258	0.386727566297706	0.862203698644948
CDKL1	545.563820261552	-0.0863703228115708	0.174218523341875	-0.495758551701667	0.620064771292355	0.921984156522591
CDKL5	42.4984489848025	-0.114906657582176	0.234552144713605	-0.489898132129555	0.624205984859177	0.92238213070478
CDKN1A	20741.4232849712	-0.0980692772629322	0.150736396202967	-0.650601180161437	0.515303968347712	0.896417304187679
CDKN1B	17.8983029598316	0.689145076379836	0.360765105968463	1.91023207338705	0.0561033392560709	0.622437876980393
CDKN2AIP	689.243307231682	0.107564975985407	0.22020379301934	0.48847921514213	0.625210444473836	0.922889216087173
CDKN2AIPNL	15.5958383115004	-0.0544385346384348	0.249668849658197	-0.218042958554752	0.827395640479942	0.973248406002234
CDKN2B	191.339537263845	0.0279827239522492	0.254778035708379	0.109831775233083	0.912542790490067	0.991844480361008
CDKN2C	159.558932495205	-0.174634082282691	0.143199620202565	-1.21951498220218	0.222648792907492	0.776784060464109
CDKN2D	13276.0920639512	-0.291519077092739	0.139070441303738	-2.09619725341955	0.0360646965028833	0.592412091055479
CDKN3	139.788985270604	0.477167133070408	0.317434173801761	1.50320026150808	0.132787410131043	0.710006568552651
CDR2L	157.160329033427	-0.225516658216811	0.235863706419361	-0.956131240538746	0.339005933173322	0.835952329311272
CDS2	1130.43766997257	0.132154674564918	0.130513182753582	1.01257721079744	0.311262149675193	0.827949941093966
CDV3	179.919499062371	-0.253068722859266	0.214548387350179	-1.17954148238931	0.238182628731842	0.784674242635183
CDYL	942.10713669205	-0.213363453702266	0.182918657468376	-1.16643898799199	0.243437002951385	0.787103747315011
CDYL2	193.801077704007	-0.311104011856921	0.357719147655515	-0.869687893130384	0.384470990291368	0.862110574066949
CEACAM21	14.3829432333031	-0.375501629027362	0.304122505858618	-1.23470516582527	0.216940252627842	0.773225872402072
CEBPD	26.8480842594644	0.204255374113752	0.504221342501011	0.405090695091595	0.685410845882585	0.941566918278286
CEBPG	10.4932513557966	0.18996777528898	0.359450653284039	0.52849472814525	0.597156005146096	0.921984156522591
CEBPZOS	16.0849653028216	0.576324543283519	0.265148667096722	2.17359019599855	0.0297359253593109	0.589662350070908
CECR2	17.080278841762	0.12589265650631	0.259135340085106	0.485818169243005	0.627096090985009	0.924875425334092
CEL	12.460772308778	-0.631271863321563	0.403664166744449	-1.56385410281217	0.117851835218047	0.68971362825513
CELF1	42.8254433682948	-0.00589105323969653	0.217113056640175	-0.0271335742348276	0.978353196245343	0.996679071600849
CELF2	4552.42355981252	0.195269692629596	0.12976692431725	1.50477244996735	0.132382589068318	0.709846456967746
CEMIP	87.7922242391002	0.180246360791252	0.290133664309997	0.621252832620848	0.534433282605961	0.903840391983014
CENPBD1P1	91.7086071575647	-0.399120538383559	0.159978647432437	-2.49483630965262	0.0126015247387643	0.545900458403589
CENPC	31.7018077465761	0.143648769832741	0.310881179251021	0.462069689065195	0.644031345893907	0.929712534065036
CENPE	55.9836096915659	0.282382476440123	0.287191409697465	0.983255302578835	0.325481802751038	0.834304658901423
CENPJ	20.2036845070959	0.127985246593991	0.326916861400649	0.391491726812892	0.695433802742111	0.946780119710673
CENPK	72.9859572363834	0.0216315690951546	0.227022531321863	0.0952837983490118	0.924089411143294	0.992550978042466
CENPN	68.0498691362237	0.120749514003573	0.238134407443439	0.507064540987231	0.61210953391378	0.921984156522591
CENPP	10.1406366812518	-0.241798359935006	0.386841258603144	-0.625058352896799	0.531932760509531	0.901840656422084
CENPT	2049.32088337859	-0.00746175642455144	0.165545194741814	-0.045073832775327	0.964048458638246	0.995240745915183
CENPU	512.64041178183	0.27498675303436	0.301615040536428	0.91171432480718	0.361919121164766	0.851266597795972
CENPV	64.9756837732399	0.145586434369215	0.265768237320193	0.547794709545428	0.583832871652892	0.918457444701644
CENPX	50.4954466523606	-0.0977671894883508	0.207029761719016	-0.472237366630611	0.636757371013517	0.927737920571372
CEP104	70.1711056459874	-0.181326492318198	0.16084364400856	-1.12734633336551	0.259596079788892	0.795496561006243
CEP120	19.326658404598	0.254340355737907	0.364069721785865	0.698603428184844	0.484799900703258	0.885407538078575
CEP128	58.8691724039205	0.0765224302399737	0.24417382389315	0.313393258212067	0.753981905607649	0.956659194305001
CEP135	90.2036241143401	0.185740660582781	0.189193774310156	0.981748269783369	0.326223878796177	0.834505444821432
CEP152	8.99192107912756	-0.240504333601013	0.485588051312869	-0.495284702642021	0.620399167530044	0.921984156522591
CEP162	779.565699848086	0.213439718086981	0.198598429986754	1.0747301381044	0.282495566416572	0.813261805653671
CEP170	100.990600572267	0.0662969548458918	0.181003352170085	0.366274734976145	0.71416008022729	0.949822320150373
CEP19	63.232100578058	0.685385250017529	0.219972551389833	3.11577624429558	0.00183461422705447	0.357614857609978
CEP192	15.6699270422127	0.33746161816046	0.359455256990323	0.938813973638853	0.347826263214177	0.843269785085244
CEP250	12.254961995101	-0.0801989181415802	0.331097591716951	-0.242221387735556	0.808608623401207	0.968468342821637
CEP290	50.1834956427189	0.28627845684413	0.323476862100241	0.885004432729461	0.376154240605142	0.858067898408542
CEP295	51.169859106975	0.610242445391728	0.237716447469958	2.56710232668629	0.0102552344499015	0.494434051817594
CEP350	179.223890645457	0.431399532944169	0.190155525531008	2.26866682805818	0.0232885943058954	0.584539929636802
CEP41	433.510183282834	0.00751371937420096	0.23904170970672	0.0314326708230942	0.974924486468133	0.995925683185945
CEP44	465.59221062774	0.531159371412213	0.245456286712043	2.16396727306212	0.0304668611910715	0.589662350070908
CEP57	110.914636072558	0.205001569211086	0.218758837839604	0.937112169892742	0.348700862012957	0.843269785085244
CEP57L1	194.387283089	0.525180133430917	0.191363762358265	2.7444074414031	0.0060620246672009	0.459069139332447
CEP63	40.1751942969499	0.500565992311448	0.293932909556359	1.70299403720042	0.0885691842905048	0.676876078335233
CEP68	475.476772206858	0.186965041904797	0.290202669188969	0.644256796215242	0.519408926421889	0.898895494923288
CEP70	12.3689368363967	0.0161488767365081	0.409471503280049	0.0394383409032091	0.968540912054668	0.995883091830647
CEP83	13.1545812178685	0.918019190790009	0.36787161648662	2.4954879627779	0.0125784022865982	0.545900458403589
CEP85L	30.8825707397235	0.394107559968855	0.323421259615608	1.21855798977859	0.223012002175267	0.776784060464109
CEP95	40.669545630416	0.121871427373219	0.274206946460625	0.444450547100636	0.656716875279006	0.934152945554186
CEPT1	11.925390083976	0.0876773368726295	0.313392355599672	0.279768588180334	0.779655052699097	0.962220772228341
CERCAM	12.006780199416	-0.218379205065015	0.478590869450492	-0.456296220853009	0.648176981148317	0.930922261279707
CERNA1	297.549016946705	-0.0908585186667023	0.328508965490276	-0.276578505341864	0.782103771329432	0.96338142271453
CERS2	2472.39295213285	-0.1494803144414	0.148616137602491	-1.00581482504424	0.314504654519233	0.830205448384518
CERS4	21.0630339643046	0.175624561405869	0.320440905876674	0.548071604420757	0.583642737251932	0.918457444701644
CERS5	140.953058411861	-0.173763929880016	0.136976747969113	-1.26856515763682	0.204596197801345	0.766087915828802
CES2	58.9234051117722	-0.417088597216725	0.236573535940554	-1.76303995947176	0.077893750373804	0.665251733495939
CETN2	1093.50371166223	-0.0810982888982088	0.171623281472335	-0.472536640731239	0.636543794791276	0.927703465808739
CETN3	28.0627717264387	-0.126397920163055	0.339156996680627	-0.372682626040825	0.709384668804364	0.948552831112856
CETN4P	99.3471957711591	0.642657871660715	0.288440753644807	2.22804116110478	0.025877770321238	0.587538873903137
CETP	791.822082114544	-0.161189775061665	0.212432652945967	-0.758780596232842	0.447983814823117	0.876146924325731
CFAP161	1865.53373657227	0.28104289032768	0.17543422827261	1.60198436242991	0.109159067509994	0.6882242630212
CFAP20	11.7996545858798	0.195019453489399	0.320616273738933	0.608264362925621	0.543012152795647	0.906284472221768
CFAP36	13.8936899241537	0.109445975535214	0.321363652007505	0.340567375468644	0.733429293263298	0.952874164848723
CFAP45	27.5185609891208	-0.52363862347391	0.310915200511545	-1.68418469927612	0.0921459793242126	0.677600641452316
CFAP58-DT	114.310702084329	0.435348103865223	0.194239077751847	2.2413003032346	0.0250066293384454	0.587538873903137
CFAP74	12.3066787123587	-0.107794814724578	0.400355152256238	-0.269247976745373	0.787738862822589	0.963546509846624
CFAP97	32.6916354618411	-0.266990527621303	0.299095306490301	-0.892660372221391	0.372039077930485	0.858067898408542
CFAP97D2	25.773813257397	0.334328718200614	0.300650345498656	1.11201840678447	0.266130236240696	0.802051299877088
CFD	34.7591089121286	-0.228821111976901	0.583816497160106	-0.391940126889133	0.695102453206239	0.946780119710673
CFDP1	13.3980748050945	0.0614389538791606	0.22880858940561	0.268516815906099	0.788301532769944	0.963709205016142
CFL1	15728.1491434578	-0.0641899664446408	0.170960819564568	-0.375465949497264	0.707313965552138	0.948552831112856
CFL1P1	11.6517856528152	0.297125887582425	0.355306592217081	0.836252110405233	0.403013088201876	0.867523737889697
CFL1P2	8.74989917867935	-0.439321208965295	0.34163355214509	-1.28594280686669	0.198463022696999	0.76099834526166
CFL2	34.1973780597283	0.15608007475028	0.381485410859823	0.409137729273825	0.682438589469768	0.941229332904627
CFLAR	1837.31900963654	0.0538786261005003	0.155458984534595	0.346577756581901	0.728908559012588	0.952252580424572
CGGBP1	3083.43991784191	0.194603471758163	0.137200798970116	1.41838439148266	0.156078570086798	0.724519577503807
CGRRF1	1809.93683678761	0.453078959986837	0.192331172468125	2.35572296561508	0.0184866989419723	0.561473939229449
CHADL	166.797177747288	-0.53445198491524	0.220852462865022	-2.41995030520388	0.0155226282736033	0.546230159578964
CHAF1A	22.3168721526888	-0.152732760904047	0.241150497353211	-0.633350387332359	0.526504855756904	0.900614815576859
CHAMP1	100.177420506051	0.39035977756746	0.227332279930607	1.71713307800642	0.0859548596167606	0.676361180060042
CHCHD1	32.5322272954923	-0.231573829718526	0.24532906120494	-0.943931504001786	0.345204651784634	0.840763959931211
CHCHD2	648.35952829218	-0.0356531857171853	0.153833618255658	-0.231764591650785	0.816720860046864	0.970885288948314
CHCHD3	43.9696429948146	0.0385794837089947	0.166147243846772	0.232200563884011	0.816382239808804	0.970885288948314
CHCHD5	10.821379023441	0.114785269366169	0.315846529602389	0.363421024478785	0.716290398605603	0.950556316369179
CHCHD7	52.0990629892481	-0.00398604445869188	0.189797537578281	-0.0210015604498971	0.983244410892143	0.997816304888152
[truncated: 7,770 more rows]
