# Supplementary material for: Modeling of clinical phenotypes in systemic lupus erythematosus based on the platelet transcriptome and FCGR2a genotype
Source: J Transl Med. 2023 Apr 7;21:247. doi: 10.1186/s12967-023-04059-w (PMC10082503; doi:10.1186/s12967-023-04059-w)
Supplement: Supplementary file 6 — Additional file 6: Table S5. Table with two tabs, one for the “Upset” and one for the “Downset” that make up the genes that go into the singscore algorithm to derive the SLE active clinical disease score. [file 12967_2023_4059_MOESM6_ESM.xlsx]

## Sheet: sle_active_clinical_GOIup
ABHD3
AC004687.2
AC005083.1
AC007950.1
AC008040.1
AC009432.2
AC010168.2
AC010615.2
AC012651.1
AC091057.1
AC116533.1
AC124242.1
AC124248.1
AC124947.1
AC138230.1
AC239868.1
ACER3
ACO1
ACVR1B
ADAR
AGTPBP1
AIFM1
AL031432.2
AL118516.1
AL157895.1
AL353743.1
AL390957.1
AL451164.1
AL513122.2
AL669831.4
ANK1
ANKRD49
ARF4
ARL3
ATF1
ATP7B
B3GNT2
BAG2
BBS12
BRD2
BST2
BTG3
BX293535.1
C17orf80
C3orf38
C3orf86
C5orf15
CARS
CASP3
CBLB
CCDC157
CCDC173
CCDC84
CD200R1
CD40LG
CD44
CD58
CD69
CD96
CDC37L1
CDCA7L
CELF2
CENPU
CEP44
CFLAR
CGRRF1
CHAMP1
CHPF2
CISD2
CISH
CLK1
CLK4
CMA1
CMAS
CMPK2
CNNM2
CNOT4
COMMD3
CPOX
CRYM
CTDSP2
CTNND1
DAPK1
DCAF7
DDIT3
DDX52
DDX60
DEPP1
DERA
DIP2A
DIPK2A
DLD
DLST
DNAH2
DNMT3B
DPM1
DTX3L
DUSP23
DYNLT3
EIF1B
EIF2AK2
EIF3M
EIF4E
EMCN
EMSY
ENTPD5
EPAS1
EPB41
EPB41L2
EPS15L1
EPSTI1
ERP44
EZH2
FABP5
FAM107A
FAM122A
FBXL20
FBXO8
FEM1C
FHIT
FOXJ2
FOXJ3
FRG1
FTH1P7
GABARAPL1
GABBR1
GADD45B
GADD45G
GALNT7
GBF1
GGACT
GLA
GLB1
GMPS
GNS
GOLGA1
GPAA1
GPR183
GTSF1
HACD1
HBD
HERC2P9
HERC6
HFE
HHEX
HINT1
HIST1H1C
HIST1H1T
HIST1H2AG
HIST1H2AI
HIST1H2BD
HIST1H2BO
HIST1H3J
HIST1H4E
HIST1H4H
HIST1H4J
HIST1H4K
HIST2H2BD
HIST2H2BF
HIST2H4A
HIST3H2A
HJURP
HNRNPDL
HNRNPLL
HTATIP2
ID2
IFI27
IFI44
IFI6
IFIT5
IFNGR1
IL7
ING3
IRF2BP2
IRF7
ISG15
JKAMP
JUP
KANK1
KCNRG
KCNT2
KEL
KIAA0753
KIN
KITLG
KIZ
KLF10
KLHDC8B
KLHL20
KLRA1P
KLRG1
KMT2E-AS1
LACTB2
LDLR
LGALS3BP
LINC00520
LINC01218
LINC01814
LINC02018
LINC02267
LINC02324
LINC02469
LINC02470
LMBRD1
LPL
LSM12P1
LUC7L3
LXN
LY6E
MACO1
MAMLD1
MAP3K20
MCM4
MFSD8
MIS12
MITD1
MKLN1
MKNK1
MPHOSPH10
MRAP2
MRGBP
MRPL14
MRPL50
MRPS18C
MRRF
MSL2
MTCO2P12
MTERF3
MTMR14
MYBL2
MYLIP
MYO15B
NAGA
NASP
NAT1
NCAPD3
NCK1
NCSTN
NET1
NIPA1
NPAT
NT5C2
NT5DC1
NXF1
NXT1
OR2B6
ORC5
OSBP2
OSER1
PARP12
PARP14
PARP9
PCNX4
PDIA5
PFDN2
PHETA1
PHKA2
PIM1
PIP5K1B
PKD1L3
PKD2
PLAA
PLEKHB1
PLEKHF2
PLSCR1
POMP
PPM1D
PPM1K
PRKRA
PRKX
PROK2
PRPF39
PRRT3
PSMD6
PSMG2
PTBP2
PTGER3
PWWP3A
R3HCC1L
RAB14
RAB9A
RABGGTB
RANBP3
RASGEF1B
RBM17
RBM33
RBM5
RBM7
RCHY1
RCOR3
REXO5
RFC2
RFFL
RHAG
RHCE
RIPOR1
RIPOR3
RNF138
RNF139-AS1
RNF24
RNFT1
RNY4
RPL36A
RRM1
RSAD2
RSRP1
S100A10
SAR1B
SAYSD1
SEC24A
SERPINB9
SLC16A1
SLC25A25
SLC3A2
SLC7A11
SMARCAD1
SMC3
SMG1
SMG1P3
SNX2
SOCS2
SP100
SPARCL1
SPIN1
SPSB4
SPTLC1
SRGAP2
SRSF2
SRSF3
SRSF4
SRSF7
ST6GAL1
STAT1
STAT2
TANK
TATDN3
TBK1
TCEAL9
TEX10
TFG
TGIF2
THAP4
TIFA
TIMP3
TMEM170A
TMEM68
TMEM86A
TMPPE
TNFAIP3
TNFAIP8
TPP2
TRA2A
TRAF6
TRAPPC2B
TRHDE-AS1
TRIM13
TRIM16L
TRIM24
TRIM56
TRMT10C
TSPAN15
TSPAN6
TYMS
UBE2B
UGT2B28
UMAD1
UNC50
UQCC3
USP15
USP18
VAPB
VEZF1
WASF1
WASH5P
WDR33
WSB1
XAF1
ZBED5
ZBTB1
ZBTB11
ZBTB49
ZFAND5
ZFP36
ZFP36L1
ZFYVE1
ZHX2
ZNF131
ZNF280D
ZNF330
ZNF335
ZNF346
ZNF396
ZNF641
ZNF678
ZNF708
ZNF792
ZNF850

## Sheet: sle_active_clinical_GOIdown
AC004053.1
AC004063.1
AC006116.8
AC007969.1
AC009962.1
AC020634.1
AC021092.1
AC078883.1
AC087878.1
AC091488.1
AC096719.1
AC100810.3
AC100863.1
AC104083.1
AC104248.1
AC139769.1
ACSL4
ACTR1B
ADD3-AS1
ADH5
ADO
AIF1
AL133444.1
AL157756.1
AL603840.1
ALG10
ALKAL2
ANAPC5
ANKRD11
ANKRD40
APCDD1
ARMC3
ATF4P3
ATP5IF1
ATP6V1E2
ATXN10
BANK1
BID
BRCA2
BTBD6
C17orf51
C18orf32
C21orf62-AS1
CALD1
CALM1
CALU
CATSPER1
CCDC115
CD99P1
CDK2AP1
CDV3
CDYL
CEACAM21
CETN2
CHMP3
CHMP4B
CIDECP1
CIPC
CLDN15
CNOT7
COG5
COPS9
COX6C
COX8A
CTCF
CYCS
CYP19A1
DAAM1
DAZAP1
DDX11L16
DDX6
DENND6B
DEPDC1
DIS3
DMAC2
DNM3
DPH6
DYNC1H1
ECI2
EEF1B2
EIF3G
EIF4G3
EML6
ENOPH1
EPRS
ETFB
FAM120A
FAM122B
FAM177A1
FBXW9
FIS1
FKBP1A
FN3KRP
FO538757.1
FUNDC2P2
GALNT1
GALR1
GCH1
GGTA1P
GNA12
GNB1
GPANK1
GPN3
GSPT1
GSTA6P
GZF1
HCFC1-AS1
HCST
HMGB1P6
HMGN3
HMGN5
HNRNPAB
HPN
HSP90AA1
HSPH1
IFT80
IGFBP2
IMPAD1
INIP
KCND3
KIAA2013
KLHDC10
KPNA2
LAPTM5
LIMK1
LINC00667
LINC01389
LRRC40
LRRC58
MASP1
MBD3
MDP1
MEST
MGAT4B
MLH3
MOCS2
MORC1
MPRIP
MRFAP1
MRPL34
MRPS10
MRPS7
MRS2
MSRB3
MT-ATP6
MTATP6P2
MTHFS
MTND4LP1
MTREX
MYOSLID
NCAPG2
NDUFB7
NDUFC2
NENF
NIPSNAP3B
NOMO2
NPL
NR4A3
NSD3
NUP62
OR7E94P
OSTF1
PAOX
PBDC1
PDZK1IP1
PFDN1
PFDN5
PHKG2
PIPOX
PPFIA4
PPM1N
PPP2CB
PPP2R5E
PPP3CB
PREPL
PRKCI
PRKG1
PRPS2
PRR7-AS1
PRSS27
PSMC5
RAB6B
RABL6
RAP2A
RBFA
RBPMS2
RF00017
RFLNB
RGS16
RMDN1
RNASEH2C
RNF217
RNF217-AS1
RNF44
RNPEPL1
RNU6-656P
RNY1
RORA
RPH3AL
RPL10
RPL10A
RPL13
RPL13A
RPL21
RPL23
RPL29
RPL6
RPLP1
RPS12
RPS14
RPS20
RPS21
RPS4X
RPS5
RPSA
RSPH1
RTL8B
RWDD1
RWDD2B
SCAF8
SCFD2
SCRN1
SETD9
SH3TC2-DT
SLC24A3
SLC35G1
SMG9
SMIM7
SNAPC5
SNHG14
SNRNP27
SNX12
SNX5
SRD5A1
SRP14
SSC4D
ST13
STXBP5
SUMO3
SVBP
TAS2R14
TATDN2P1
TBC1D31
TCEAL4
TERF1
TESK1
TM7SF3
TMEM126B
TMEM134
TMEM147
TMEM158
TMEM9B
TNK2
TNPO2
TOMM7
TRIM40
TRIR
TTC7B
U91328.1
UBE2G2
UBE2M
UBE2Q1
USF2
USP31
UST
VWA8
WASF3-AS1
WDR11-AS1
WSB2
YBX1
YWHAG
ZBTB44
ZFP28
ZNF257
ZNF273
ZNF277
ZNF334
ZNF528
ZNF717
